# Supplementary material for: Cost-Effective Production of L-DOPA by Tyrosinase-Immobilized Polyhydroxyalkanoate Nanogranules in Engineered Halomonas bluephagenesis TD01
Source: Molecules. 2021 Jun 22;26(13):3778. doi: 10.3390/molecules26133778 (PMC8270294; doi:10.3390/molecules26133778)
Supplement: Supplementary file 1 [file molecules-26-03778-s001.zip]

Archive with 3 entries (2 files):
- molecules-1242552-SI/
- molecules-1242552-SI/molecules-1242552-supplementary-1.pdf
- molecules-1242552-SI/Table S2.xlsx
