# Supplementary material for: Cost-Effective Production of L-DOPA by Tyrosinase-Immobilized Polyhydroxyalkanoate Nanogranules in Engineered Halomonas bluephagenesis TD01
Source: Molecules. 2021 Jun 22;26(13):3778. doi: 10.3390/molecules26133778 (PMC8270294; doi:10.3390/molecules26133778)
Supplement: Supplementary file 1 [file molecules-26-03778-s001.zip › molecules-1242552-SI/Table S2.xlsx]

## Sheet: H.b-P-Vs，Protein Groups
Protein IDs	Majority protein IDs	Fasta headers	Number of proteins	Peptides	Unique peptides	Sequence coverage [%]	Unique sequence coverage [%]	Mol. weight [kDa]	Sequence length	Sequence lengths	Q-value	Score	Ratio H/L	Ratio H/L normalized	Ratio H/L variability [%]	Ratio H/L count	Ratio H/L iso-count	Ratio H/L type	Intensity	Intensity L	Intensity H	Only identified by site	Reverse	Potential contaminant	id	Peptide IDs	Peptide is razor	Mod. peptide IDs	Evidence IDs	MS/MS IDs	Best MS/MS	Oxidation (M) site IDs	Oxidation (M) site positions
VS0001	VS0001	sp|VS0001|NLPI_ECOBD Lipoprotein NlpI OS=Escherichia coli (strain B / BL21-DE3) OX=469008 GN=nlpI PE=3 SV=1	1	33	33	54.7	54.7	38.827	342	342	0	323.31	0.014602	0.045787	85.095	9	0	Leave out requantified	2731100000000	2722400000000	8733600000				1248	155;156;241;242;422;519;520;772;1536;1537;1800;2134;2583;2584;2795;2796;2832;2833;2896;2897;2898;2905;2950;2951;3001;3002;3191;3192;3279;3805;3806;4462;4463	True;True;True;True;True;True;True;True;True;True;True;True;True;True;True;True;True;True;True;True;True;True;True;True;True;True;True;True;True;True;True;True;True	155;156;157;242;243;244;245;430;528;529;784;785;1553;1554;1555;1820;2154;2155;2605;2606;2817;2818;2856;2857;2858;2859;2926;2927;2928;2935;2981;2982;2983;3033;3034;3035;3224;3225;3312;3846;3847;4505;4506	190;191;192;193;194;195;196;197;198;199;200;201;202;203;204;205;206;207;208;209;210;211;212;213;214;215;216;217;218;219;220;221;345;346;347;348;349;350;351;352;353;354;355;356;357;358;359;360;361;362;363;364;365;366;367;368;369;370;371;372;373;374;375;376;377;378;379;380;381;382;383;384;624;625;744;745;746;747;748;749;750;751;752;753;754;755;756;757;758;1076;1077;1078;1079;1080;1081;1082;1083;108…	211;212;213;214;215;216;217;218;219;220;221;222;223;224;225;226;227;228;229;230;231;232;233;234;235;236;237;238;239;240;241;242;243;244;245;246;247;248;249;250;251;252;253;254;255;256;257;258;259;260;261;262;263;264;265;266;267;268;269;270;271;272;273;274;275;276;277;278;419;420;421;422;423;424;425;426;427;428;429;430;431;432;433;434;435;436;437;438;439;440;441;442;443;444;445;446;447;448;449;450…	213;226;424;479;753;884;902;1264;2388;2432;2808;3278;3938;3944;4264;4299;4395;4396;4503;4513;4524;4538;4631;4644;4723;4735;4996;5002;5132;5919;5920;6893;6895	108;109;110;111	1;34;166;339
F7SQ94;F7SIA8	F7SQ94	tr|F7SQ94|F7SQ94_9GAMM Elongation factor Tu OS=Halomonas sp. TD01 OX=999141 GN=tuf PE=3 SV=1	2	22	22	55.7	55.7	43.532	397	397;613	0	323.31	19.744	49.256	21.224	3	0	Median	112850000000	358140000	112490000000				870	157;158;161;202;276;934;935;974;1601;1700;1736;1797;1824;2176;2888;3252;3506;3764;3866;3880;4230;4231	True;True;True;True;True;True;True;True;True;True;True;True;True;True;True;True;True;True;True;True;True;True	158;159;162;203;279;948;949;988;1619;1719;1755;1817;1844;2197;2918;3285;3539;3805;3907;3921;4272;4273	222;223;224;225;229;230;288;426;427;428;429;430;1313;1314;1315;1316;1317;1318;1363;2187;2188;2309;2353;2433;2434;2462;2930;3896;3897;4388;4737;4738;4739;4740;4741;4742;4743;4744;4745;4746;5077;5213;5233;5672;5673;5674	279;280;281;282;283;287;288;289;354;527;528;529;530;531;532;533;1533;1534;1535;1536;1537;1538;1539;1540;1588;2528;2529;2530;2531;2532;2667;2716;2801;2802;2803;2804;2805;2844;3364;4484;4485;5083;5468;5469;5470;5471;5472;5473;5474;5475;5476;5477;5478;5854;5855;5856;6021;6022;6047;6048;6550;6551;6552;6553	280;283;287;354;530;1534;1539;1588;2529;2667;2716;2804;2844;3364;4485;5083;5472;5856;6021;6047;6551;6553
F7SJM8	F7SJM8	tr|F7SJM8|F7SJM8_9GAMM Chaperone protein HtpG OS=Halomonas sp. TD01 OX=999141 GN=htpG PE=3 SV=1	1	32	32	50.2	50.2	71.475	634	634	0	323.31	NaN	NaN	NaN	1	0	Median	48190000000	57382000	48133000000				215	185;620;626;725;886;961;1035;1036;1055;1227;1493;1501;1502;1503;1583;1890;1891;2128;2131;2166;2213;2374;3005;3165;3177;3505;3707;3859;3987;4097;4413;4525	True;True;True;True;True;True;True;True;True;True;True;True;True;True;True;True;True;True;True;True;True;True;True;True;True;True;True;True;True;True;True;True	186;632;638;737;899;975;1049;1050;1069;1242;1509;1517;1518;1519;1601;1910;1911;2148;2151;2187;2234;2395;3038;3198;3210;3538;3747;3900;4028;4139;4456;4568	259;260;261;883;884;892;893;894;1012;1013;1248;1249;1349;1439;1440;1441;1460;1668;1669;1670;1671;1672;1673;2009;2017;2018;2019;2020;2021;2165;2544;2545;2546;2547;2840;2844;2845;2915;2916;2983;2984;2985;2986;2987;2988;3180;3181;4094;4095;4285;4297;4735;4736;5008;5009;5203;5204;5205;5358;5498;5499;5500;5501;5903;5904;5905;5906;5907;6037;6038	323;324;325;1042;1043;1051;1052;1053;1181;1182;1461;1462;1571;1672;1673;1674;1698;1936;1937;1938;1939;1940;1941;2313;2321;2322;2323;2324;2325;2326;2503;2941;2942;2943;2944;2945;3262;3266;3267;3346;3347;3424;3425;3426;3427;3428;3429;3638;3639;4741;4742;4743;4962;4975;5466;5467;5773;5774;5775;5776;5777;5778;6005;6006;6007;6008;6009;6010;6193;6350;6351;6352;6353;6814;6815;6816;6817;6818;6819;6820;68…	324;1042;1051;1181;1462;1571;1672;1674;1698;1938;2313;2322;2323;2324;2503;2941;2945;3262;3266;3346;3429;3638;4742;4962;4975;5466;5776;6009;6193;6350;6820;6974
F7SQ95	F7SQ95	tr|F7SQ95|F7SQ95_9GAMM Elongation factor G OS=Halomonas sp. TD01 OX=999141 GN=fusA PE=3 SV=1	1	31	31	55.4	55.4	77.969	707	707	0	323.31	NaN	NaN	NaN	0	0	Median	39665000000	0	39665000000				871	209;455;480;835;859;1185;1208;1354;1460;1492;1702;1753;1764;1852;1899;1900;2007;2107;2270;2396;2824;2945;3063;3449;3722;3775;3978;4108;4121;4281;4480	True;True;True;True;True;True;True;True;True;True;True;True;True;True;True;True;True;True;True;True;True;True;True;True;True;True;True;True;True;True;True	210;464;489;848;872;1199;1223;1370;1476;1508;1721;1772;1783;1872;1919;1920;2027;2127;2291;2417;2848;2976;3096;3482;3762;3816;4019;4150;4163;4323;4523	296;297;298;299;300;667;695;696;1184;1185;1186;1187;1188;1189;1215;1216;1615;1642;1831;1832;1965;2008;2311;2375;2389;2497;2498;2557;2558;2559;2690;2691;2692;2815;3053;3207;3208;3776;3777;4002;4003;4163;4663;5025;5091;5092;5348;5349;5515;5516;5531;5532;5533;5740;5741;5986	363;364;365;366;367;368;797;827;828;1388;1389;1390;1391;1392;1393;1425;1426;1427;1877;1905;2110;2111;2112;2263;2312;2669;2739;2754;2755;2885;2886;2956;2957;2958;3100;3101;3102;3103;3235;3498;3499;3669;3670;4336;4337;4623;4624;4816;5384;5795;5871;5872;6181;6182;6368;6369;6370;6386;6387;6388;6629;6630;6631;6916	366;797;827;1390;1425;1877;1905;2111;2263;2312;2669;2739;2755;2886;2956;2958;3102;3235;3498;3669;4337;4623;4816;5384;5795;5871;6182;6368;6387;6630;6916
F7SLK5	F7SLK5	tr|F7SLK5|F7SLK5_9GAMM Poly(R)-hydroxyalkanoic acid synthase, class I OS=Halomonas sp. TD01 OX=999141 GN=GME_06854 PE=4 SV=1	1	23	23	44.6	44.6	69.741	616	616	0	323.31	2.9262	6.8362	144.1	15	0	Leave out requantified	26486000000	5044600000	21441000000				462	349;742;914;1142;1630;1679;1693;2044;2162;2544;2661;2758;2859;2878;2884;2956;3199;3540;3826;4213;4317;4394;4554	True;True;True;True;True;True;True;True;True;True;True;True;True;True;True;True;True;True;True;True;True;True;True	354;355;754;928;1156;1648;1698;1712;2064;2183;2566;2683;2780;2886;2887;2908;2914;2988;3232;3575;3867;4255;4360;4437;4597	526;527;1034;1284;1285;1565;1566;2224;2280;2300;2736;2908;2909;3394;3395;3549;3550;3551;3673;3849;3850;3851;3884;3891;3892;4025;4026;4325;4795;5160;5161;5162;5646;5792;5883;6074	645;646;1204;1205;1500;1501;1815;1816;1817;1818;2571;2572;2634;2635;2657;2658;3154;3339;3340;3876;3877;3878;4073;4074;4075;4076;4212;4213;4214;4427;4428;4429;4430;4431;4432;4470;4477;4478;4479;4480;4660;4661;5012;5013;5529;5952;5953;5954;6517;6518;6689;6690;6790;7014	645;1205;1500;1818;2571;2635;2658;3154;3339;3876;4074;4212;4427;4470;4479;4660;5013;5529;5953;6517;6689;6790;7014	30;31	7;95
F7SPU4	F7SPU4	tr|F7SPU4|F7SPU4_9GAMM Chaperone protein DnaK OS=Halomonas sp. TD01 OX=999141 GN=dnaK PE=2 SV=1	1	24	24	47.5	47.5	69.321	644	644	0	323.31	NaN	NaN	NaN	0	0	Median	21748000000	0	21748000000				819	251;448;591;597;826;1245;1251;1323;1894;1945;1950;2063;2148;2199;2299;2366;2818;3051;3052;3068;3353;3844;3868;4066	True;True;True;True;True;True;True;True;True;True;True;True;True;True;True;True;True;True;True;True;True;True;True;True	254;456;457;602;608;839;1260;1266;1338;1914;1965;1970;2083;2169;2220;2320;2387;2840;2841;3084;3085;3101;3386;3885;3909;4108	395;396;397;656;657;658;843;844;851;852;853;1171;1693;1694;1701;1790;1791;2550;2612;2619;2756;2757;2758;2880;2964;2965;3086;3167;3766;3767;4149;4150;4151;4152;4168;4534;4535;5182;5183;5184;5216;5217;5218;5458	491;492;493;786;787;788;997;998;999;1006;1007;1008;1374;1963;1964;1965;1972;2068;2069;2948;2949;3014;3024;3174;3175;3176;3305;3401;3402;3535;3536;3622;4325;4326;4801;4802;4803;4804;4805;4822;5242;5243;5979;5980;5981;5982;5983;6025;6026;6027;6028;6029;6030;6031;6032;6306	492;788;998;1006;1374;1963;1972;2068;2949;3014;3024;3175;3305;3401;3536;3622;4325;4802;4804;4822;5242;5983;6029;6306	62;63	110;515
F7SPM1	F7SPM1	tr|F7SPM1|F7SPM1_9GAMM Phosphoenolpyruvate-protein phosphotransferase OS=Halomonas sp. TD01 OX=999141 GN=GME_12227 PE=3 SV=1	1	27	27	39.3	39.3	102.04	955	955	0	323.31	NaN	NaN	NaN	0	0	Median	16397000000	0	16397000000				789	36;318;338;414;456;669;858;896;900;1264;1431;1542;1572;2260;2297;2348;2471;2551;2553;2662;2849;3226;3300;3577;4002;4139;4293	True;True;True;True;True;True;True;True;True;True;True;True;True;True;True;True;True;True;True;True;True;True;True;True;True;True;True	36;322;343;421;465;681;871;910;914;1279;1447;1560;1590;2281;2318;2369;2492;2493;2573;2575;2684;2876;3259;3333;3612;4043;4181;4335	43;44;486;510;511;512;613;668;942;943;1214;1262;1263;1268;1717;1924;2113;2114;2151;2152;3037;3038;3039;3083;3145;3146;3303;3304;3305;3403;3404;3405;3406;3407;3410;3411;3552;3553;3839;4357;4358;4462;4463;4839;4840;4841;5380;5381;5556;5758	50;51;597;626;627;628;742;798;1104;1105;1423;1424;1475;1476;1481;1991;2214;2443;2444;2488;2489;3481;3482;3483;3484;3532;3599;3600;3777;3778;3779;3887;3888;3889;3890;3891;3894;3895;4077;4078;4415;5047;5048;5049;5164;5165;5166;5167;5578;5579;5580;5581;6218;6219;6412;6650;6651	50;597;626;742;798;1104;1424;1476;1481;1991;2214;2443;2489;3483;3532;3599;3779;3889;3895;4078;4415;5048;5164;5580;6219;6412;6650	58	874
F7SQZ2	F7SQZ2	tr|F7SQZ2|F7SQZ2_9GAMM Outer membrane protein assembly factor BamA OS=Halomonas sp. TD01 OX=999141 GN=bamA PE=3 SV=1	1	26	26	49	49	85.178	776	776	0	323.31	NaN	NaN	NaN	1	0	Median	14861000000	15378000	14846000000				964	233;411;815;949;1016;1085;1144;1218;1394;1474;1794;1801;1887;2576;2579;2686;3136;3206;3307;3308;3902;4218;4228;4234;4522;4543	True;True;True;True;True;True;True;True;True;True;True;True;True;True;True;True;True;True;True;True;True;True;True;True;True;True	234;418;828;963;1030;1099;1158;1233;1410;1490;1814;1821;1907;2598;2601;2708;3169;3239;3340;3341;3943;4260;4270;4276;4565;4586	334;610;1158;1336;1415;1416;1495;1568;1569;1656;1657;1883;1982;2430;2438;2439;2540;3437;3440;3441;3581;4249;4333;4474;4475;4476;4477;5260;5652;5653;5669;5670;5677;6034;6060;6061	406;407;738;1356;1558;1645;1646;1735;1820;1821;1822;1921;1922;1923;2168;2282;2798;2809;2810;2936;3923;3928;3929;4110;4921;5021;5180;5181;5182;5183;6081;6526;6527;6547;6548;6557;6558;6971;6999;7000;7001	407;738;1356;1558;1645;1735;1821;1922;2168;2282;2798;2809;2936;3923;3928;4110;4921;5021;5181;5183;6081;6526;6548;6557;6971;7000
F7SJY3	F7SJY3	tr|F7SJY3|F7SJY3_9GAMM Electron transfer flavoprotein-ubiquinone oxidoreductase OS=Halomonas sp. TD01 OX=999141 GN=GME_03967 PE=4 SV=1	1	25	25	51.4	51.4	60.409	554	554	0	323.31	NaN	NaN	NaN	1	0	Median	11992000000	93293000	11899000000				275	263;628;735;744;944;945;1140;1361;1444;1445;1545;1547;1594;1714;2226;2227;2612;2877;2990;3608;3949;4376;4425;4460;4547	True;True;True;True;True;True;True;True;True;True;True;True;True;True;True;True;True;True;True;True;True;True;True;True;True	266;640;747;756;958;959;1154;1377;1460;1461;1563;1565;1612;1733;2247;2248;2634;2907;3022;3644;3990;4419;4468;4503;4590	411;412;413;896;1024;1036;1037;1329;1330;1331;1561;1562;1842;1941;1942;2117;2118;2119;2121;2178;2179;2325;2326;3003;3004;3495;3883;4064;4885;4886;5313;5861;5862;5919;5920;5921;5963;6066	510;511;512;1055;1194;1208;1209;1551;1552;1553;1811;1812;2123;2233;2234;2235;2447;2448;2449;2451;2519;2520;2685;2686;3444;3445;3446;4011;4469;4703;5629;5630;5631;6142;6766;6767;6834;6835;6836;6837;6887;7006	510;1055;1194;1208;1551;1553;1811;2123;2233;2234;2447;2451;2520;2686;3444;3446;4011;4469;4703;5630;6142;6767;6836;6887;7006	20	166
F7SP87	F7SP87	tr|F7SP87|F7SP87_9GAMM Uncharacterized protein OS=Halomonas sp. TD01 OX=999141 GN=GME_11557 PE=4 SV=1	1	6	6	48.5	48.5	20.787	202	202	0	316	NaN	NaN	NaN	0	0	Median	14918000000	0	14918000000				756	1258;1539;1562;2395;4033;4215	True;True;True;True;True;True	1273;1557;1580;2416;4075;4257	1710;1711;2109;2110;2138;2139;3204;3205;3206;5419;5648;5649	1983;1984;2439;2440;2473;2474;2475;3664;3665;3666;3667;3668;6262;6520;6521;6522;6523	1983;2439;2475;3665;6262;6521
F7SNU2	F7SNU2	tr|F7SNU2|F7SNU2_9GAMM Aconitate hydratase B OS=Halomonas sp. TD01 OX=999141 GN=GME_10826 PE=3 SV=1	1	25	25	34.6	34.6	94.412	867	867	0	307.9	NaN	NaN	NaN	0	0	Median	16104000000	0	16104000000				692	163;165;730;819;956;1149;1486;1535;1565;2022;2550;2599;2618;2823;2847;2928;2988;3377;3401;3402;3547;3613;3839;4197;4494	True;True;True;True;True;True;True;True;True;True;True;True;True;True;True;True;True;True;True;True;True;True;True;True;True	164;166;742;832;970;1163;1502;1552;1583;2042;2572;2621;2640;2847;2873;2959;3020;3410;3434;3435;3582;3649;3880;4239;4537	233;236;1018;1019;1162;1163;1343;1344;1574;2001;2066;2067;2142;2143;2144;2711;3402;3478;3479;3501;3774;3775;3836;3982;4062;4566;4567;4601;4602;4802;4891;5177;5628;6001;6002	292;297;1187;1188;1360;1361;1362;1363;1565;1566;1828;2302;2376;2377;2478;2479;2480;3127;3886;3994;3995;4019;4334;4335;4412;4601;4701;5276;5277;5316;5317;5537;5637;5974;6494;6495;6496;6497;6934;6935	292;297;1188;1361;1565;1828;2302;2376;2479;3127;3886;3995;4019;4334;4412;4601;4701;5276;5316;5317;5537;5637;5974;6495;6935
F7SPR8	F7SPR8	tr|F7SPR8|F7SPR8_9GAMM Polyribonucleotide nucleotidyltransferase OS=Halomonas sp. TD01 OX=999141 GN=pnp PE=3 SV=1	1	22	22	36.8	36.8	77.938	720	720	0	300.99	NaN	NaN	NaN	1	0	Median	12961000000	72074000	12889000000				806	13;204;649;773;774;891;1076;1511;1533;1857;2053;2132;2144;2158;3072;3612;3678;3694;3741;3928;4034;4375	True;True;True;True;True;True;True;True;True;True;True;True;True;True;True;True;True;True;True;True;True;True	13;205;661;786;787;905;1090;1527;1550;1877;2073;2152;2165;2179;3105;3648;3715;3716;3733;3734;3781;3969;4076;4418	19;290;918;1101;1102;1103;1256;1485;1486;2033;2034;2063;2064;2503;2746;2846;2875;2900;2901;2902;2903;4173;4174;4175;4890;4971;4972;4992;4993;5049;5288;5420;5421;5860	25;26;356;357;1078;1292;1293;1294;1295;1469;1725;1726;2339;2340;2372;2373;2893;3164;3268;3300;3331;3332;3333;3334;4827;4828;4829;4830;4831;5636;5728;5729;5753;5754;5755;5823;6114;6263;6264;6265;6765	25;356;1078;1292;1293;1469;1725;2339;2373;2893;3164;3268;3300;3333;4827;5636;5729;5755;5823;6114;6264;6765	60;61	252;566
F7SJ82	F7SJ82	tr|F7SJ82|F7SJ82_9GAMM Uncharacterized protein OS=Halomonas sp. TD01 OX=999141 GN=GME_02710 PE=4 SV=1	1	17	17	29.1	29.1	95.469	839	839	0	272.16	NaN	NaN	NaN	0	0	Median	5471200000	0	5471200000				159	265;447;515;650;775;776;794;1177;2171;2364;2590;2738;2753;3093;3659;3769;4433	True;True;True;True;True;True;True;True;True;True;True;True;True;True;True;True;True	268;455;524;662;788;789;807;1191;2192;2385;2612;2760;2775;3126;3695;3810;4476	415;655;738;739;740;919;920;1104;1105;1106;1107;1133;1607;2921;2922;3165;3469;3646;3647;3668;4201;4948;4949;5083;5930	515;785;876;877;878;879;1079;1080;1296;1297;1298;1299;1327;1866;3352;3353;3620;3983;4181;4182;4183;4184;4185;4207;4865;4866;5700;5701;5863;6849	515;785;879;1080;1296;1298;1327;1866;3352;3620;3983;4182;4207;4866;5701;5863;6849
F7SJH5	F7SJH5	tr|F7SJH5|F7SJH5_9GAMM Sulfate adenylyltransferase subunit 1 OS=Halomonas sp. TD01 OX=999141 GN=cysN PE=3 SV=1	1	16	15	45.3	43	53.048	479	479	0	268.07	NaN	NaN	NaN	0	0	Median	5761100000	0	5761100000				188	121;561;724;757;1103;1104;1317;1319;1348;1783;1804;2727;2821;2973;3850;3853	True;True;True;True;True;True;True;True;True;True;True;True;True;True;True;True	121;571;736;769;1117;1118;1332;1334;1364;1802;1824;2749;2845;3005;3891;3894	150;806;1011;1053;1516;1517;1781;1782;1783;1785;1825;2414;2442;3630;3772;4045;5191;5192;5195;5196	167;954;1179;1180;1227;1757;1758;2059;2060;2061;2063;2104;2781;2813;4163;4332;4683;5992;5993;5996;5997	167;954;1179;1227;1757;1758;2060;2063;2104;2781;2813;4163;4332;4683;5992;5996
F7SSK3	F7SSK3	tr|F7SSK3|F7SSK3_9GAMM 60 kDa chaperonin OS=Halomonas sp. TD01 OX=999141 GN=groL PE=3 SV=1	1	20	20	45.3	45.3	57.817	547	547	0	265.48	0.022256	0.028789	363.11	3	0	Median	24016000000	8174300000	15842000000				1109	54;402;966;1053;1094;1193;1263;1527;1578;1745;1922;2241;3139;3297;3485;3848;3980;4023;4024;4211	True;True;True;True;True;True;True;True;True;True;True;True;True;True;True;True;True;True;True;True	54;409;980;1067;1108;1207;1208;1278;1544;1596;1764;1942;2262;3172;3330;3518;3889;4021;4064;4065;4066;4253	64;65;66;598;599;600;1354;1458;1504;1505;1506;1623;1624;1716;2057;2158;2159;2366;2586;3018;4252;4253;4458;4459;4711;4712;5189;5351;5405;5406;5407;5408;5409;5643;5644	71;72;73;725;726;727;1578;1693;1744;1745;1746;1885;1886;1990;2366;2496;2497;2730;2985;3460;3461;4924;4925;5160;5161;5439;5440;5989;6184;6245;6246;6247;6248;6249;6250;6514;6515	73;726;1578;1693;1745;1886;1990;2366;2496;2730;2985;3460;4924;5160;5439;5989;6184;6247;6249;6514	96;97	134;389
F7SNJ6	F7SNJ6	tr|F7SNJ6|F7SNJ6_9GAMM ATP synthase subunit beta OS=Halomonas sp. TD01 OX=999141 GN=atpD PE=3 SV=1	1	17	17	61.2	61.2	49.767	459	459	0	260.15	NaN	NaN	NaN	0	0	Median	19270000000	0	19270000000				651	823;960;1615;2004;2105;2138;2943;3146;3483;3736;3745;3886;3939;4064;4253;4254;4535	True;True;True;True;True;True;True;True;True;True;True;True;True;True;True;True;True	836;974;1633;2024;2125;2159;2974;3179;3516;3776;3785;3786;3927;3980;4106;4295;4296;4578	1167;1168;1348;2207;2208;2686;2687;2813;2867;2868;2869;3999;4000;4260;4708;5042;5043;5054;5055;5056;5239;5300;5456;5705;5706;5707;5708;6049;6050	1368;1369;1370;1371;1570;2554;2555;3095;3096;3097;3233;3292;3293;3294;4620;4621;4932;5436;5815;5816;5828;5829;5830;6055;6126;6127;6303;6304;6589;6590;6591;6592;6987;6988;6989	1371;1570;2554;3097;3233;3293;4621;4932;5436;5816;5829;6055;6127;6303;6589;6592;6987	46	54
F7STI6	F7STI6	tr|F7STI6|F7STI6_9GAMM Aconitate hydratase OS=Halomonas sp. TD01 OX=999141 GN=GME_19122 PE=3 SV=1	1	20	20	32.1	32.1	98.779	910	910	0	256.78	NaN	NaN	NaN	0	0	Median	8648100000	0	8648100000				1230	8;229;500;721;1097;1163;1283;1343;1408;1649;1807;1962;2011;2018;2147;2696;2713;3438;3549;4489	True;True;True;True;True;True;True;True;True;True;True;True;True;True;True;True;True;True;True;True	8;230;509;733;1111;1177;1298;1358;1359;1424;1668;1827;1982;2031;2038;2168;2718;2735;3471;3584;4532	13;327;328;329;330;722;1007;1510;1591;1592;1739;1740;1817;1818;1898;2246;2247;2445;2634;2696;2707;2879;3593;3614;3615;4649;4804;5995;5996	17;399;400;401;402;857;1175;1750;1847;1848;1849;2015;2016;2017;2095;2096;2184;2594;2595;2816;2817;2818;2819;3040;3107;3122;3123;3304;4122;4147;4148;5368;5539;5540;6928;6929	17;399;857;1175;1750;1848;2017;2096;2184;2594;2816;3040;3107;3122;3304;4122;4148;5368;5540;6929	106	395
F7SRE3	F7SRE3	tr|F7SRE3|F7SRE3_9GAMM Trigger factor OS=Halomonas sp. TD01 OX=999141 GN=tig PE=3 SV=1	1	22	22	51.8	51.8	49.522	450	450	0	248.14	NaN	NaN	NaN	0	0	Median	23370000000	0	23370000000				997	238;358;488;811;856;1299;1300;2068;2516;2866;2931;3039;3219;3220;3260;3350;3389;3760;3983;4100;4101;4451	True;True;True;True;True;True;True;True;True;True;True;True;True;True;True;True;True;True;True;True;True;True	239;364;497;824;869;1314;1315;2088;2538;2894;2895;2962;3072;3252;3253;3293;3383;3422;3801;4024;4142;4143;4494	341;342;536;537;538;539;709;1154;1212;1759;1760;2765;2766;3362;3859;3860;3861;3985;4134;4135;4136;4346;4347;4348;4349;4350;4398;4530;4584;5072;5073;5354;5504;5505;5952	415;416;656;657;658;659;660;661;843;1351;1352;1419;2037;2038;3183;3184;3840;4442;4443;4444;4604;4784;4785;4786;4787;5035;5036;5037;5038;5039;5040;5093;5238;5295;5847;5848;5849;6187;6188;6189;6356;6357;6875	416;658;843;1351;1419;2037;2038;3183;3840;4443;4604;4786;5035;5037;5093;5238;5295;5847;6189;6356;6357;6875	83	1
F7SRD2	F7SRD2	tr|F7SRD2|F7SRD2_9GAMM OmpA/MotB OS=Halomonas sp. TD01 OX=999141 GN=GME_15310 PE=4 SV=1	1	9	9	50.2	50.2	29.893	289	289	0	240.1	25.973	65.272	3.7048	2	0	Median	72371000000	397970000	71973000000				990	116;218;749;824;2772;3272;3367;3822;4244	True;True;True;True;True;True;True;True;True	116;219;761;837;2794;3305;3400;3863;4286	145;310;311;312;313;314;315;1043;1044;1169;3694;4414;4415;4416;4552;4553;5155;5156;5693;5694	161;162;378;379;380;381;382;383;384;385;386;1215;1216;1217;1218;1372;4237;5110;5111;5112;5113;5114;5115;5262;5263;5944;5945;5946;5947;5948;6576;6577	161;382;1215;1372;4237;5114;5263;5948;6576
F7SPU5	F7SPU5	tr|F7SPU5|F7SPU5_9GAMM Protein GrpE OS=Halomonas sp. TD01 OX=999141 GN=grpE PE=3 SV=1	1	7	7	36.8	36.8	24.324	220	220	0	234.52	NaN	NaN	NaN	0	0	Median	9585700000	0	9585700000				820	2;286;1054;1099;2781;2862;3092	True;True;True;True;True;True;True	2;289;290;1068;1113;2803;2890;3125	2;444;445;446;447;448;449;1459;1512;3703;3704;3854;4199;4200	2;549;550;551;552;553;554;1694;1695;1696;1697;1752;4247;4248;4436;4437;4862;4863;4864	2;554;1694;1752;4248;4436;4863	64	134
F7SQ99	F7SQ99	tr|F7SQ99|F7SQ99_9GAMM DNA-directed RNA polymerase subunit beta OS=Halomonas sp. TD01 OX=999141 GN=rpoB PE=3 SV=1	1	25	25	24.7	24.7	151.79	1358	1358	0	227.58	NaN	NaN	NaN	0	0	Median	5932200000	0	5932200000				875	647;658;659;688;853;1034;1297;1724;1773;1833;2153;2180;2181;2295;2303;2308;2373;2418;2675;2687;2731;3262;3598;3627;3981	True;True;True;True;True;True;True;True;True;True;True;True;True;True;True;True;True;True;True;True;True;True;True;True;True	659;670;671;700;866;1048;1312;1743;1792;1853;2174;2201;2202;2316;2324;2329;2394;2439;2697;2709;2753;3295;3633;3663;4022	916;928;929;930;967;1208;1209;1438;1756;2337;2402;2475;2891;2892;2936;2937;3081;3091;3097;3179;3234;3235;3569;3582;3635;4400;4401;4871;4909;4910;5352	1076;1088;1089;1090;1091;1132;1415;1416;1671;2034;2699;2768;2860;3316;3317;3318;3319;3370;3371;3528;3541;3547;3636;3637;3699;3700;4097;4111;4168;5095;5096;5613;5656;5657;5658;6185	1076;1088;1091;1132;1415;1671;2034;2699;2768;2860;3316;3370;3371;3528;3541;3547;3637;3700;4097;4111;4168;5095;5613;5657;6185	73	493
F7SJ60	F7SJ60	tr|F7SJ60|F7SJ60_9GAMM Porin Gram-negative type OS=Halomonas sp. TD01 OX=999141 GN=GME_02600 PE=4 SV=1	1	16	16	56.8	56.8	39.426	361	361	0	220.92	NaN	NaN	NaN	0	0	Median	9526100000	0	9526100000				148	636;925;1253;1254;1549;1618;1705;1706;1844;1871;2871;3235;4041;4258;4439;4531	True;True;True;True;True;True;True;True;True;True;True;True;True;True;True;True	648;939;1268;1269;1567;1636;1724;1725;1864;1891;2900;3268;4083;4300;4482;4574	904;905;1302;1703;1704;2123;2124;2211;2315;2316;2317;2488;2520;2521;3866;3867;4367;5431;5712;5713;5937;5938;6044	1064;1065;1521;1974;1975;1976;1977;2453;2454;2455;2558;2673;2674;2675;2875;2876;2912;2913;2914;2915;4449;4450;4451;5060;6276;6596;6597;6858;6859;6860;6981;6982	1064;1521;1975;1977;2455;2558;2673;2675;2876;2913;4450;5060;6276;6597;6858;6981
F7SQ98	F7SQ98	tr|F7SQ98|F7SQ98_9GAMM DNA-directed RNA polymerase subunit beta OS=Halomonas sp. TD01 OX=999141 GN=rpoC PE=3 SV=1	1	36	36	32.5	32.5	155.14	1404	1404	0	202.07	NaN	NaN	NaN	0	0	Median	10031000000	0	10031000000				874	132;439;657;678;694;959;982;1230;1514;1648;2133;2186;2284;2311;2412;2468;2500;2524;2620;2638;2651;2718;2752;2838;3129;3509;3569;3601;3633;3701;3915;4063;4226;4305;4374;4470	True;True;True;True;True;True;True;True;True;True;True;True;True;True;True;True;True;True;True;True;True;True;True;True;True;True;True;True;True;True;True;True;True;True;True;True	132;447;669;690;706;973;996;1245;1530;1667;2153;2207;2305;2332;2433;2489;2522;2546;2642;2660;2673;2740;2774;2864;3162;3542;3604;3636;3669;3741;3956;4105;4268;4348;4417;4513	161;644;927;954;975;1347;1374;1375;1676;2037;2038;2245;2847;2944;3069;3100;3227;3228;3299;3300;3341;3371;3503;3523;3537;3620;3621;3667;3827;4241;4749;4827;4874;4875;4917;5000;5274;5455;5666;5667;5773;5774;5859;5975	181;773;1087;1117;1142;1569;1600;1601;1944;2343;2344;2593;3269;3379;3515;3550;3692;3693;3773;3774;3818;3850;4021;4043;4059;4153;4154;4206;4403;4912;5481;5565;5616;5617;5618;5666;5763;5764;6097;6302;6544;6545;6668;6669;6764;6902	181;773;1087;1117;1142;1569;1600;1944;2344;2593;3269;3379;3515;3550;3693;3773;3818;3850;4021;4043;4059;4154;4206;4403;4912;5481;5565;5618;5666;5763;6097;6302;6544;6669;6764;6902	72	1
F7SLP9	F7SLP9	tr|F7SLP9|F7SLP9_9GAMM SH3 domain protein OS=Halomonas sp. TD01 OX=999141 GN=GME_07096 PE=4 SV=1	1	2	2	20.4	20.4	23.659	211	211	0	201.99	NaN	NaN	NaN	0	0	Median	627000000	0	627000000				487	2093;3551	True;True	2113;3586	2797;2798;4806	3216;3217;5542	3217;5542
F7SI43	F7SI43	tr|F7SI43|F7SI43_9GAMM LPS-assembly protein LptD OS=Halomonas sp. TD01 OX=999141 GN=lptD PE=3 SV=1	1	2	2	2.8	2.8	93.559	815	815	0	197.28	NaN	NaN	NaN	1	0	Median	201460000	11499000	189960000				44	1682;2595	True;True	1701;2617	2285;2286;3474	2640;2641;2642;3989	2641;3989
F7SLM5	F7SLM5	tr|F7SLM5|F7SLM5_9GAMM Peptide chain release factor 1 OS=Halomonas sp. TD01 OX=999141 GN=prfA PE=3 SV=1	1	9	9	28.2	28.2	40.921	362	362	0	190.48	NaN	NaN	NaN	1	0	Median	2211800000	19553000	2192300000				478	187;1203;1749;2010;2067;2566;3486;4005;4006	True;True;True;True;True;True;True;True;True	188;1218;1768;2030;2087;2588;3519;4046;4047	263;1635;1636;2371;2695;2763;2764;3425;4713;5384;5385;5386	327;1897;1898;2735;3106;3181;3182;3910;5441;6222;6223;6224	327;1897;2735;3106;3181;3910;5441;6223;6224
F7SJY5	F7SJY5	tr|F7SJY5|F7SJY5_9GAMM Electron transfer flavoprotein alpha-subunit OS=Halomonas sp. TD01 OX=999141 GN=GME_03977 PE=4 SV=1	1	3	3	22.7	22.7	31.409	308	308	0	186.56	NaN	NaN	NaN	0	0	Median	4733600000	0	4733600000				277	215;3087;3858	True;True;True	216;3120;3899	306;307;4192;4193;4194;5202	374;375;4854;4855;4856;6004	375;4855;6004
F7SM38;F7SM37	F7SM38;F7SM37	tr|F7SM38|F7SM38_9GAMM Flagellin OS=Halomonas sp. TD01 OX=999141 GN=GME_07804 PE=3 SV=1;tr|F7SM37|F7SM37_9GAMM Flagellin OS=Halomonas sp. TD01 OX=999141 GN=GME_07799 PE=3 SV=1	2	6	6	31.5	31.5	31.174	298	298;307	0	184.5	NaN	NaN	NaN	0	0	Median	1357600000	0	1357600000				532	1266;1447;2014;2881;3574;3631	True;True;True;True;True;True	1281;1463;2034;2911;3609;3667	1719;1944;2701;2702;2703;3887;4833;4834;4914	1993;2239;3112;3113;3114;3115;4473;5572;5573;5662	1993;2239;3114;4473;5573;5662
F7SQY5	F7SQY5	tr|F7SQY5|F7SQY5_9GAMM Elongation factor Ts OS=Halomonas sp. TD01 OX=999141 GN=tsf PE=3 SV=1	1	17	17	52.6	52.6	31.037	289	289	0	181.28	NaN	NaN	NaN	0	0	Median	25410000000	0	25410000000				958	33;339;498;527;625;743;1119;1269;1270;2084;2137;2211;2926;3280;3665;4475;4476	True;True;True;True;True;True;True;True;True;True;True;True;True;True;True;True;True	33;344;507;536;637;755;1133;1284;1285;2104;2158;2232;2956;2957;3313;3702;4518;4519	40;513;514;720;768;769;890;891;1035;1536;1722;1723;1724;1725;2787;2788;2865;2866;2980;3978;3979;3980;4433;4434;4435;4958;5981;5982	47;629;630;631;855;916;917;1049;1050;1206;1207;1779;1996;1997;1998;1999;2000;2001;3206;3207;3290;3291;3420;4597;4598;4599;5133;5134;5135;5711;6909;6910;6911;6912	47;630;855;917;1049;1207;1779;1997;2000;3206;3291;3420;4598;5134;5711;6910;6911	77	114
F7SQ80	F7SQ80	tr|F7SQ80|F7SQ80_9GAMM 50S ribosomal protein L5 OS=Halomonas sp. TD01 OX=999141 GN=rplE PE=3 SV=1	1	11	11	60.9	60.9	20.272	179	179	0	180.77	NaN	NaN	NaN	0	0	Median	24239000000	0	24239000000				856	309;310;970;1108;1112;1113;1614;2441;2771;4288;4513	True;True;True;True;True;True;True;True;True;True;True	313;314;984;1122;1126;1127;1632;2462;2793;4330;4556	475;476;1358;1522;1528;1529;1530;2203;2204;2205;2206;3265;3693;5751;5752;6024	582;583;584;1582;1583;1763;1770;1771;1772;2549;2550;2551;2552;2553;3735;4236;6642;6643;6960;6961	582;584;1583;1763;1770;1772;2551;3735;4236;6643;6960	71	26
F7SK07	F7SK07	tr|F7SK07|F7SK07_9GAMM Periplasmic serine endoprotease DegP-like OS=Halomonas sp. TD01 OX=999141 GN=GME_04087 PE=3 SV=1	1	9	9	31.2	31.2	50.524	471	471	0	175.5	NaN	NaN	NaN	0	0	Median	1863900000	0	1863900000				284	1074;1716;1805;2424;2754;3228;3515;3957;4029	True;True;True;True;True;True;True;True;True	1088;1735;1825;2445;2776;3261;3548;3998;4071	1481;1482;2328;2443;3241;3669;4360;4755;5322;5414;5415	1721;1722;2688;2689;2814;3706;4208;5051;5488;6155;6255;6256	1721;2689;2814;3706;4208;5051;5488;6155;6255
F7SQ68	F7SQ68	tr|F7SQ68|F7SQ68_9GAMM 30S ribosomal protein S4 OS=Halomonas sp. TD01 OX=999141 GN=rpsD PE=3 SV=1	1	11	11	53.4	53.4	23.4	206	206	0	172.9	NaN	NaN	NaN	1	0	Median	8570700000	78540000	8492200000				844	964;1452;1469;1475;2030;2321;2484;2679;3289;3434;3887	True;True;True;True;True;True;True;True;True;True;True	978;1468;1485;1491;2050;2342;2506;2701;3322;3467;3928	1352;1950;1951;1977;1983;1984;2719;3115;3321;3573;4447;4448;4645;5240;5241;5242	1576;2245;2246;2276;2277;2283;2284;3136;3566;3796;4101;5147;5148;5364;6056;6057;6058;6059;6060	1576;2245;2277;2283;3136;3566;3796;4101;5147;5364;6059
F7SSQ9	F7SSQ9	tr|F7SSQ9|F7SSQ9_9GAMM 30S ribosomal protein S1 OS=Halomonas sp. TD01 OX=999141 GN=rpsA PE=3 SV=1	1	21	21	39.4	39.4	61.535	558	558	0	171.21	NaN	NaN	NaN	1	0	Median	13025000000	207510000	12817000000				1135	134;135;506;782;872;881;1548;1718;1961;1969;2054;2088;2110;2149;2150;2660;3022;3071;3278;3336;3429	True;True;True;True;True;True;True;True;True;True;True;True;True;True;True;True;True;True;True;True;True	134;135;515;795;885;894;1566;1737;1981;1989;2074;2108;2130;2170;2171;2682;3055;3104;3311;3369;3462	163;164;165;729;1115;1116;1230;1231;1241;1242;2122;2330;2633;2641;2747;2792;2819;2881;2882;2883;2884;3547;3548;4113;4114;4172;4425;4510;4638	183;184;185;864;1308;1309;1441;1442;1452;1453;1454;2452;2691;3039;3049;3165;3211;3240;3306;3307;3308;3309;4070;4071;4072;4763;4764;4826;5125;5218;5357	183;184;864;1308;1441;1452;2452;2691;3039;3049;3165;3211;3240;3306;3308;4070;4764;4826;5125;5218;5357
F7SNC7	F7SNC7	tr|F7SNC7|F7SNC7_9GAMM Uroporphyrinogen III C-methyltransferase OS=Halomonas sp. TD01 OX=999141 GN=GME_10001 PE=4 SV=1	1	13	13	52.4	52.4	37.435	334	334	0	169.92	NaN	NaN	NaN	0	0	Median	6260100000	0	6260100000				627	523;732;928;979;1284;1864;2464;2747;2748;2991;3124;3245;3731	True;True;True;True;True;True;True;True;True;True;True;True;True	532;744;942;993;1299;1884;2485;2769;2770;3023;3157;3278;3771	761;762;763;1021;1305;1369;1370;1741;1742;2510;2511;2512;3295;3657;3658;3659;3660;4065;4235;4378;4379;5037	908;909;910;911;1190;1524;1594;1595;2018;2019;2900;2901;2902;3769;4195;4196;4197;4198;4704;4905;5072;5073;5074;5808	908;1190;1524;1595;2019;2901;3769;4195;4197;4704;4905;5073;5808
F7SRH7	F7SRH7	tr|F7SRH7|F7SRH7_9GAMM Hydroxyacylglutathione hydrolase OS=Halomonas sp. TD01 OX=999141 GN=gloB PE=3 SV=1	1	1	1	7.8	7.8	28.283	255	255	0	159.7	NaN	NaN	NaN	0	0	Median	89980000	0	89980000				1011	3066	TRUE	3099	4166	4819;4820	4820
F7SP49	F7SP49	tr|F7SP49|F7SP49_9GAMM Glyceraldehyde-3-phosphate dehydrogenase OS=Halomonas sp. TD01 OX=999141 GN=GME_11367 PE=3 SV=1	1	10	10	32.5	32.5	50.692	465	465	0	159.48	NaN	NaN	NaN	0	0	Median	2649900000	0	2649900000				738	324;327;629;1509;1725;2109;2288;2949;3131;4199	True;True;True;True;True;True;True;True;True;True	329;332;641;1525;1744;2129;2309;2980;3164;4241	493;496;897;2029;2338;2817;2818;3073;4007;4008;4243;4244;5630	606;609;610;1056;2335;2700;3238;3239;3519;4629;4630;4914;4915;6499	606;610;1056;2335;2700;3239;3519;4630;4914;6499
F7SQG1	F7SQG1	tr|F7SQG1|F7SQG1_9GAMM CheA signal transduction histidine kinase OS=Halomonas sp. TD01 OX=999141 GN=GME_13703 PE=4 SV=1	1	3	3	6	6	76.025	697	697	0	157.53	NaN	NaN	NaN	0	0	Median	371120000	0	371120000				902	454;2062;3256	True;True;True	463;2082;3289	665;666;2755;4393;4394	795;796;3173;5088;5089	795;3173;5089
F7SRW3	F7SRW3	tr|F7SRW3|F7SRW3_9GAMM Oxidoreductase protein OS=Halomonas sp. TD01 OX=999141 GN=GME_16217 PE=4 SV=1	1	9	9	25.2	25.2	46.004	413	413	0	155.17	NaN	NaN	NaN	0	0	Median	6528300000	0	6528300000				1053	672;905;1625;1992;2104;2368;2737;3628;3754	True;True;True;True;True;True;True;True;True	684;919;1643;2012;2124;2389;2759;3664;3795	947;948;1273;2219;2670;2671;2672;2811;2812;3169;3642;3643;3644;3645;4911;5066	1109;1110;1111;1486;2566;3079;3080;3081;3230;3231;3232;3624;4175;4176;4177;4178;4179;4180;5659;5841	1109;1486;2566;3079;3230;3624;4178;5659;5841
F7SQA8	F7SQA8	tr|F7SQA8|F7SQA8_9GAMM GTP-binding protein TypA OS=Halomonas sp. TD01 OX=999141 GN=GME_13430 PE=4 SV=1	1	15	15	28.1	28.1	67.224	608	608	0	154.55	NaN	NaN	NaN	0	0	Median	5397500000	108200000	5289300000				883	271;846;954;1243;1602;1628;1684;1722;2315;2356;2558;3008;3301;3597;4227	True;True;True;True;True;True;True;True;True;True;True;True;True;True;True	274;859;968;1258;1620;1646;1703;1741;2336;2377;2580;3041;3334;3632;4269	421;1200;1341;1690;1691;2189;2190;2222;2288;2289;2334;2335;3104;3156;3157;3417;4098;4464;4869;4870;5668	521;1406;1563;1959;1960;1961;2533;2534;2535;2569;2644;2645;2696;2697;3554;3611;3612;3902;4746;5168;5611;5612;6546	521;1406;1563;1961;2535;2569;2644;2697;3554;3612;3902;4746;5168;5611;6546
F7SPR6	F7SPR6	tr|F7SPR6|F7SPR6_9GAMM Acetyl-CoA acetyltransferase OS=Halomonas sp. TD01 OX=999141 GN=GME_12454 PE=3 SV=1	1	14	14	33.7	33.7	40.708	392	392	0	153.29	0.85442	0.88204	82.784	2	0	Median	9373600000	31474000	9342200000				805	250;296;889;1026;1324;1477;1478;1690;1691;1829;1998;2152;2861;4185	True;True;True;True;True;True;True;True;True;True;True;True;True;True	253;300;902;903;1040;1339;1493;1494;1709;1710;1849;2018;2173;2889;4227	393;394;459;460;461;1253;1254;1428;1792;1793;1986;1987;1988;1989;1990;2296;2297;2298;2468;2469;2678;2888;2889;2890;3853;5613;5614	489;490;565;566;567;1466;1467;1659;2070;2071;2287;2288;2289;2290;2291;2653;2654;2655;2851;2852;2853;2854;3087;3313;3314;3315;4435;6477;6478	489;566;1466;1659;2071;2288;2291;2653;2654;2852;3087;3314;4435;6478	59	175
F7SIY7	F7SIY7	tr|F7SIY7|F7SIY7_9GAMM Putative agglutination protein OS=Halomonas sp. TD01 OX=999141 GN=GME_02229 PE=4 SV=1	1	12	12	28.3	28.3	53.729	488	488	0	153	NaN	NaN	NaN	0	0	Median	4236500000	0	4236500000				119	538;1078;1461;1540;1560;1743;2256;2574;3792;3907;4009;4519	True;True;True;True;True;True;True;True;True;True;True;True	547;1092;1477;1558;1578;1762;2277;2596;3833;3948;4050;4562	780;1488;1966;2111;2136;2364;3033;3434;3435;5113;5114;5265;5389;6030	928;1728;2264;2265;2441;2470;2471;2728;3476;3920;3921;5894;5895;6087;6229;6967	928;1728;2265;2441;2471;2728;3476;3921;5894;6087;6229;6967
F7SNJ8	F7SNJ8	tr|F7SNJ8|F7SNJ8_9GAMM ATP synthase subunit alpha OS=Halomonas sp. TD01 OX=999141 GN=atpA PE=3 SV=1	1	20	20	43.2	43.2	55.726	514	514	0	147.19	NaN	NaN	NaN	0	0	Median	18486000000	0	18486000000				653	763;779;908;1005;1006;1033;1391;1487;1771;1892;1973;2013;2864;2995;3234;3259;3386;3942;4309;4310	True;True;True;True;True;True;True;True;True;True;True;True;True;True;True;True;True;True;True;True	775;792;922;1019;1020;1047;1407;1503;1790;1912;1993;2033;2892;3027;3267;3292;3419;3983;4352;4353	1061;1062;1110;1276;1277;1401;1402;1403;1437;1876;2002;2399;2400;2548;2645;2646;2698;2699;2700;3856;4071;4072;4073;4366;4397;4580;4581;5303;5780;5781;5782;5783;5784;5785	1236;1237;1303;1489;1490;1491;1492;1630;1631;1632;1633;1670;2161;2303;2765;2766;2946;3054;3055;3109;3110;3111;4439;4710;4711;4712;4713;4714;5058;5059;5092;5291;5292;6130;6677;6678;6679;6680;6681;6682	1237;1303;1491;1630;1633;1670;2161;2303;2765;2946;3054;3109;4439;4710;5058;5092;5291;6130;6678;6682
F7SLE4	F7SLE4	tr|F7SLE4|F7SLE4_9GAMM Isocitrate dehydrogenase [NADP] OS=Halomonas sp. TD01 OX=999141 GN=GME_06544 PE=3 SV=1	1	18	18	26.4	26.4	83.297	745	745	0	146.55	NaN	NaN	NaN	1	0	Median	4315600000	48606000	4267000000				439	313;355;510;637;692;1068;1613;1822;1884;2126;2136;2212;2603;2604;3743;4147;4189;4242	True;True;True;True;True;True;True;True;True;True;True;True;True;True;True;True;True;True	317;361;519;649;704;1082;1631;1842;1904;2146;2157;2233;2625;2626;3783;4189;4231;4284	480;533;733;906;973;1475;2202;2460;2536;2537;2838;2863;2864;2981;2982;3484;3485;3486;3487;5051;5052;5564;5565;5619;5689;5690;5691	589;653;869;1066;1140;1714;1715;2548;2840;2841;2931;2932;2933;3260;3288;3289;3421;3422;3423;4000;4001;4002;4003;5825;5826;6420;6421;6483;6572;6573;6574	589;653;869;1066;1140;1715;2548;2840;2931;3260;3289;3422;4000;4001;5826;6421;6483;6573
F7SKW0	F7SKW0	tr|F7SKW0|F7SKW0_9GAMM Phosphopentomutase OS=Halomonas sp. TD01 OX=999141 GN=deoB PE=3 SV=1	1	14	14	52.7	52.7	44.368	414	414	0	144.58	NaN	NaN	NaN	1	0	Median	4822900000	288330000	4534600000				389	245;613;793;828;849;993;1045;1209;1249;1831;2108;2224;2811;4056	True;True;True;True;True;True;True;True;True;True;True;True;True;True	248;625;806;841;862;1007;1059;1224;1264;1851;2128;2245;2833;4098	387;874;875;1132;1174;1175;1203;1387;1450;1643;1698;2471;2472;2473;2816;3000;3758;5448	483;1033;1034;1326;1378;1379;1409;1613;1684;1906;1907;1969;2856;2857;2858;3236;3237;3441;4317;6295	483;1033;1326;1379;1409;1613;1684;1907;1969;2858;3237;3441;4317;6295
F7SJA0	F7SJA0	tr|F7SJA0|F7SJA0_9GAMM Glutamine--fructose-6-phosphate aminotransferase [isomerizing] OS=Halomonas sp. TD01 OX=999141 GN=glmS PE=3 SV=1	1	11	11	26.7	26.7	65.972	615	615	0	139.53	NaN	NaN	NaN	0	0	Median	5667900000	0	5667900000				169	178;547;565;910;995;1184;1513;1558;1786;2734;3541	True;True;True;True;True;True;True;True;True;True;True	179;556;575;924;1009;1198;1529;1576;1805;2756;3576	250;789;812;813;1279;1280;1390;1391;1614;2036;2133;2418;2419;3638;3639;4796	313;937;964;965;1494;1495;1618;1619;1874;1875;1876;2342;2466;2467;2786;2787;4171;4172;5530;5531	313;937;964;1494;1619;1876;2342;2467;2786;4171;5531	15	371
F7SNU0	F7SNU0	tr|F7SNU0|F7SNU0_9GAMM Adenylate/guanylate cyclase OS=Halomonas sp. TD01 OX=999141 GN=GME_10816 PE=4 SV=1	1	24	24	23.6	23.6	146.72	1301	1301	0	139.16	NaN	NaN	NaN	0	0	Median	5679100000	0	5679100000				690	9;266;344;438;582;603;718;1680;1847;2433;2434;2552;2699;3175;3212;3330;3642;3791;3864;3967;4102;4351;4391;4419	True;True;True;True;True;True;True;True;True;True;True;True;True;True;True;True;True;True;True;True;True;True;True;True	9;269;349;446;593;614;730;1699;1867;2454;2455;2574;2721;3208;3245;3363;3678;3832;3905;4008;4144;4394;4434;4462	14;416;519;643;834;859;1004;2281;2282;2491;3254;3255;3408;3409;3596;4295;4339;4504;4929;4930;5111;5112;5210;5211;5332;5506;5507;5508;5830;5880;5913	18;19;516;637;772;988;1016;1172;2636;2637;2879;3723;3724;3892;3893;4126;4127;4972;4973;5028;5212;5679;5680;5681;5892;5893;6018;6019;6165;6358;6359;6360;6733;6786;6827;6828	19;516;637;772;988;1016;1172;2637;2879;3723;3724;3893;4126;4973;5028;5212;5681;5892;6019;6165;6360;6733;6786;6827
F7SHT4	F7SHT4	tr|F7SHT4|F7SHT4_9GAMM Phasin_2 domain-containing protein OS=Halomonas sp. TD01 OX=999141 GN=GME_00185 PE=4 SV=1	1	9	9	75.4	75.4	13.344	118	118	0	137.4	NaN	NaN	NaN	0	0	Median	22121000000	0	22121000000				16	553;589;590;2139;2813;3606;3663;3898;4297	True;True;True;True;True;True;True;True;True	562;563;600;601;2160;2835;3641;3642;3699;3939;4339;4340	796;797;798;841;842;2870;3761;4881;4882;4883;4953;4954;5255;5256;5762;5763;5764	944;945;946;995;996;3295;4320;5625;5626;5627;5705;5706;6074;6075;6655;6656;6657;6658	944;995;996;3295;4320;5626;5706;6074;6656	2;3;4	20;48;98
F7STH6	F7STH6	tr|F7STH6|F7STH6_9GAMM Chaperone protein ClpB OS=Halomonas sp. TD01 OX=999141 GN=clpB PE=3 SV=1	1	24	24	32.9	32.9	95.515	859	859	0	135.73	NaN	NaN	NaN	0	0	Median	13134000000	58463000	13075000000				1223	201;436;703;1202;1505;1506;1616;1897;2048;2100;2163;2324;2336;2455;2622;2978;3320;3674;3961;4075;4154;4403;4421;4441	True;True;True;True;True;True;True;True;True;True;True;True;True;True;True;True;True;True;True;True;True;True;True;True	202;444;715;1217;1521;1522;1634;1917;2068;2120;2184;2345;2357;2476;2644;3010;3353;3711;4002;4117;4196;4446;4464;4484	286;287;641;985;1634;2023;2024;2025;2026;2209;2553;2554;2741;2806;2910;2911;2912;3119;3131;3132;3283;3284;3505;4050;4489;4967;5326;5472;5572;5573;5893;5915;5940	352;353;770;1152;1896;2328;2329;2330;2331;2332;2556;2952;2953;3159;3225;3341;3342;3343;3570;3582;3583;3584;3754;3755;4023;4688;5196;5723;6159;6320;6429;6430;6431;6802;6830;6862	353;770;1152;1896;2328;2331;2556;2952;3159;3225;3342;3570;3584;3754;4023;4688;5196;5723;6159;6320;6431;6802;6830;6862	105	564
F7SQV0	F7SQV0	tr|F7SQV0|F7SQV0_9GAMM PspA/IM30 family regulator protein OS=Halomonas sp. TD01 OX=999141 GN=GME_14400 PE=4 SV=1	1	1	1	6.5	6.5	24.957	231	231	0	131.32	NaN	NaN	NaN	0	0	Median	97722000	0	97722000				941	461	TRUE	470	673	803	803
F7STA9	F7STA9	tr|F7STA9|F7STA9_9GAMM Bifunctional protein PutA OS=Halomonas sp. TD01 OX=999141 GN=GME_18735 PE=3 SV=1	1	23	23	23.8	23.8	131.72	1221	1221	0	129.94	NaN	NaN	NaN	1	0	Median	4261400000	17209000	4244200000				1203	47;284;361;655;689;716;747;801;867;985;1790;1935;2201;2672;2850;3200;3285;3422;3667;3717;3817;3891;3912	True;True;True;True;True;True;True;True;True;True;True;True;True;True;True;True;True;True;True;True;True;True;True	47;287;367;667;701;728;759;814;880;999;1809;1955;2222;2694;2877;3233;3318;3455;3704;3757;3858;3932;3953	56;441;543;544;545;925;968;1002;1040;1041;1143;1224;1379;2424;2425;2601;2968;3565;3566;3840;4326;4442;4629;4960;5019;5147;5246;5270	63;545;546;665;666;667;1085;1133;1170;1212;1213;1340;1435;1605;2792;2793;3001;3406;3407;4091;4092;4093;4094;4416;5014;5142;5346;5713;5789;5935;6065;6093	63;545;667;1085;1133;1170;1213;1340;1435;1605;2792;3001;3406;4094;4416;5014;5142;5346;5713;5789;5935;6065;6093
F7SP52	F7SP52	tr|F7SP52|F7SP52_9GAMM Uncharacterized protein OS=Halomonas sp. TD01 OX=999141 GN=GME_11382 PE=4 SV=1	1	4	4	54	54	9.3285	87	87	0	129.28	NaN	NaN	NaN	0	0	Median	11112000000	0	11112000000				740	607;608;2876;3539	True;True;True;True	618;619;620;2905;2906;3572;3573;3574	863;864;865;866;867;868;869;3872;3873;3874;3875;3876;3877;3878;3879;3880;3881;3882;4784;4785;4786;4787;4788;4789;4790;4791;4792;4793;4794	1020;1021;1022;1023;1024;1025;1026;1027;4456;4457;4458;4459;4460;4461;4462;4463;4464;4465;4466;4467;4468;5517;5518;5519;5520;5521;5522;5523;5524;5525;5526;5527;5528	1023;1026;4468;5527	54;55;56;57	33;48;53;69
F7SJK1	F7SJK1	tr|F7SJK1|F7SJK1_9GAMM Elongation factor P OS=Halomonas sp. TD01 OX=999141 GN=efp PE=3 SV=1	1	3	3	23.9	23.9	20.793	188	188	0	128.76	NaN	NaN	NaN	0	0	Median	983350000	0	983350000				196	1129;1480;3690	True;True;True	1143;1496;3729	1548;1992;1993;4988	1795;2293;2294;5747;5748	1795;2293;5747
F7SP57	F7SP57	tr|F7SP57|F7SP57_9GAMM Putative poly(3-hydroxyalkanoate) synthetase OS=Halomonas sp. TD01 OX=999141 GN=GME_11407 PE=4 SV=1	1	19	19	23.5	23.5	92.782	829	829	0	128.68	NaN	NaN	NaN	0	0	Median	6049500000	0	6049500000				743	99;100;211;750;1231;1465;1698;1821;2049;2193;2381;2549;2585;2812;2987;3218;3268;3339;3800	True;True;True;True;True;True;True;True;True;True;True;True;True;True;True;True;True;True;True	99;100;212;762;1246;1481;1717;1841;2069;2214;2402;2571;2607;2834;3019;3251;3301;3372;3841	122;123;124;302;1045;1046;1677;1971;1972;2305;2306;2307;2459;2742;2952;2953;3189;3401;3464;3759;3760;4061;4345;4407;4408;4409;4515;5123;5124	136;137;138;370;1219;1220;1945;2270;2271;2663;2664;2665;2838;2839;3160;3387;3388;3389;3647;3884;3885;3978;4318;4319;4700;5034;5102;5103;5104;5223;5906;5907;5908;5909	136;138;370;1219;1945;2270;2665;2839;3160;3389;3647;3884;3978;4318;4700;5034;5104;5223;5907
F7SJL6	F7SJL6	tr|F7SJL6|F7SJL6_9GAMM Protein HflC OS=Halomonas sp. TD01 OX=999141 GN=GME_03382 PE=3 SV=1	1	11	11	45.9	45.9	33.742	294	294	0	126.46	NaN	NaN	NaN	0	0	Median	8662400000	0	8662400000				209	505;634;1141;1287;1914;2560;2582;3304;3435;4194;4397	True;True;True;True;True;True;True;True;True;True;True	514;646;1155;1302;1934;2582;2604;3337;3468;4236;4440	727;728;902;1563;1564;1746;2576;2577;3419;3444;4469;4470;4646;5625;5886	862;863;1062;1813;1814;2023;2975;2976;3904;3932;5173;5174;5175;5176;5365;6491;6795	862;1062;1813;2023;2976;3904;3932;5174;5365;6491;6795
F7SJN8	F7SJN8	tr|F7SJN8|F7SJN8_9GAMM Ribonuclease, Rne/Rng family protein OS=Halomonas sp. TD01 OX=999141 GN=GME_03492 PE=4 SV=1	1	3	3	10.1	10.1	55.206	487	487	0	125.94	NaN	NaN	NaN	0	0	Median	406760000	0	406760000				219	573;1148;2499	True;True;True	583;1162;2521	823;1573;3339;3340	975;1826;1827;3816;3817	975;1827;3816
F7SPR1	F7SPR1	tr|F7SPR1|F7SPR1_9GAMM Poly(A) polymerase I OS=Halomonas sp. TD01 OX=999141 GN=pcnB PE=3 SV=1	1	7	7	18.9	18.9	52.756	461	461	0	125.92	NaN	NaN	NaN	0	0	Median	1062600000	0	1062600000				801	55;642;698;1183;1606;3176;3522	True;True;True;True;True;True;True	55;654;710;1197;1624;3209;3555	67;911;979;1613;2194;4296;4762	74;75;1071;1146;1873;2539;2540;4974;5495	75;1071;1146;1873;2539;4974;5495
F7SK53	F7SK53	tr|F7SK53|F7SK53_9GAMM Sec translocon accessory complex subunit YajC OS=Halomonas sp. TD01 OX=999141 GN=yajC PE=3 SV=1	1	4	4	46.3	46.3	11.532	108	108	0	123.79	NaN	NaN	NaN	0	0	Median	6715300000	0	6715300000				314	1468;2911;3186;4169	True;True;True;True	1484;2941;3219;4211	1975;1976;3961;4306;5590;5591	2274;2275;4574;4984;6451;6452;6453	2275;4574;4984;6453
F7SKM0	F7SKM0	tr|F7SKM0|F7SKM0_9GAMM Zinc-binding alcohol dehydrogenase OS=Halomonas sp. TD01 OX=999141 GN=GME_05160 PE=4 SV=1	1	9	9	39.5	39.5	36.352	339	339	0	121.47	NaN	NaN	NaN	0	0	Median	7460000000	0	7460000000				368	1019;1169;1279;1854;2292;3290;3395;4387;4446	True;True;True;True;True;True;True;True;True	1033;1183;1294;1874;2313;3323;3428;4430;4489	1419;1420;1599;1734;2500;3077;3078;4449;4591;4592;5875;5946	1650;1651;1857;2010;2888;3523;3524;3525;5149;5304;5305;6781;6868	1651;1857;2010;2888;3523;5149;5305;6781;6868
F7SL93	F7SL93	tr|F7SL93|F7SL93_9GAMM 2-oxoglutarate dehydrogenase E1 component OS=Halomonas sp. TD01 OX=999141 GN=sucA PE=4 SV=1	1	8	8	11.4	11.4	106.01	944	944	0	121.42	NaN	NaN	NaN	0	0	Median	1067400000	0	1067400000				424	74;751;836;906;999;1219;2360;3430	True;True;True;True;True;True;True;True	74;763;849;920;1013;1234;2381;3463	92;1047;1190;1274;1395;1658;3161;4639;4640	102;103;1221;1394;1487;1623;1924;3616;5358;5359	103;1221;1394;1487;1623;1924;3616;5359
F7SK16	F7SK16	tr|F7SK16|F7SK16_9GAMM Cysteine synthase OS=Halomonas sp. TD01 OX=999141 GN=cysM PE=3 SV=1	1	5	5	27.5	27.5	31.782	298	298	0	119.06	NaN	NaN	NaN	0	0	Median	1665900000	0	1665900000				290	673;924;1122;1494;4490	True;True;True;True;True	685;938;1136;1510;4533	949;1301;1539;1540;2010;5997	1112;1520;1782;1783;2314;6930	1112;1520;1783;2314;6930
F7SJS7	F7SJS7	tr|F7SJS7|F7SJS7_9GAMM Uncharacterized protein OS=Halomonas sp. TD01 OX=999141 GN=GME_03687 PE=4 SV=1	1	9	9	26.7	26.7	55.294	501	501	0	118.32	NaN	NaN	NaN	0	0	Median	3049600000	0	3049600000				243	476;1476;2333;2556;2981;3055;3846;4247;4429	True;True;True;True;True;True;True;True;True	485;1492;2354;2578;3013;3088;3887;4289;4472	691;1985;3128;3414;3415;4055;4155;5187;5697;5925	823;2285;2286;3579;3899;3900;4693;4694;4808;5987;6580;6841	823;2286;3579;3899;4693;4808;5987;6580;6841
F7SLL8	F7SLL8	tr|F7SLL8|F7SLL8_9GAMM 50S ribosomal protein L25 OS=Halomonas sp. TD01 OX=999141 GN=rplY PE=3 SV=1	1	6	6	34.7	34.7	23.228	213	213	0	117.56	NaN	NaN	NaN	0	0	Median	3689900000	0	3689900000				473	208;366;752;3275;3411;4225	True;True;True;True;True;True	209;372;764;3308;3444;4267	295;553;1048;4420;4421;4614;5664;5665	362;675;1222;5119;5120;5121;5329;6541;6542;6543	362;675;1222;5120;5329;6541
F7STE9	F7STE9	tr|F7STE9|F7STE9_9GAMM Oligopeptidase A OS=Halomonas sp. TD01 OX=999141 GN=GME_18937 PE=3 SV=1	1	20	20	39.9	39.9	76.383	682	682	0	117.34	NaN	NaN	NaN	0	0	Median	7043700000	0	7043700000				1213	92;429;578;691;878;931;957;1371;1704;2245;2246;2273;2697;2986;3110;3133;3481;3575;3976;4313	True;True;True;True;True;True;True;True;True;True;True;True;True;True;True;True;True;True;True;True	92;437;588;703;891;945;971;1387;1723;2266;2267;2294;2719;3018;3143;3166;3514;3610;4017;4356	112;113;633;828;829;971;972;1237;1238;1309;1310;1345;1854;2314;3022;3023;3057;3594;4060;4220;4246;4706;4835;4836;5345;5346;5788	126;127;762;980;981;1138;1139;1448;1449;1529;1530;1567;2136;2672;3465;3466;3503;4123;4124;4699;4886;4917;5434;5574;5575;6178;6179;6685	126;762;980;1138;1448;1530;1567;2136;2672;3465;3466;3503;4124;4699;4886;4917;5434;5574;6179;6685
F7SP35	F7SP35	tr|F7SP35|F7SP35_9GAMM Uncharacterized protein OS=Halomonas sp. TD01 OX=999141 GN=GME_11297 PE=4 SV=1	1	3	3	22.1	22.1	19.981	172	172	0	115.99	NaN	NaN	NaN	0	0	Median	924520000	0	924520000				729	1133;3249;3361	True;True;True	1147;3282;3394	1552;4384;4385;4543;4544	1799;5079;5080;5251;5252	1799;5079;5251
F7SKL9	F7SKL9	tr|F7SKL9|F7SKL9_9GAMM Glucose dehydrogenase OS=Halomonas sp. TD01 OX=999141 GN=GME_05155 PE=4 SV=1	1	10	10	17.7	17.7	88.572	826	826	0	114.15	NaN	NaN	NaN	0	0	Median	1152000000	0	1152000000				367	125;1784;2038;2438;3120;3269;3334;3392;4170;4478	True;True;True;True;True;True;True;True;True;True	125;1803;2058;2459;3153;3302;3367;3425;4212;4521	154;2415;2729;3260;4230;4410;4411;4508;4588;5592;5593;5984	172;173;174;2782;3147;3730;4900;5105;5106;5216;5301;6454;6455;6914	173;2782;3147;3730;4900;5105;5216;5301;6454;6914
F7SL73	F7SL73	tr|F7SL73|F7SL73_9GAMM Membrane fusion protein OS=Halomonas sp. TD01 OX=999141 GN=GME_06185 PE=3 SV=1	1	10	10	28.7	28.7	45.219	422	422	0	111.43	NaN	NaN	NaN	0	0	Median	3162800000	0	3162800000				413	1265;1362;2701;2810;3077;3155;3221;3417;3890;4090	True;True;True;True;True;True;True;True;True;True	1280;1378;2723;2832;3110;3188;3254;3450;3931;4132	1718;1843;3598;3599;3600;3601;3757;4180;4269;4351;4621;5245;5490	1992;2124;4129;4130;4131;4132;4315;4316;4836;4941;5041;5337;6063;6064;6341;6342	1992;2124;4129;4315;4836;4941;5041;5337;6063;6342
F7SKC1	F7SKC1	tr|F7SKC1|F7SKC1_9GAMM Alanine--tRNA ligase OS=Halomonas sp. TD01 OX=999141 GN=alaS PE=3 SV=1	1	15	15	24.3	24.3	94.646	869	869	0	107.15	NaN	NaN	NaN	0	0	Median	3382600000	0	3382600000				342	3;160;609;816;1426;2399;2770;2800;2803;3048;3305;3450;3823;4136;4150	True;True;True;True;True;True;True;True;True;True;True;True;True;True;True	3;161;621;829;1442;2420;2792;2822;2825;3081;3338;3483;3864;4178;4192	3;4;5;227;228;870;1159;1918;3211;3212;3691;3692;3747;3750;4146;4471;4472;4664;5157;5552;5553;5568	3;4;5;285;286;1028;1357;2208;3673;3674;4234;4235;4304;4307;4308;4798;5177;5178;5385;5949;6408;6409;6424	5;286;1028;1357;2208;3673;4234;4304;4308;4798;5178;5385;5949;6409;6424
F7SQW9	F7SQW9	tr|F7SQW9|F7SQW9_9GAMM 50S ribosomal protein L28 OS=Halomonas sp. TD01 OX=999141 GN=rpmB PE=3 SV=1	1	5	5	60.3	60.3	9.0565	78	78	0	105.33	NaN	NaN	NaN	1	0	Median	4242200000	13002000	4229200000				948	1336;1420;1582;3349;3953	True;True;True;True;True	1351;1436;1600;3382;3994	1810;1912;2163;2164;4529;5317	2088;2201;2501;2502;5237;6147	2088;2201;2502;5237;6147
F7SJ03	F7SJ03	tr|F7SJ03|F7SJ03_9GAMM Serine hydroxymethyltransferase OS=Halomonas sp. TD01 OX=999141 GN=glyA PE=3 SV=1	1	7	7	22.8	22.8	45.403	421	421	0	105.23	NaN	NaN	NaN	0	0	Median	2910600000	0	2910600000				125	1466;1785;2913;3082;3474;3475;4112	True;True;True;True;True;True;True	1482;1804;2943;3115;3507;3508;4154	1973;2416;2417;3963;3964;4186;4187;4694;4695;4696;5521;5522	2272;2783;2784;2785;4576;4577;4846;4847;5421;5422;5423;6376;6377	2272;2784;4576;4847;5421;5422;6376
F7SLZ0	F7SLZ0	tr|F7SLZ0|F7SLZ0_9GAMM Acetyl-CoA acetyltransferase (Fragment) OS=Halomonas sp. TD01 OX=999141 GN=GME_07564 PE=3 SV=1	1	9	9	28.7	28.7	40.049	383	383	0	104.57	NaN	NaN	NaN	0	0	Median	1846800000	0	1846800000				521	471;1134;2305;2570;3049;3111;3544;4058;4183	True;True;True;True;True;True;True;True;True	480;1148;2326;2592;3082;3144;3579;4100;4225	684;1553;3093;3430;4147;4221;4799;5450;5610	815;1800;3543;3915;3916;4799;4887;4888;4889;5534;6297;6474	815;1800;3543;3915;4799;4887;5534;6297;6474
F7SQ67	F7SQ67	tr|F7SQ67|F7SQ67_9GAMM DNA-directed RNA polymerase subunit alpha OS=Halomonas sp. TD01 OX=999141 GN=rpoA PE=3 SV=1	1	11	11	35.3	35.3	36.565	331	331	0	103.59	NaN	NaN	NaN	1	0	Median	6796200000	436530000	6359700000				843	106;631;687;1531;2097;2461;2641;3527;3644;3691;3709	True;True;True;True;True;True;True;True;True;True;True	106;643;699;1548;2117;2482;2663;3560;3680;3730;3749	131;132;899;964;965;966;2061;2803;3291;3292;3526;4768;4769;4932;4989;5011	145;146;1058;1129;1130;1131;2370;3222;3764;3765;3766;4046;5501;5502;5683;5749;5781	145;1058;1130;2370;3222;3765;4046;5502;5683;5749;5781
F7SRD4	F7SRD4	tr|F7SRD4|F7SRD4_9GAMM Translation initiation factor IF-3 OS=Halomonas sp. TD01 OX=999141 GN=infC PE=3 SV=1	1	4	4	33.7	33.7	18.506	163	163	0	102.73	NaN	NaN	NaN	1	0	Median	1616900000	441630000	1175300000				992	1370;1410;1826;2440	True;True;True;True	1386;1426;1846;2461	1853;1900;2464;2465;3263;3264	2134;2135;2186;2846;2847;2848;3733;3734	2134;2186;2847;3734
F7SJ33	F7SJ33	tr|F7SJ33|F7SJ33_9GAMM Dihydroxy-acid dehydratase OS=Halomonas sp. TD01 OX=999141 GN=ilvD PE=3 SV=1	1	7	7	19.2	19.2	65.331	614	614	0	101.21	NaN	NaN	NaN	0	0	Median	1090400000	0	1090400000				133	167;191;195;537;1380;4461;4553	True;True;True;True;True;True;True	168;192;196;546;1396;4504;4596	238;267;273;274;779;1863;1864;1865;5964;6073	299;331;337;338;927;2147;2148;2149;2150;6888;7013	299;331;337;927;2147;6888;7013
F7SJY9	F7SJY9	tr|F7SJY9|F7SJY9_9GAMM Ribonucleoside-diphosphate reductase OS=Halomonas sp. TD01 OX=999141 GN=GME_03997 PE=3 SV=1	1	12	12	21.6	21.6	78.298	693	693	0	100.13	NaN	NaN	NaN	0	0	Median	1878900000	0	1878900000				279	292;403;1507;1942;2508;2968;3107;3458;3499;3640;3810;4529	True;True;True;True;True;True;True;True;True;True;True;True	296;410;1523;1962;2530;3000;3140;3491;3532;3676;3851;4572	455;601;2027;2608;3353;4040;4216;4673;4729;4926;5139;6042	561;728;2333;3009;3831;4677;4678;4882;5397;5459;5676;5926;6979	561;728;2333;3009;3831;4677;4882;5397;5459;5676;5926;6979
F7SLD5	F7SLD5	tr|F7SLD5|F7SLD5_9GAMM Outer membrane lipoprotein SlyB OS=Halomonas sp. TD01 OX=999141 GN=GME_06499 PE=4 SV=1	1	5	5	54.8	54.8	15.636	155	155	0	99.406	NaN	NaN	NaN	0	0	Median	3971600000	0	3971600000				433	2005;2460;3143;3282;3733	True;True;True;True;True	2025;2481;3176;3315;3773	2688;3290;4257;4437;4438;4439;5039	3098;3763;4929;5137;5138;5139;5810;5811	3098;3763;4929;5137;5810
F7SKB4	F7SKB4	tr|F7SKB4|F7SKB4_9GAMM Enolase OS=Halomonas sp. TD01 OX=999141 GN=eno PE=3 SV=1	1	10	10	38	38	44.931	429	429	0	98.706	NaN	NaN	NaN	0	0	Median	2674500000	491390000	2183100000				338	360;1353;1576;1645;2086;2363;2819;2828;3065;3452	True;True;True;True;True;True;True;True;True;True	366;1369;1594;1664;2106;2384;2842;2843;2852;3098;3485	541;542;1830;2156;2241;2790;3164;3768;3769;3770;3783;4165;4666	663;664;2109;2494;2589;3209;3619;4327;4328;4329;4330;4344;4818;5387	664;2109;2494;2589;3209;3619;4327;4344;4818;5387	23	357
F7SNJ0	F7SNJ0	tr|F7SNJ0|F7SNJ0_9GAMM Bifunctional protein GlmU OS=Halomonas sp. TD01 OX=999141 GN=glmU PE=3 SV=1	1	7	7	21.1	21.1	48.03	455	455	0	97.797	NaN	NaN	NaN	0	0	Median	2143400000	0	2143400000				646	803;827;1453;2006;2835;2916;3954	True;True;True;True;True;True;True	816;840;1469;2026;2861;2946;3995	1145;1146;1172;1173;1952;2689;3822;3823;3824;3967;5318;5319	1342;1343;1375;1376;1377;2247;3099;4398;4399;4400;4580;6148;6149;6150;6151;6152	1343;1375;2247;3099;4399;4580;6148
F7SNW5	F7SNW5	tr|F7SNW5|F7SNW5_9GAMM Methionine import ATP-binding protein MetN OS=Halomonas sp. TD01 OX=999141 GN=metN PE=3 SV=1	1	8	8	30.5	30.5	37.819	347	347	0	97.15	NaN	NaN	NaN	0	0	Median	2268600000	0	2268600000				702	825;909;940;1729;2678;2712;3879;3904	True;True;True;True;True;True;True;True	838;923;954;1748;2700;2734;3920;3945	1170;1278;1323;1324;2343;2344;2345;3572;3613;5232;5262	1373;1493;1545;1546;2705;2706;2707;4100;4145;4146;6046;6083	1373;1493;1546;2706;4100;4145;6046;6083
F7SNY2	F7SNY2	tr|F7SNY2|F7SNY2_9GAMM Aromatic amino acid aminotransferase OS=Halomonas sp. TD01 OX=999141 GN=GME_11026 PE=4 SV=1	1	10	10	44.4	44.4	43.439	396	396	0	97.04	NaN	NaN	NaN	0	0	Median	2354800000	0	2354800000				712	370;426;1095;1661;2179;2214;2313;2493;3723;3905	True;True;True;True;True;True;True;True;True;True	377;434;1109;1680;2200;2235;2334;2515;3763;3946	559;629;1507;1508;2259;2935;2989;2990;3102;3330;3331;5026;5263	681;758;1747;1748;2609;3369;3430;3431;3552;3805;3806;5796;6084;6085	681;758;1748;2609;3369;3431;3552;3805;5796;6084
F7SI07	F7SI07	tr|F7SI07|F7SI07_9GAMM Anti-oxidant AhpCTSA family protein OS=Halomonas sp. TD01 OX=999141 GN=GME_00550 PE=4 SV=1	1	7	7	57.4	57.4	23.827	216	216	0	96.779	NaN	NaN	NaN	0	0	Median	5718300000	0	5718300000				31	274;1285;2015;2932;3626;4071;4379	True;True;True;True;True;True;True	277;1300;2035;2963;3662;4113;4422	424;1743;1744;2704;3986;4908;5464;5465;5466;5467;5468;5865	524;525;2020;2021;3116;3117;3118;4605;4606;5655;6312;6313;6314;6315;6316;6770;6771	524;2020;3117;4605;5655;6315;6771
F7SPL7	F7SPL7	tr|F7SPL7|F7SPL7_9GAMM Glyceraldehyde-3-phosphate dehydrogenase OS=Halomonas sp. TD01 OX=999141 GN=GME_12207 PE=3 SV=1	1	7	7	30.5	30.5	36.131	334	334	0	96.533	NaN	NaN	NaN	0	0	Median	8867100000	0	8867100000				786	6;798;926;1810;2844;4201;4220	True;True;True;True;True;True;True	6;811;940;1830;2870;4243;4262	8;9;10;1139;1140;1303;2448;3833;5632;5655;5656;5657	8;9;10;11;12;13;1335;1336;1522;2822;4409;6501;6529;6530;6531;6532;6533	11;1335;1522;2822;4409;6501;6532
F7SLK4	F7SLK4	tr|F7SLK4|F7SLK4_9GAMM Phasin_2 domain-containing protein OS=Halomonas sp. TD01 OX=999141 GN=GME_06849 PE=4 SV=1	1	6	6	41.2	41.2	15.731	136	136	0	95.863	NaN	NaN	NaN	0	0	Median	11294000000	0	11294000000				461	2390;2829;2880;3399;3400;4163	True;True;True;True;True;True	2411;2853;2910;3432;3433;4205	3199;3784;3886;4597;4598;4599;4600;5583	3659;4345;4472;5311;5312;5313;5314;5315;6443	3659;4345;4472;5312;5315;6443
F7SL96	F7SL96	tr|F7SL96|F7SL96_9GAMM Succinate--CoA ligase [ADP-forming] subunit beta OS=Halomonas sp. TD01 OX=999141 GN=sucC PE=3 SV=1	1	10	10	26.3	26.3	41.399	388	388	0	94.86	NaN	NaN	NaN	0	0	Median	7491200000	0	7491200000				427	94;120;509;1009;1519;1520;1949;2416;2972;3150	True;True;True;True;True;True;True;True;True;True	94;120;518;1023;1536;1537;1969;2437;3004;3183	116;117;149;732;1408;2046;2047;2048;2618;3232;4044;4264	130;131;166;868;1638;2354;2355;2356;2357;3022;3023;3697;4682;4936	130;166;868;1638;2354;2357;3022;3697;4682;4936
F7SKE0	F7SKE0	tr|F7SKE0|F7SKE0_9GAMM Cell division protein ZipA OS=Halomonas sp. TD01 OX=999141 GN=zipA PE=3 SV=1	1	6	6	15.4	15.4	74.793	668	668	0	93.156	NaN	NaN	NaN	0	0	Median	531890000	0	531890000				352	109;3247;3440;3668;3815;4031	True;True;True;True;True;True	109;3280;3473;3705;3856;4073	135;4381;4382;4651;4961;5145;5417	149;5076;5077;5371;5714;5933;6258;6259	149;5076;5371;5714;5933;6258
F7SPI6	F7SPI6	tr|F7SPI6|F7SPI6_9GAMM Phosphogluconate dehydratase OS=Halomonas sp. TD01 OX=999141 GN=edd PE=3 SV=1	1	12	12	25	25	67.452	629	629	0	91.589	NaN	NaN	NaN	1	0	Median	2592200000	31237000	2561000000				775	16;104;1020;1488;1909;1951;2300;2728;3009;4187;4307;4316	True;True;True;True;True;True;True;True;True;True;True;True	16;104;1034;1504;1929;1971;2321;2750;3042;4229;4350;4359	22;129;1421;2003;2569;2620;3087;3631;4099;5616;5776;5777;5778;5791	29;143;1652;2304;2305;2968;3025;3537;4164;4747;6480;6673;6674;6675;6688	29;143;1652;2304;2968;3025;3537;4164;4747;6480;6673;6688
F7SKC6	F7SKC6	tr|F7SKC6|F7SKC6_9GAMM Oxaloacetate decarboxylase OS=Halomonas sp. TD01 OX=999141 GN=GME_04682 PE=4 SV=1	1	13	13	33.9	33.9	65.529	605	605	0	91.193	NaN	NaN	NaN	0	0	Median	6916400000	0	6916400000				345	143;387;737;1100;1109;1517;2320;3000;3340;4010;4114;4186;4412	True;True;True;True;True;True;True;True;True;True;True;True;True	143;394;749;1114;1123;1534;2341;3032;3373;4051;4156;4228;4455	174;578;1026;1027;1028;1513;1523;1524;2043;2044;3114;4078;4516;5390;5524;5615;5902	194;701;702;1196;1197;1198;1753;1754;1764;1765;1766;2351;2352;3565;4720;5224;6230;6379;6479;6812;6813	194;701;1197;1753;1766;2351;3565;4720;5224;6230;6379;6479;6813
F7SL39	F7SL39	tr|F7SL39|F7SL39_9GAMM Glutathione S-transferase OS=Halomonas sp. TD01 OX=999141 GN=GME_06015 PE=4 SV=1	1	11	11	48.4	48.4	32.685	287	287	0	90.731	NaN	NaN	NaN	0	0	Median	4516400000	0	4516400000				404	1223;1281;1282;3047;3414;3897;4015;4300;4361;4402;4518	True;True;True;True;True;True;True;True;True;True;True	1238;1296;1297;3080;3447;3938;4056;4343;4404;4445;4561	1663;1664;1736;1737;1738;4145;4618;5253;5254;5395;5396;5767;5842;5892;6029	1929;1930;1931;2012;2013;2014;4797;5333;6072;6073;6235;6236;6661;6662;6745;6801;6966	1931;2012;2014;4797;5333;6073;6235;6661;6745;6801;6966
F7SLL0	F7SLL0	tr|F7SLL0|F7SLL0_9GAMM Phosphate starvation-inducible protein PhoH OS=Halomonas sp. TD01 OX=999141 GN=GME_06879 PE=4 SV=1	1	8	8	32.7	32.7	40.847	364	364	0	90.616	NaN	NaN	NaN	0	0	Median	1217900000	0	1217900000				467	7;972;1166;1672;1923;1943;2280;3906	True;True;True;True;True;True;True;True	7;986;1180;1691;1943;1963;2301;3947	11;12;1360;1595;1596;2271;2587;2609;2610;3064;5264	14;15;16;1585;1852;1853;2623;2624;2986;3010;3011;3012;3510;6086	16;1585;1852;2623;2986;3012;3510;6086
F7SQ42	F7SQ42	tr|F7SQ42|F7SQ42_9GAMM Glutamine synthetase OS=Halomonas sp. TD01 OX=999141 GN=GME_13100 PE=3 SV=1	1	6	6	20.7	20.7	52.089	468	468	0	90.269	NaN	NaN	NaN	0	0	Median	1731500000	0	1731500000				836	323;1567;2072;3641;3774;4546	True;True;True;True;True;True	328;1585;2092;3677;3815;4589	492;2146;2770;4927;4928;5089;5090;6065	605;2482;3188;5677;5678;5869;5870;7005	605;2482;3188;5678;5870;7005
F7SPJ1	F7SPJ1	tr|F7SPJ1|F7SPJ1_9GAMM 2-keto-3-deoxy-phosphogluconate aldolase OS=Halomonas sp. TD01 OX=999141 GN=GME_12077 PE=4 SV=1	1	9	9	41.8	41.8	23.729	220	220	0	89.357	NaN	NaN	NaN	0	0	Median	2214100000	0	2214100000				777	118;119;129;884;1276;2339;3046;3688;3689	True;True;True;True;True;True;True;True;True	118;119;129;897;1291;2360;3079;3727;3728	147;148;158;1245;1246;1731;3135;4143;4144;4986;4987	164;165;178;1457;1458;2007;3587;4795;4796;5745;5746	164;165;178;1457;2007;3587;4795;5745;5746
F7SQR3	F7SQR3	tr|F7SQR3|F7SQR3_9GAMM Septum site-determining protein MinD OS=Halomonas sp. TD01 OX=999141 GN=GME_14213 PE=4 SV=1	1	13	13	66.2	66.2	29.701	272	272	0	88.421	NaN	NaN	NaN	0	0	Median	11163000000	0	11163000000				922	114;443;702;1446;1971;1980;2960;3074;3368;3869;3999;4295;4350	True;True;True;True;True;True;True;True;True;True;True;True;True	114;451;714;1462;1991;2000;2992;3107;3401;3910;4040;4337;4393	142;143;648;649;650;983;984;1943;2643;2657;4030;4177;4554;4555;5219;5220;5376;5760;5828;5829	157;158;159;777;778;779;780;1150;1151;2236;2237;2238;3051;3066;4665;4833;5264;5265;6033;6034;6213;6214;6653;6731;6732	159;780;1151;2237;3051;3066;4665;4833;5265;6033;6214;6653;6732
F7SQ69	F7SQ69	tr|F7SQ69|F7SQ69_9GAMM 30S ribosomal protein S11 OS=Halomonas sp. TD01 OX=999141 GN=rpsK PE=3 SV=1	1	4	4	28.1	28.1	13.515	128	128	0	87.881	NaN	NaN	NaN	0	0	Median	3503900000	0	3503900000				845	2195;3014;3118;3605	True;True;True;True	2216;3047;3151;3640	2957;2958;4105;4228;4880	3393;3394;4753;4897;5624	3393;4753;4897;5624
F7SR00	F7SR00	tr|F7SR00|F7SR00_9GAMM Acetyl-coenzyme A carboxylase carboxyl transferase subunit alpha OS=Halomonas sp. TD01 OX=999141 GN=accA PE=3 SV=1	1	7	7	31.1	31.1	35.542	318	318	0	87.681	NaN	NaN	NaN	0	0	Median	345320000	0	345320000				967	427;2481;2572;2650;2773;2855;4095	True;True;True;True;True;True;True	435;2503;2594;2672;2795;2882;4137	630;3317;3432;3536;3695;3845;5495	759;3792;3918;4058;4238;4239;4423;6347	759;3792;3918;4058;4239;4423;6347	79	248
F7SJU6	F7SJU6	tr|F7SJU6|F7SJU6_9GAMM Protein translocase subunit SecA OS=Halomonas sp. TD01 OX=999141 GN=secA PE=3 SV=1	1	11	11	17.6	17.6	102.51	910	910	0	85.94	NaN	NaN	NaN	0	0	Median	1833200000	0	1833200000				255	1143;1626;1880;2231;2632;2927;3126;3163;3197;3302;4399	True;True;True;True;True;True;True;True;True;True;True	1157;1644;1900;2252;2654;2958;3159;3196;3230;3335;4442	1567;2220;2532;3008;3515;3981;4237;4282;4323;4465;4466;5888;5889	1819;2567;2927;3450;4033;4034;4035;4600;4908;4959;5010;5169;5170;6797;6798	1819;2567;2927;3450;4035;4600;4908;4959;5010;5170;6797
F7SPU7	F7SPU7	tr|F7SPU7|F7SPU7_9GAMM Ferric uptake regulation protein OS=Halomonas sp. TD01 OX=999141 GN=fur PE=3 SV=1	1	3	3	33.3	33.3	16.98	150	150	0	85.901	NaN	NaN	NaN	0	0	Median	827010000	0	827010000				822	1989;3788;4153	True;True;True	2009;3829;4195	2667;5107;5108;5571	3076;5887;5888;5889;6428	3076;5887;6428
F7SJB4	F7SJB4	tr|F7SJB4|F7SJB4_9GAMM Polyketide synthase OS=Halomonas sp. TD01 OX=999141 GN=GME_02870 PE=4 SV=1	1	24	24	13.2	13.2	263.97	2438	2438	0	84.968	NaN	NaN	NaN	0	0	Median	2188300000	0	2188300000				178	24;378;731;792;843;1096;1189;1337;1358;1603;1806;1960;2040;2242;2290;2719;3185;3257;3426;3548;4212;4348;4382;4400	True;True;True;True;True;True;True;True;True;True;True;True;True;True;True;True;True;True;True;True;True;True;True;True	24;385;743;805;856;1110;1203;1352;1374;1621;1826;1980;2060;2263;2311;2741;3218;3290;3459;3583;4254;4391;4425;4443	30;568;1020;1131;1197;1509;1619;1811;1837;2191;2444;2632;2731;3019;3075;3622;4305;4395;4635;4803;5645;5826;5870;5890	37;691;1189;1325;1402;1403;1749;1881;2089;2118;2536;2815;3038;3149;3462;3521;4155;4983;5090;5353;5538;6516;6729;6776;6799	37;691;1189;1325;1403;1749;1881;2089;2118;2536;2815;3038;3149;3462;3521;4155;4983;5090;5353;5538;6516;6729;6776;6799
F7SP01	F7SP01	tr|F7SP01|F7SP01_9GAMM 3-isopropylmalate dehydratase large subunit OS=Halomonas sp. TD01 OX=999141 GN=leuC PE=3 SV=1	1	7	7	18	18	51.753	483	483	0	84.668	NaN	NaN	NaN	1	0	Median	1921000000	8973400	1912000000				722	290;838;2301;2797;3164;3799;3986	True;True;True;True;True;True;True	294;851;2322;2819;3197;3840;4027	453;1192;3088;3089;3744;4283;4284;5122;5357	558;559;1396;3538;3539;4301;4960;4961;5905;6192	558;1396;3538;4301;4961;5905;6192
F7SJN4	F7SJN4	tr|F7SJN4|F7SJN4_9GAMM Rod shape-determining protein MreB OS=Halomonas sp. TD01 OX=999141 GN=GME_03472 PE=4 SV=1	1	9	9	37.1	37.1	36.911	345	345	0	84.603	NaN	NaN	NaN	0	0	Median	2628700000	0	2628700000				218	1604;1655;1958;2436;2955;3303;3391;4037;4052	True;True;True;True;True;True;True;True;True	1622;1674;1978;2457;2987;3336;3424;4079;4094	2192;2253;2630;3257;3258;4024;4467;4468;4586;4587;5424;5425;5443	2537;2602;3036;3726;3727;3728;4658;4659;5171;5172;5298;5299;5300;6268;6269;6290	2537;2602;3036;3726;4658;5172;5300;6269;6290
F7SPU3	F7SPU3	tr|F7SPU3|F7SPU3_9GAMM Chaperone protein DnaJ OS=Halomonas sp. TD01 OX=999141 GN=dnaJ PE=3 SV=1	1	10	10	25	25	41.569	384	384	0	84.43	NaN	NaN	NaN	0	0	Median	1472700000	0	1472700000				818	850;1157;1196;1197;1367;1368;1544;2196;4336;4498	True;True;True;True;True;True;True;True;True;True	863;1171;1211;1212;1383;1384;1562;2217;4379;4541	1204;1584;1585;1627;1628;1629;1849;1850;1851;2116;2959;5813;6006	1410;1411;1840;1841;1889;1890;1891;2130;2131;2132;2446;3395;6714;6939	1410;1841;1889;1890;2130;2131;2446;3395;6714;6939
F7SL74	F7SL74	tr|F7SL74|F7SL74_9GAMM Efflux pump membrane transporter OS=Halomonas sp. TD01 OX=999141 GN=GME_06190 PE=3 SV=1	1	6	6	7.9	7.9	114.66	1063	1063	0	84.153	NaN	NaN	NaN	1	0	Median	759750000	14873000	744880000				414	408;557;726;1893;2198;4210	True;True;True;True;True;True	415;567;738;1913;2219;4252	607;802;1014;2549;2962;2963;5641;5642	735;950;1183;2947;3398;3399;3400;6512;6513	735;950;1183;2947;3400;6512
F7SP46	F7SP46	tr|F7SP46|F7SP46_9GAMM Na(+)-translocating NADH-quinone reductase subunit C OS=Halomonas sp. TD01 OX=999141 GN=nqrC PE=3 SV=1	1	6	6	33.7	33.7	29.983	273	273	0	83.908	NaN	NaN	NaN	0	0	Median	6433600000	0	6433600000				735	2121;3801;4000;4318;4319;4395	True;True;True;True;True;True	2141;3842;4041;4361;4362;4438	2832;2833;5125;5126;5377;5378;5793;5794;5795;5884	3253;3254;3255;5910;5911;6215;6216;6691;6692;6693;6694;6791	3253;5910;6216;6691;6693;6791
F7SP48	F7SP48	tr|F7SP48|F7SP48_9GAMM Na(+)-translocating NADH-quinone reductase subunit A OS=Halomonas sp. TD01 OX=999141 GN=nqrA PE=3 SV=1	1	14	14	46.3	46.3	48.818	449	449	0	83.373	NaN	NaN	NaN	0	0	Median	12230000000	0	12230000000				737	350;1308;1390;1641;2155;2419;2420;2708;3705;3963;4026;4084;4353;4442	True;True;True;True;True;True;True;True;True;True;True;True;True;True	356;1323;1406;1659;2176;2440;2441;2730;3745;4004;4068;4126;4396;4485	528;1768;1769;1770;1875;2235;2894;3236;3237;3609;5005;5006;5328;5411;5482;5483;5832;5941	647;2046;2047;2048;2160;2583;3322;3323;3701;3702;4140;4141;5769;5770;5771;6161;6252;6332;6333;6735;6863	647;2047;2160;2583;3322;3701;3702;4140;5769;6161;6252;6333;6735;6863
F7SK44	F7SK44	tr|F7SK44|F7SK44_9GAMM Nucleoside diphosphate kinase OS=Halomonas sp. TD01 OX=999141 GN=ndk PE=3 SV=1	1	5	5	47.5	47.5	15.169	141	141	0	83.35	NaN	NaN	NaN	0	0	Median	2553400000	0	2553400000				306	63;166;720;994;3802	True;True;True;True;True	63;167;732;1008;3843	77;78;79;237;1006;1388;1389;5127	85;86;87;88;298;1174;1614;1615;1616;1617;5912	88;298;1174;1614;5912
F7SJ41	F7SJ41	tr|F7SJ41|F7SJ41_9GAMM Ribonuclease RNAse H OS=Halomonas sp. TD01 OX=999141 GN=GME_02505 PE=4 SV=1	1	22	22	35.9	35.9	87.327	799	799	0	83.237	NaN	NaN	NaN	0	0	Median	4203100000	0	4203100000				139	307;719;904;1061;1101;1158;1215;1301;1378;1627;1708;1855;2056;2343;2605;2631;2798;2809;3253;3496;3927;4279	True;True;True;True;True;True;True;True;True;True;True;True;True;True;True;True;True;True;True;True;True;True	311;731;918;1075;1115;1172;1230;1316;1394;1645;1727;1875;2076;2364;2627;2653;2820;2831;3286;3529;3968;4321	472;473;1005;1272;1467;1514;1586;1650;1761;1861;2221;2319;2501;2749;3139;3488;3514;3745;3756;4389;4725;4726;5287;5738	579;580;1173;1485;1705;1755;1842;1915;2039;2144;2145;2568;2677;2678;2889;2890;2891;3167;3591;4004;4032;4302;4314;5084;5454;5455;6112;6113;6627	580;1173;1485;1705;1755;1842;1915;2039;2144;2568;2677;2891;3167;3591;4004;4032;4302;4314;5084;5454;6113;6627
F7SN42	F7SN42	tr|F7SN42|F7SN42_9GAMM MscS mechanosensitive ion channel OS=Halomonas sp. TD01 OX=999141 GN=GME_09576 PE=4 SV=1	1	10	10	20.8	20.8	85.594	793	793	0	83.065	NaN	NaN	NaN	0	0	Median	3174000000	0	3174000000				598	1233;2167;2490;2542;2586;2658;2992;3078;3090;3867	True;True;True;True;True;True;True;True;True;True	1248;2188;2512;2564;2608;2680;3024;3111;3123;3908	1679;2917;3327;3392;3465;3545;4066;4067;4181;4182;4197;5214;5215	1948;3348;3802;3874;3979;4068;4705;4706;4837;4838;4839;4860;6023;6024	1948;3348;3802;3874;3979;4068;4705;4838;4860;6023
F7SJ69	F7SJ69	tr|F7SJ69|F7SJ69_9GAMM Polysaccharide export protein OS=Halomonas sp. TD01 OX=999141 GN=GME_02645 PE=4 SV=1	1	11	11	28.4	28.4	62.932	574	574	0	81.56	NaN	NaN	NaN	0	0	Median	5641700000	0	5641700000				154	62;396;529;1673;2371;2789;3326;3448;3472;4079;4438	True;True;True;True;True;True;True;True;True;True;True	62;403;538;1692;2392;2811;3359;3481;3505;4121;4481	75;76;588;589;771;2272;2273;3175;3176;3713;4498;4499;4661;4662;4692;5476;5477;5935;5936	83;84;713;714;919;2625;2626;3632;3633;4258;5206;5207;5382;5383;5419;6324;6325;6326;6327;6856;6857	84;713;919;2625;3632;4258;5206;5383;5419;6325;6857
F7SIV8	F7SIV8	tr|F7SIV8|F7SIV8_9GAMM Uncharacterized protein OS=Halomonas sp. TD01 OX=999141 GN=GME_02084 PE=4 SV=1	1	2	2	26.8	26.8	11.265	97	97	0	81.511	NaN	NaN	NaN	0	0	Median	508210000	0	508210000				109	4447;4528	True;True	4490;4571	5947;6041	6869;6870;6978	6869;6978
F7SKF0	F7SKF0	tr|F7SKF0|F7SKF0_9GAMM Uncharacterized protein OS=Halomonas sp. TD01 OX=999141 GN=GME_04802 PE=4 SV=1	1	2	2	14.6	14.6	25.66	226	226	0	81.183	NaN	NaN	NaN	0	0	Median	238670000	0	238670000				355	1030;3056	True;True	1044;3089	1433;1434;4156	1664;1665;1666;4809	1666;4809
F7SRT2	F7SRT2	tr|F7SRT2|F7SRT2_9GAMM Ubiquinone biosynthesis O-methyltransferase OS=Halomonas sp. TD01 OX=999141 GN=ubiG PE=3 SV=1	1	5	5	26.3	26.3	27.176	247	247	0	81.049	NaN	NaN	NaN	0	0	Median	1088400000	0	1088400000				1037	1429;1490;2314;2429;3655	True;True;True;True;True	1445;1506;2335;2450;3691	1922;2005;2006;3103;3248;3249;4944	2212;2307;2308;3553;3716;3717;3718;5695	2212;2307;3553;3716;5695
F7SLF6	F7SLF6	tr|F7SLF6|F7SLF6_9GAMM NAD-glutamate dehydrogenase OS=Halomonas sp. TD01 OX=999141 GN=GME_06604 PE=4 SV=1	1	17	17	12.7	12.7	182.8	1607	1607	0	80.708	NaN	NaN	NaN	1	0	Median	2545800000	3189100	2542600000				445	1425;1981;2032;2118;2272;2462;2690;2912;2947;3209;3578;3923;4069;4325;4368;4373;4551	True;True;True;True;True;True;True;True;True;True;True;True;True;True;True;True;True	1441;2001;2052;2138;2293;2483;2712;2942;2978;3242;3613;3964;4111;4368;4411;4416;4594	1917;2658;2721;2829;3055;3056;3293;3585;3962;4005;4336;4842;4843;5282;5461;5462;5801;5851;5857;5858;6070;6071	2207;3067;3138;3250;3501;3502;3767;4114;4575;4626;4627;5024;5582;5583;6106;6309;6310;6702;6755;6756;6762;6763;7010;7011	2207;3067;3138;3250;3502;3767;4114;4575;4627;5024;5583;6106;6310;6702;6756;6763;7010
F7SSQ7	F7SSQ7	tr|F7SSQ7|F7SSQ7_9GAMM 3-phosphoshikimate 1-carboxyvinyltransferase OS=Halomonas sp. TD01 OX=999141 GN=aroA PE=3 SV=1	1	6	6	11.4	11.4	80.849	763	763	0	80.424	NaN	NaN	NaN	0	0	Median	739030000	0	739030000				1133	374;680;913;1083;2377;4076	True;True;True;True;True;True	381;692;927;1097;2398;4118	563;956;1283;1493;3184;3185;5473	685;1119;1498;1499;1733;3642;3643;6321	685;1119;1498;1733;3642;6321
F7SL91	F7SL91	tr|F7SL91|F7SL91_9GAMM Succinate dehydrogenase flavoprotein subunit OS=Halomonas sp. TD01 OX=999141 GN=sdhA PE=3 SV=1	1	11	11	22.7	22.7	64.23	590	590	0	79.376	NaN	NaN	NaN	0	0	Median	4669600000	0	4669600000				422	37;103;479;2317;2979;3329;3536;3542;3543;3728;4392	True;True;True;True;True;True;True;True;True;True;True	37;103;488;2338;3011;3362;3569;3577;3578;3768;4435	45;128;694;3107;3108;3109;4051;4052;4502;4503;4780;4797;4798;5032;5033;5881	52;142;826;3558;3559;3560;4689;4690;5210;5211;5513;5532;5533;5803;5804;6787;6788	52;142;826;3559;4689;5210;5513;5532;5533;5804;6787
F7SIS2	F7SIS2	tr|F7SIS2|F7SIS2_9GAMM Uncharacterized protein OS=Halomonas sp. TD01 OX=999141 GN=GME_01899 PE=4 SV=1	1	1	1	5.8	5.8	30.327	274	274	0	78.886	NaN	NaN	NaN	0	0	Median	34262000	0	34262000				93	115	TRUE	115	144	160	160
F7SMZ6	F7SMZ6	tr|F7SMZ6|F7SMZ6_9GAMM DNA repair ATPase OS=Halomonas sp. TD01 OX=999141 GN=GME_09344 PE=4 SV=1	1	8	8	13.7	13.7	74.738	664	664	0	77.728	NaN	NaN	NaN	0	0	Median	182520000	0	182520000				594	401;978;1848;1849;1881;2522;3394;3851	True;True;True;True;True;True;True;True	408;992;1868;1869;1901;2544;3427;3892	597;1368;2492;2493;2494;2533;3369;4590;5193	724;1593;2880;2881;2882;2928;3848;5303;5994	724;1593;2880;2881;2928;3848;5303;5994
F7ST82	F7ST82	tr|F7ST82|F7ST82_9GAMM ABC transporter ATP-binding protein OS=Halomonas sp. TD01 OX=999141 GN=GME_18600 PE=4 SV=1	1	10	10	20.2	20.2	71.474	639	639	0	77.089	NaN	NaN	NaN	0	0	Median	1812000000	0	1812000000				1188	1015;1924;2191;2271;2359;2362;2613;2743;3193;4503	True;True;True;True;True;True;True;True;True;True	1029;1944;2212;2292;2380;2383;2635;2765;3226;4546	1414;2588;2949;3054;3160;3163;3496;3652;3653;4319;6012	1644;2987;3384;3500;3615;3618;4012;4190;4191;5006;6946	1644;2987;3384;3500;3615;3618;4012;4191;5006;6946
F7SJL5	F7SJL5	tr|F7SJL5|F7SJL5_9GAMM Protein HflK OS=Halomonas sp. TD01 OX=999141 GN=GME_03377 PE=3 SV=1	1	12	12	41.6	41.6	44.662	418	418	0	76.454	NaN	NaN	NaN	0	0	Median	6431700000	0	6431700000				208	532;654;740;988;1153;1288;1345;1670;1734;2652;2890;3643	True;True;True;True;True;True;True;True;True;True;True;True	541;666;752;1002;1167;1303;1361;1689;1753;2674;2920;3679	774;924;1031;1032;1382;1579;1747;1822;2269;2350;2351;3538;3899;4931	922;1084;1201;1202;1608;1833;2024;2025;2101;2620;2713;2714;4060;4487;5682	922;1084;1202;1608;1833;2024;2101;2620;2713;4060;4487;5682
F7SNZ4	F7SNZ4	tr|F7SNZ4|F7SNZ4_9GAMM Tryptophan synthase beta chain OS=Halomonas sp. TD01 OX=999141 GN=trpB PE=3 SV=1	1	4	4	11.7	11.7	44.666	412	412	0	76.444	NaN	NaN	NaN	0	0	Median	1679500000	0	1679500000				719	651;708;4054;4178	True;True;True;True	663;720;4096;4220	921;991;992;5445;5446;5605	1081;1158;1159;6292;6293;6469	1081;1159;6293;6469
F7SJJ9	F7SJJ9	tr|F7SJJ9|F7SJJ9_9GAMM 2-isopropylmalate synthase OS=Halomonas sp. TD01 OX=999141 GN=leuA PE=3 SV=1	1	9	9	22.4	22.4	63.043	568	568	0	74.379	NaN	NaN	NaN	0	0	Median	1636500000	0	1636500000				195	256;790;984;1179;1555;1686;2379;3935;4521	True;True;True;True;True;True;True;True;True	259;803;998;1193;1573;1705;2400;3976;4564	402;403;1127;1128;1129;1378;1609;2130;2291;3187;5295;6033	500;501;1321;1322;1323;1604;1868;1869;2463;2647;3645;6121;6970	501;1322;1604;1868;2463;2647;3645;6121;6970
F7SLS7	F7SLS7	tr|F7SLS7|F7SLS7_9GAMM Sodium:dicarboxylate symporter OS=Halomonas sp. TD01 OX=999141 GN=GME_07236 PE=3 SV=1	1	1	1	3.7	3.7	39.957	383	383	0	74.063	NaN	NaN	NaN	0	0	Median	186410000	0	186410000				497	3427	TRUE	3460	4636	5354;5355	5355
F7SIN0	F7SIN0	tr|F7SIN0|F7SIN0_9GAMM NAD-dependent epimerase/dehydratase OS=Halomonas sp. TD01 OX=999141 GN=GME_01689 PE=4 SV=1	1	7	7	34	34	22.665	209	209	0	73.972	NaN	NaN	NaN	0	0	Median	3185700000	0	3185700000				89	107;3097;3099;3360;3412;3428;3487	True;True;True;True;True;True;True	107;3130;3132;3393;3445;3461;3520	133;4205;4207;4208;4542;4615;4616;4637;4714	147;4870;4872;4873;5250;5330;5331;5356;5442	147;4870;4872;5250;5330;5356;5442	10	164
F7SL72	F7SL72	tr|F7SL72|F7SL72_9GAMM Outer membrane factor, OMF family protein OS=Halomonas sp. TD01 OX=999141 GN=GME_06180 PE=4 SV=1	1	4	4	11.4	11.4	53.101	491	491	0	73.912	NaN	NaN	NaN	1	0	Median	6312300000	5726200000	586050000				412	432;602;3121;3538	True;True;True;True	440;613;3154;3571	636;858;4231;4782;4783	765;1015;4901;5515;5516	765;1015;4901;5515
F7SJS2	F7SJS2	tr|F7SJS2|F7SJS2_9GAMM Stringent starvation protein A OS=Halomonas sp. TD01 OX=999141 GN=GME_03662 PE=4 SV=1	1	4	4	35.6	35.6	24.328	208	208	0	72.487	NaN	NaN	NaN	0	0	Median	6121300000	0	6121300000				241	1357;1741;2601;3591	True;True;True;True	1373;1760;2623;3626	1835;1836;2361;2362;3481;3482;4860;4861	2115;2116;2117;2724;2725;2726;3997;3998;5600;5601	2117;2724;3998;5601
F7SKW2	F7SKW2	tr|F7SKW2|F7SKW2_9GAMM Deoxyribose-phosphate aldolase OS=Halomonas sp. TD01 OX=999141 GN=GME_05620 PE=3 SV=1	1	4	4	23.5	23.5	28.37	272	272	0	71.66	NaN	NaN	NaN	0	0	Median	2350400000	0	2350400000				391	431;614;3683;4074	True;True;True;True	439;626;3721;3722;4116	635;876;877;4977;4978;4979;4980;4981;5471	764;1035;1036;5734;5735;5736;5737;5738;6319	764;1035;5735;6319
F7SNX1	F7SNX1	tr|F7SNX1|F7SNX1_9GAMM Phasin_2 domain-containing protein OS=Halomonas sp. TD01 OX=999141 GN=GME_10971 PE=4 SV=1	1	5	5	41.1	41.1	13.913	124	124	0	71.478	NaN	NaN	NaN	1	0	Median	21442000000	97031000	21345000000				705	482;549;2848;3664;4098	True;True;True;True;True	491;558;2874;2875;3700;3701;4140	699;700;701;702;792;3837;3838;4955;4956;4957;5502	831;832;833;834;835;836;940;4413;4414;5707;5708;5709;5710;6354	832;940;4414;5709;6354	49;50	35;54
F7SQF3	F7SQF3	tr|F7SQF3|F7SQF3_9GAMM Response regulator CheY OS=Halomonas sp. TD01 OX=999141 GN=GME_13655 PE=4 SV=1	1	1	1	14.7	14.7	14.365	129	129	0	71.428	NaN	NaN	NaN	0	0	Median	380800000	0	380800000				897	1023	TRUE	1037	1424;1425	1655;1656	1655
F7SRQ4	F7SRQ4	tr|F7SRQ4|F7SRQ4_9GAMM Fe/S biogenesis protein NfuA OS=Halomonas sp. TD01 OX=999141 GN=nfuA PE=3 SV=1	1	5	5	28.1	28.1	22.219	203	203	0	70.679	NaN	NaN	NaN	0	0	Median	797170000	0	797170000				1025	833;2016;3003;3194;4166	True;True;True;True;True	846;2036;3036;3227;4208	1181;1182;2705;4090;4091;4320;5587	1385;1386;3119;4737;4738;5007;6447	1385;3119;4737;5007;6447
F7SJP2	F7SJP2	tr|F7SJP2|F7SJP2_9GAMM PmbA protein OS=Halomonas sp. TD01 OX=999141 GN=GME_03512 PE=4 SV=1	1	6	6	20.2	20.2	46.955	446	446	0	70.332	NaN	NaN	NaN	0	0	Median	1688300000	0	1688300000				222	391;804;2173;2403;2495;4358	True;True;True;True;True;True	398;817;2194;2424;2517;4401	582;583;1147;2924;2925;3216;3333;5838;5839	706;707;708;1344;3355;3356;3678;3808;6741;6742	707;1344;3356;3678;3808;6742
F7SIY1	F7SIY1	tr|F7SIY1|F7SIY1_9GAMM Putative ABC transporter ATP-binding protein OS=Halomonas sp. TD01 OX=999141 GN=GME_02199 PE=4 SV=1	1	13	13	30.6	30.6	62.108	553	553	0	69.942	NaN	NaN	NaN	0	0	Median	3838200000	0	3838200000				117	693;800;1331;1687;2172;2304;2352;2615;2640;2930;3088;3109;4065	True;True;True;True;True;True;True;True;True;True;True;True;True	705;813;1346;1706;2193;2325;2373;2637;2662;2961;3121;3142;4107	974;1142;1802;1803;2292;2923;3092;3150;3151;3498;3525;3984;4195;4218;4219;5457	1141;1338;1339;2080;2081;2648;2649;3354;3542;3604;3605;4015;4045;4603;4857;4884;4885;6305	1141;1339;2080;2649;3354;3542;3605;4015;4045;4603;4857;4884;6305
F7SQ92	F7SQ92	tr|F7SQ92|F7SQ92_9GAMM 50S ribosomal protein L3 OS=Halomonas sp. TD01 OX=999141 GN=rplC PE=3 SV=1	1	5	5	34.9	34.9	22.417	212	212	0	69.674	NaN	NaN	NaN	0	0	Median	7896100000	0	7896100000				868	575;1458;3784;3835;4020	True;True;True;True;True	585;1474;3825;3876;4061	825;1961;1962;5103;5171;5172;5401;5402	977;2259;2260;5883;5968;5969;6241;6242	977;2259;5883;5968;6242
F7SSS4;F7STJ9	F7SSS4	tr|F7SSS4|F7SSS4_9GAMM Pyruvate dehydrogenase E1 component OS=Halomonas sp. TD01 OX=999141 GN=aceE PE=4 SV=1	2	15	15	19.9	19.9	100.96	890	890;148	0	69.386	NaN	NaN	NaN	0	0	Median	3916800000	0	3916800000				1139	535;829;864;883;1090;1434;1667;1791;2665;3156;4162;4191;4449;4454;4495	True;True;True;True;True;True;True;True;True;True;True;True;True;True;True	544;842;877;896;1104;1450;1686;1810;1811;2687;3189;4204;4233;4492;4497;4538	777;1176;1177;1221;1244;1500;1927;1928;2265;2426;2427;3558;4270;4271;5582;5621;5622;5949;5955;6003	925;1380;1381;1432;1456;1740;2217;2218;2616;2794;2795;4084;4942;4943;6442;6485;6486;6487;6872;6878;6936	925;1381;1432;1456;1740;2217;2616;2794;4084;4942;6442;6486;6872;6878;6936	98;99	49;397
F7SHP9	F7SHP9	tr|F7SHP9|F7SHP9_9GAMM Adenylate kinase OS=Halomonas sp. TD01 OX=999141 GN=adk PE=3 SV=1	1	7	7	46.1	46.1	23.942	217	217	0	68.608	NaN	NaN	NaN	0	0	Median	3218900000	0	3218900000				1	30;915;1733;2318;2466;3989;4364	True;True;True;True;True;True;True	30;929;1752;2339;2487;4030;4407	37;1286;2349;3110;3111;3297;5362;5845	44;1502;2711;2712;3561;3562;3771;6197;6748	44;1502;2712;3562;3771;6197;6748
F7SLE3	F7SLE3	tr|F7SLE3|F7SLE3_9GAMM Pseudouridine synthase OS=Halomonas sp. TD01 OX=999141 GN=GME_06539 PE=3 SV=1	1	2	2	15	15	22.576	200	200	0	68.043	NaN	NaN	NaN	1	0	Median	147080000	17486000	129590000				438	29;3309	True;True	29;3342	35;36;4478	42;43;5184;5185	42;5185
F7SLV3	F7SLV3	tr|F7SLV3|F7SLV3_9GAMM Glutaredoxin OS=Halomonas sp. TD01 OX=999141 GN=GME_07371 PE=3 SV=1	1	3	3	29.3	29.3	12.645	116	116	0	67.578	NaN	NaN	NaN	0	0	Median	5408200000	0	5408200000				507	1217;3137;3609	True;True;True	1232;3170;3645	1654;1655;4250;4887	1919;1920;4922;5632	1919;4922;5632
F7SIG9	F7SIG9	tr|F7SIG9|F7SIG9_9GAMM Enoyl-[acyl-carrier-protein] reductase [NADH] OS=Halomonas sp. TD01 OX=999141 GN=fabV PE=3 SV=1	1	14	14	39.4	39.4	44.197	401	401	0	67.345	NaN	NaN	NaN	1	0	Median	6790300000	16936000	6773300000				76	1111;1159;1462;2061;2197;2306;2307;2384;2483;2663;3498;3588;3737;4156	True;True;True;True;True;True;True;True;True;True;True;True;True;True	1125;1173;1478;2081;2218;2327;2328;2405;2505;2685;3531;3623;3777;4198	1526;1527;1587;1967;1968;2754;2960;2961;3094;3095;3096;3192;3320;3554;4728;4856;4857;5044;5575	1768;1769;1843;2266;2267;3172;3396;3397;3544;3545;3546;3651;3795;4079;4080;5457;5458;5596;5597;5817;5818;6433;6434	1768;1843;2266;3172;3396;3544;3546;3651;3795;4079;5458;5597;5817;6434
F7SN86	F7SN86	tr|F7SN86|F7SN86_9GAMM Malate synthase G OS=Halomonas sp. TD01 OX=999141 GN=glcB PE=3 SV=1	1	16	16	24.3	24.3	79.264	724	724	0	67.338	NaN	NaN	NaN	0	0	Median	5108400000	0	5108400000				610	44;52;183;661;870;1092;1175;1176;1472;2657;2982;3381;3525;4060;4214;4322	True;True;True;True;True;True;True;True;True;True;True;True;True;True;True;True	44;52;184;673;883;1106;1189;1190;1488;2679;3014;3414;3558;4102;4256;4365	53;61;257;933;934;1227;1502;1605;1606;1980;3544;4056;4573;4765;5452;5647;5798	60;68;321;1094;1095;1438;1742;1863;1864;1865;2280;4067;4695;5283;5498;6299;6519;6698	60;68;321;1094;1438;1742;1864;1865;2280;4067;4695;5283;5498;6299;6519;6698
F7SL48	F7SL48	tr|F7SL48|F7SL48_9GAMM Molybdenum cofactor sulfurase OS=Halomonas sp. TD01 OX=999141 GN=GME_06060 PE=4 SV=1	1	9	9	45.6	45.6	30.803	281	281	0	66.759	NaN	NaN	NaN	0	0	Median	2799200000	0	2799200000				406	1229;1435;1600;2071;2074;3796;3969;4027;4389	True;True;True;True;True;True;True;True;True	1244;1451;1618;2091;2094;3837;4010;4069;4432	1675;1929;2185;2186;2769;2772;2773;5118;5334;5335;5336;5412;5877;5878	1943;2219;2220;2526;2527;3187;3191;3192;5901;6167;6168;6169;6253;6783;6784	1943;2219;2527;3187;3192;5901;6168;6253;6783
F7SK01	F7SK01	tr|F7SK01|F7SK01_9GAMM ATP-dependent RNA helicase RhlB OS=Halomonas sp. TD01 OX=999141 GN=rhlB PE=3 SV=1	1	9	9	29.5	29.5	47.799	424	424	0	66.509	NaN	NaN	NaN	0	0	Median	3501500000	0	3501500000				282	219;300;1012;1588;1769;2159;2565;3104;4365	True;True;True;True;True;True;True;True;True	220;304;1026;1606;1788;2180;2587;3137;4408	316;465;1411;2170;2171;2395;2396;2904;3424;4213;5846;5847	387;572;1641;2509;2510;2511;2512;2761;2762;3335;3909;4878;4879;6749;6750;6751	387;572;1641;2509;2761;3335;3909;4879;6749
F7SM51	F7SM51	tr|F7SM51|F7SM51_9GAMM Peptidylprolyl isomerase OS=Halomonas sp. TD01 OX=999141 GN=GME_07869 PE=4 SV=1	1	3	3	39.1	39.1	10.032	92	92	0	66.139	NaN	NaN	NaN	0	0	Median	859950000	0	859950000				536	1812;3836;4324	True;True;True	1832;3877;4367	2450;5173;5800	2824;2825;2826;5970;6700;6701	2825;5970;6700
F7SK36	F7SK36	tr|F7SK36|F7SK36_9GAMM Outer membrane protein assembly factor BamB OS=Halomonas sp. TD01 OX=999141 GN=bamB PE=3 SV=1	1	8	8	33	33	42.277	394	394	0	65.844	NaN	NaN	NaN	0	0	Median	6135900000	0	6135900000				300	1564;2749;2937;2940;3462;4259;4347;4388	True;True;True;True;True;True;True;True	1582;2771;2968;2971;3495;4301;4390;4431	2141;3661;3662;3663;3664;3992;3995;4679;5714;5715;5825;5876	2477;4199;4200;4201;4202;4612;4615;5404;6598;6599;6728;6782	2477;4200;4612;4615;5404;6598;6728;6782
F7SJ92	F7SJ92	tr|F7SJ92|F7SJ92_9GAMM Glycosyl transferase group 1 OS=Halomonas sp. TD01 OX=999141 GN=GME_02760 PE=4 SV=1	1	22	22	15.8	15.8	195.73	1764	1764	0	63.668	NaN	NaN	NaN	0	0	Median	3212000000	0	3212000000				167	444;513;643;897;1066;1530;1598;2145;2187;2535;2630;3019;3180;3284;3477;3824;3837;3894;3901;3924;3951;4340	True;True;True;True;True;True;True;True;True;True;True;True;True;True;True;True;True;True;True;True;True;True	452;522;655;911;1080;1547;1616;2166;2208;2557;2652;3052;3213;3317;3510;3865;3878;3935;3942;3965;3992;4383	651;736;912;1264;1472;2060;2183;2876;2945;3384;3513;4110;4300;4441;4700;4701;5158;5174;5249;5259;5283;5315;5818	781;874;1072;1477;1711;2369;2524;3301;3380;3865;3866;4031;4760;4978;5141;5427;5428;5429;5950;5971;6068;6080;6107;6144;6719	781;874;1072;1477;1711;2369;2524;3301;3380;3866;4031;4760;4978;5141;5428;5950;5971;6068;6080;6107;6144;6719
F7SPM4	F7SPM4	tr|F7SPM4|F7SPM4_9GAMM Glucose-6-phosphate isomerase OS=Halomonas sp. TD01 OX=999141 GN=pgi PE=3 SV=1	1	9	9	20.4	20.4	62.101	554	554	0	63.06	NaN	NaN	NaN	0	0	Median	2217600000	0	2217600000				791	844;1876;2041;2322;2514;3620;3649;3720;4378	True;True;True;True;True;True;True;True;True	857;1896;2061;2343;2536;3656;3685;3760;4421	1198;2527;2528;2732;3116;3359;3360;4900;4901;4937;5023;5864	1404;2922;2923;3150;3567;3837;3838;5647;5648;5688;5793;6769	1404;2922;3150;3567;3837;5648;5688;5793;6769
F7SJ89	F7SJ89	tr|F7SJ89|F7SJ89_9GAMM UDP-N-acetylglucosamine 2-epimerase OS=Halomonas sp. TD01 OX=999141 GN=GME_02745 PE=3 SV=1	1	6	6	22.8	22.8	40.946	372	372	0	62.504	NaN	NaN	NaN	1	0	Median	1767700000	126350000	1641400000				165	797;1817;1858;2369;2764;3734	True;True;True;True;True;True	810;1837;1878;2390;2786;3774	1137;1138;2455;2504;3170;3171;3681;3682;5040	1332;1333;1334;2833;2834;2894;3625;3626;4222;4223;4224;5812	1332;2834;2894;3625;4224;5812
F7SK52	F7SK52	tr|F7SK52|F7SK52_9GAMM Protein translocase subunit SecD OS=Halomonas sp. TD01 OX=999141 GN=secD PE=3 SV=1	1	6	6	15.2	15.2	67.349	617	617	0	62.382	NaN	NaN	NaN	0	0	Median	781770000	0	781770000				313	652;3119;3423;3534;3751;3982	True;True;True;True;True;True	664;3152;3456;3567;3792;4023	922;4229;4630;4631;4777;4778;5063;5353	1082;4898;4899;5347;5348;5349;5510;5511;5838;6186	1082;4898;5349;5511;5838;6186
F7SLP7	F7SLP7	tr|F7SLP7|F7SLP7_9GAMM ATP-grasp domain-containing protein OS=Halomonas sp. TD01 OX=999141 GN=GME_07086 PE=4 SV=1	1	8	8	21.6	21.6	46.874	407	407	0	62.137	NaN	NaN	NaN	0	0	Median	6026300000	0	6026300000				486	930;1114;1199;2316;3490;4040;4473;4520	True;True;True;True;True;True;True;True	944;1128;1214;2337;3523;4082;4516;4563	1308;1531;1631;3105;3106;4717;5428;5429;5430;5978;5979;6031;6032	1528;1773;1893;3555;3556;3557;5445;6273;6274;6275;6905;6906;6907;6968;6969	1528;1773;1893;3556;5445;6275;6906;6969
F7SRV4	F7SRV4	tr|F7SRV4|F7SRV4_9GAMM Fumarate hydratase class I OS=Halomonas sp. TD01 OX=999141 GN=GME_16172 PE=3 SV=1	1	10	10	19.8	19.8	54.054	501	501	0	61.961	NaN	NaN	NaN	0	0	Median	9087100000	0	9087100000				1049	88;452;551;599;882;2344;3281;3371;3460;4177	True;True;True;True;True;True;True;True;True;True	88;461;560;610;895;2365;3314;3404;3493;4219	107;663;794;855;1243;3140;4436;4558;4559;4676;4677;5604	119;793;942;1011;1012;1455;3592;3593;5136;5268;5269;5401;5402;6468	119;793;942;1012;1455;3593;5136;5268;5402;6468
F7SRE8	F7SRE8	tr|F7SRE8|F7SRE8_9GAMM Peptidylprolyl isomerase OS=Halomonas sp. TD01 OX=999141 GN=GME_15390 PE=4 SV=1	1	8	8	17.2	17.2	67.636	605	605	0	61.778	NaN	NaN	NaN	1	0	Median	1695500000	64934000	1630500000				1002	830;885;902;1375;2239;3217;4007;4524	True;True;True;True;True;True;True;True	843;898;916;1391;2260;3250;4048;4567	1178;1247;1270;1858;3016;4344;5387;6036	1382;1459;1460;1483;2141;3458;5033;6225;6973	1382;1459;1483;2141;3458;5033;6225;6973
F7STF8	F7STF8	tr|F7STF8|F7STF8_9GAMM Transketolase OS=Halomonas sp. TD01 OX=999141 GN=GME_18982 PE=3 SV=1	1	10	10	23.4	23.4	72.292	663	663	0	61.739	NaN	NaN	NaN	0	0	Median	2162900000	0	2162900000				1216	240;405;921;1252;1260;3159;3292;3476;3753;4416	True;True;True;True;True;True;True;True;True;True	241;412;935;1267;1275;3192;3325;3509;3794;4459	344;603;1295;1296;1702;1713;4275;4451;4697;4698;4699;5065;5910	418;730;1513;1514;1973;1986;4947;4948;4949;5151;5424;5425;5426;5840;6824	418;730;1514;1973;1986;4948;5151;5424;5840;6824
F7SRU0	F7SRU0	tr|F7SRU0|F7SRU0_9GAMM Tol-Pal system protein TolQ OS=Halomonas sp. TD01 OX=999141 GN=tolQ PE=3 SV=1	1	6	6	26.8	26.8	25.979	231	231	0	61.555	NaN	NaN	NaN	0	0	Median	1360600000	0	1360600000				1042	255;2983;3096;3847;4434;4450	True;True;True;True;True;True	258;3015;3129;3888;4477;4493	401;4057;4204;5188;5931;5950;5951	498;499;4696;4869;5988;6850;6873;6874	498;4696;4869;5988;6850;6874
F7SJX0	F7SJX0	tr|F7SJX0|F7SJX0_9GAMM Malonyl CoA-acyl carrier protein transacylase OS=Halomonas sp. TD01 OX=999141 GN=GME_03902 PE=3 SV=1	1	3	3	17.9	17.9	33.599	319	319	0	61.312	NaN	NaN	NaN	0	0	Median	1302800000	0	1302800000				267	1611;2453;4342	True;True;True	1629;2474;4385	2200;3281;5820	2546;3752;6722	2546;3752;6722
F7SJA1	F7SJA1	tr|F7SJA1|F7SJA1_9GAMM Phosphoglucosamine mutase OS=Halomonas sp. TD01 OX=999141 GN=glmM PE=3 SV=1	1	5	5	18.6	18.6	47.054	447	447	0	60.946	NaN	NaN	NaN	0	0	Median	1906400000	0	1906400000				170	507;2113;2405;2705;2925	True;True;True;True;True	516;2133;2426;2727;2955	730;2822;3218;3605;3606;3977	865;866;3243;3680;3681;4136;4137;4595;4596	866;3243;3680;4137;4595
F7SSV8	F7SSV8	tr|F7SSV8|F7SSV8_9GAMM Lipoprotein-34 OS=Halomonas sp. TD01 OX=999141 GN=GME_17958 PE=4 SV=1	1	5	5	27.3	27.3	36.105	326	326	0	60.105	NaN	NaN	NaN	0	0	Median	1482100000	0	1482100000				1147	606;1709;1863;2962;3207	True;True;True;True;True	617;1728;1883;2994;3240	862;2320;2509;4032;4033;4334	1019;2679;2899;4667;4668;4669;5022	1019;2679;2899;4667;5022
F7SQ91	F7SQ91	tr|F7SQ91|F7SQ91_9GAMM 50S ribosomal protein L4 OS=Halomonas sp. TD01 OX=999141 GN=rplD PE=3 SV=1	1	6	6	40.8	40.8	22.076	201	201	0	59.677	NaN	NaN	NaN	1	0	Median	4786500000	145490000	4641000000				867	941;2439;2482;2967;3497;4132	True;True;True;True;True;True	955;2460;2504;2999;3530;4174	1325;1326;3261;3262;3318;3319;4038;4039;4727;5547	1547;1548;3731;3732;3793;3794;4674;4675;4676;5456;6402	1548;3731;3794;4675;5456;6402
F7SNK0	F7SNK0	tr|F7SNK0|F7SNK0_9GAMM ATP synthase subunit b OS=Halomonas sp. TD01 OX=999141 GN=atpF PE=3 SV=1	1	6	6	29.5	29.5	17.666	156	156	0	59.409	NaN	NaN	NaN	1	0	Median	6721900000	32512000	6689400000				655	417;711;1105;1106;1147;3432	True;True;True;True;True;True	425;723;1119;1120;1161;3465	617;618;997;1518;1519;1520;1572;4643	746;747;1164;1165;1759;1760;1761;1825;5362	747;1164;1759;1761;1825;5362
F7SJU8	F7SJU8	tr|F7SJU8|F7SJU8_9GAMM Nudix hydrolase domain-containing protein OS=Halomonas sp. TD01 OX=999141 GN=GME_03792 PE=4 SV=1	1	8	8	39.7	39.7	35.284	315	315	0	59.271	NaN	NaN	NaN	0	0	Median	2916400000	0	2916400000				257	495;1028;1811;2269;2533;2959;3178;3345	True;True;True;True;True;True;True;True	504;1042;1831;2290;2555;2991;3211;3378	717;1430;1431;2449;3050;3051;3052;3381;4029;4298;4523;4524	852;1661;1662;2823;3495;3496;3497;3861;3862;4664;4976;5231;5232	852;1662;2823;3495;3862;4664;4976;5232
F7SJL1	F7SJL1	tr|F7SJL1|F7SJL1_9GAMM DNA mismatch repair protein MutL OS=Halomonas sp. TD01 OX=999141 GN=mutL PE=3 SV=1	1	8	8	18.1	18.1	71.365	642	642	0	59.259	NaN	NaN	NaN	0	0	Median	994010000	0	994010000				204	1031;1484;1906;2051;2263;3169;4221;4328	True;True;True;True;True;True;True;True	1045;1500;1926;2071;2284;3202;4263;4371	1435;1998;2565;2744;3043;3044;4289;5658;5804	1667;1668;2299;2964;3162;3488;3489;4966;6534;6705	1668;2299;2964;3162;3489;4966;6534;6705
F7SLN0	F7SLN0	tr|F7SLN0|F7SLN0_9GAMM Alkyl hydroperoxide reductase C OS=Halomonas sp. TD01 OX=999141 GN=GME_07001 PE=3 SV=1	1	10	10	59.4	59.4	20.951	187	187	0	58.463	NaN	NaN	NaN	1	0	Median	4444200000	69829000	4374400000				480	457;951;1093;1726;2031;2174;2426;2934;3520;4381	True;True;True;True;True;True;True;True;True;True	466;965;1107;1745;2051;2195;2447;2965;3553;4424	669;1338;1503;2339;2340;2720;2926;2927;3243;3244;3988;3989;4760;5869	799;1560;1743;2701;2702;3137;3357;3358;3359;3360;3361;3708;3709;3710;4608;4609;5493;6775	799;1560;1743;2701;3137;3359;3709;4609;5493;6775
F7SQ18	F7SQ18	tr|F7SQ18|F7SQ18_9GAMM Acetylornithine deacetylase OS=Halomonas sp. TD01 OX=999141 GN=GME_12980 PE=3 SV=1	1	1	1	4.9	4.9	42.076	389	389	0	58.387	NaN	NaN	NaN	1	0	Median	190900000	90001000	100900000				832	871	TRUE	884	1228;1229	1439;1440	1440
F7SIU3	F7SIU3	tr|F7SIU3|F7SIU3_9GAMM PrkA family serine protein kinase OS=Halomonas sp. TD01 OX=999141 GN=GME_02004 PE=4 SV=1	1	11	11	21.6	21.6	73.572	640	640	0	57.524	NaN	NaN	NaN	0	0	Median	1612500000	0	1612500000				99	580;865;2478;2488;2510;2587;3229;3492;3703;4360;4550	True;True;True;True;True;True;True;True;True;True;True	590;591;878;2500;2510;2532;2609;3262;3525;3743;4403;4593	831;832;1222;3313;3325;3355;3466;4361;4720;4721;5002;5841;6069	983;984;985;986;1433;3787;3800;3833;3980;5052;5449;5450;5766;6744;7009	985;1433;3787;3800;3833;3980;5052;5449;5766;6744;7009	11	412
F7SRU5	F7SRU5	tr|F7SRU5|F7SRU5_9GAMM Aspartate--tRNA(Asp/Asn) ligase OS=Halomonas sp. TD01 OX=999141 GN=aspS PE=3 SV=1	1	12	12	29.7	29.7	66.281	593	593	0	56.94	NaN	NaN	NaN	0	0	Median	3225000000	0	3225000000				1044	548;762;1182;1341;1412;1612;1619;1933;2689;3152;3740;4025	True;True;True;True;True;True;True;True;True;True;True;True	557;774;1196;1356;1428;1630;1637;1953;2711;3185;3780;4067	790;791;1060;1612;1815;1902;2201;2212;2599;3584;4266;5048;5410	938;939;1234;1235;1872;2093;2188;2547;2559;2999;4113;4938;5822;6251	939;1234;1872;2093;2188;2547;2559;2999;4113;4938;5822;6251
F7SIH2	F7SIH2	tr|F7SIH2|F7SIH2_9GAMM Acetylornithine aminotransferase OS=Halomonas sp. TD01 OX=999141 GN=argD PE=3 SV=1	1	5	5	20	20	43.775	404	404	0	56.9	NaN	NaN	NaN	0	0	Median	551160000	182940000	368220000				77	709;2935;3516;3714;4017	True;True;True;True;True	721;2966;3549;3754;4058	993;3990;4756;5016;5398	1160;4610;5489;5786;6238	1160;4610;5489;5786;6238
F7SJ81	F7SJ81	tr|F7SJ81|F7SJ81_9GAMM N-acetylgalactosaminyl-proteoglycan3-beta-glucur onosyltransferase OS=Halomonas sp. TD01 OX=999141 GN=GME_02705 PE=4 SV=1	1	7	7	11.9	11.9	67.649	598	598	0	56.839	NaN	NaN	NaN	0	0	Median	1260600000	0	1260600000				158	862;1088;1121;1125;2146;2780;3237	True;True;True;True;True;True;True	875;1102;1135;1139;2167;2802;3270	1219;1498;1538;1543;1544;2877;2878;3702;4369	1430;1738;1781;1788;1789;3302;3303;4246;5062	1430;1738;1781;1789;3302;4246;5062
F7ST58	F7ST58	tr|F7ST58|F7ST58_9GAMM Imidazole glycerol phosphate synthase subunit HisF OS=Halomonas sp. TD01 OX=999141 GN=hisF PE=3 SV=1	1	6	6	32.3	32.3	27.595	257	257	0	55.979	NaN	NaN	NaN	0	0	Median	1358000000	0	1358000000				1182	594;1760;1840;3347;4246;4501	True;True;True;True;True;True	605;1779;1860;3380;4288;4544	848;2384;2483;2484;4526;4527;5696;6009	1003;2748;2868;2869;5234;5235;6579;6943	1003;2748;2868;5234;6579;6943
F7SPS2	F7SPS2	tr|F7SPS2|F7SPS2_9GAMM Translation initiation factor IF-2 OS=Halomonas sp. TD01 OX=999141 GN=infB PE=3 SV=1	1	17	17	23.1	23.1	91.637	847	847	0	55.928	NaN	NaN	NaN	0	0	Median	5486400000	0	5486400000				809	11;12;82;738;739;927;1470;1678;1866;1907;1919;2151;3027;3184;3559;3852;4555	True;True;True;True;True;True;True;True;True;True;True;True;True;True;True;True;True	11;12;82;750;751;941;1486;1697;1886;1927;1939;2172;3060;3217;3594;3893;4598	16;17;18;101;1029;1030;1304;1978;2279;2515;2566;2582;2583;2885;2886;2887;4121;4304;4814;4815;4816;5194;6075;6076	21;22;23;24;112;1199;1200;1523;2278;2633;2906;2965;2981;2982;3310;3311;3312;4771;4982;5550;5551;5552;5995;7015;7016	21;24;112;1199;1200;1523;2278;2633;2906;2965;2981;3311;4771;4982;5552;5995;7015
F7SQJ4	F7SQJ4	tr|F7SQJ4|F7SQJ4_9GAMM Flagellar hook protein FlgE OS=Halomonas sp. TD01 OX=999141 GN=GME_13868 PE=3 SV=1	1	3	3	9.2	9.2	44.323	423	423	0	55.509	NaN	NaN	NaN	0	0	Median	303090000	0	303090000				908	1241;2361;3189	True;True;True	1256;2382;3222	1688;3162;4309	1957;3617;4988	1957;3617;4988
F7SJ84	F7SJ84	tr|F7SJ84|F7SJ84_9GAMM UDP-glucose dehydrogenase OS=Halomonas sp. TD01 OX=999141 GN=GME_02720 PE=3 SV=1	1	5	5	17	17	47.118	424	424	0	55.493	NaN	NaN	NaN	0	0	Median	715460000	0	715460000				161	1000;1021;1195;2184;4238	True;True;True;True;True	1014;1035;1210;2205;4280	1396;1422;1626;2942;5681;5682	1624;1653;1888;3377;6563;6564	1624;1653;1888;3377;6563
F7SKA1	F7SKA1	tr|F7SKA1|F7SKA1_9GAMM Penicillin-binding protein OS=Halomonas sp. TD01 OX=999141 GN=GME_04557 PE=4 SV=1	1	8	8	15.3	15.3	92.525	843	843	0	54.988	NaN	NaN	NaN	0	0	Median	786300000	0	786300000				331	380;670;1432;1439;1713;1889;2695;3174	True;True;True;True;True;True;True;True	387;682;1448;1455;1732;1909;2717;3207	570;944;945;1925;1933;1934;2324;2542;2543;3592;4294	693;1106;1107;2215;2224;2225;2684;2939;2940;4121;4971	693;1107;2215;2225;2684;2939;4121;4971
F7SSY8	F7SSY8	tr|F7SSY8|F7SSY8_9GAMM Sec-independent protein translocase protein TatB OS=Halomonas sp. TD01 OX=999141 GN=tatB PE=3 SV=1	1	3	3	36.4	36.4	18.918	176	176	0	54.506	NaN	NaN	NaN	0	0	Median	220350000	0	220350000				1160	254;512;917	True;True;True	257;521;931	400;735;1288;1289;1290	496;497;873;1504;1505;1506;1507;1508	497;873;1507
F7SP37	F7SP37	tr|F7SP37|F7SP37_9GAMM Lipoprotein B OS=Halomonas sp. TD01 OX=999141 GN=GME_11307 PE=4 SV=1	1	3	3	18.8	18.8	18.884	170	170	0	54.353	NaN	NaN	NaN	0	0	Median	585630000	47857000	537780000				731	2262;2547;4282	True;True;True	2283;2569;4324	3042;3398;3399;5742;5743	3487;3881;3882;6632;6633	3487;3881;6633
F7SQ75	F7SQ75	tr|F7SQ75|F7SQ75_9GAMM 30S ribosomal protein S5 OS=Halomonas sp. TD01 OX=999141 GN=rpsE PE=3 SV=1	1	8	8	58.4	58.4	17.467	166	166	0	54.239	NaN	NaN	NaN	0	0	Median	5757200000	0	5757200000				851	252;577;1191;1644;1646;1911;3636;4175	True;True;True;True;True;True;True;True	255;587;1205;1662;1663;1665;1931;3672;4217	398;827;1621;2239;2240;2242;2571;2572;4921;4922;5601;5602	494;979;1883;2587;2588;2590;2970;2971;5670;5671;6464;6465;6466	494;979;1883;2587;2590;2970;5670;6464	70	147
F7ST98	F7ST98	tr|F7ST98|F7ST98_9GAMM Fe-S cluster assembly protein SufD OS=Halomonas sp. TD01 OX=999141 GN=GME_18680 PE=4 SV=1	1	5	5	21.3	21.3	48.508	446	446	0	53.891	NaN	NaN	NaN	0	0	Median	920580000	0	920580000				1197	261;572;1888;3746;4172	True;True;True;True;True	264;582;1908;3787;4214	408;409;822;2541;5057;5595	506;507;508;974;2937;2938;5831;6457	507;974;2938;5831;6457
F7SJ68	F7SJ68	tr|F7SJ68|F7SJ68_9GAMM Uncharacterized protein OS=Halomonas sp. TD01 OX=999141 GN=GME_02640 PE=4 SV=1	1	2	2	26.2	26.2	14.717	141	141	0	53.709	NaN	NaN	NaN	0	0	Median	1324700000	0	1324700000				153	3560;4148	True;True	3595;4190	4817;5566	5553;6422	5553;6422
F7SQ77	F7SQ77	tr|F7SQ77|F7SQ77_9GAMM 50S ribosomal protein L6 OS=Halomonas sp. TD01 OX=999141 GN=rplF PE=3 SV=1	1	7	7	46.6	46.6	18.916	176	176	0	53.633	NaN	NaN	NaN	0	0	Median	7209600000	0	7209600000				853	137;346;1699;1861;3187;3781;4414	True;True;True;True;True;True;True	137;351;1718;1881;3220;3822;4457	167;521;522;2308;2507;4307;5099;5908	187;639;640;641;2666;2897;4985;4986;5879;6822	187;639;2666;2897;4986;5879;6822
F7SJP0	F7SJP0	tr|F7SJP0|F7SJP0_9GAMM Protease TldD OS=Halomonas sp. TD01 OX=999141 GN=GME_03502 PE=4 SV=1	1	6	6	16.5	16.5	50.474	484	484	0	53.537	NaN	NaN	NaN	0	0	Median	630590000	0	630590000				221	962;1356;1772;2309;3172;4418	True;True;True;True;True;True	976;1372;1791;2330;3205;4461	1350;1834;2401;3098;4292;5912	1572;2114;2767;3548;4969;6826	1572;2114;2767;3548;4969;6826
F7SRQ3	F7SRQ3	tr|F7SRQ3|F7SRQ3_9GAMM Methionine synthase OS=Halomonas sp. TD01 OX=999141 GN=metH PE=4 SV=1	1	5	5	5.4	5.4	136.06	1231	1231	0	53.199	NaN	NaN	NaN	0	0	Median	209180000	0	209180000				1024	51;615;1770;1901;3680	True;True;True;True;True	51;627;1789;1921;3718	60;878;2397;2398;2560;4974	67;1037;2763;2764;2959;5731	67;1037;2763;2959;5731
F7SNS1	F7SNS1	tr|F7SNS1|F7SNS1_9GAMM Adenine deaminase OS=Halomonas sp. TD01 OX=999141 GN=GME_10721 PE=3 SV=1	1	8	8	34.5	34.5	37.327	330	330	0	52.665	NaN	NaN	NaN	0	0	Median	1664600000	0	1664600000				684	671;764;1328;1360;2901;3704;4277;4311	True;True;True;True;True;True;True;True	683;776;1343;1376;2931;3744;4319;4354	946;1063;1064;1799;1841;3930;5003;5004;5735;5786	1108;1238;1239;2077;2122;4529;5767;5768;6621;6622;6683	1108;1238;2077;2122;4529;5767;6621;6683
F7SK18	F7SK18	tr|F7SK18|F7SK18_9GAMM GTP pyrophosphokinase OS=Halomonas sp. TD01 OX=999141 GN=GME_04142 PE=3 SV=1	1	13	13	20.3	20.3	86.311	758	758	0	52.275	NaN	NaN	NaN	0	0	Median	1689400000	0	1689400000				292	840;1174;1853;1996;2036;2069;3073;3319;3735;4115;4184;4354;4468	True;True;True;True;True;True;True;True;True;True;True;True;True	853;1188;1873;2016;2056;2089;3106;3352;3775;4157;4226;4397;4511	1194;1604;2499;2676;2727;2767;4176;4488;5041;5525;5611;5612;5833;5973	1398;1399;1862;2887;3085;3145;3185;4832;5195;5813;5814;6380;6475;6476;6736;6900	1399;1862;2887;3085;3145;3185;4832;5195;5813;6380;6475;6736;6900
F7SRR4	F7SRR4	tr|F7SRR4|F7SRR4_9GAMM Uncharacterized protein OS=Halomonas sp. TD01 OX=999141 GN=GME_15972 PE=4 SV=1	1	4	4	22	22	30.506	273	273	0	52.104	NaN	NaN	NaN	1	0	Median	1013900000	75160000	938710000				1031	1489;3742;3971;4222	True;True;True;True	1505;3782;4012;4264	2004;5050;5338;5659	2306;5824;6171;6535	2306;5824;6171;6535
F7SKV0	F7SKV0	tr|F7SKV0|F7SKV0_9GAMM Uncharacterized protein OS=Halomonas sp. TD01 OX=999141 GN=GME_05560 PE=4 SV=1	1	5	5	30.1	30.1	25.084	229	229	0	51.597	NaN	NaN	NaN	0	0	Median	1293200000	0	1293200000				387	362;675;2045;3069;3653	True;True;True;True;True	368;687;2065;3102;3689	546;951;2737;2738;4169;4170;4942	668;1114;3155;3156;4823;4824;5693	668;1114;3155;4823;5693
F7SSM5	F7SSM5	tr|F7SSM5|F7SSM5_9GAMM Argininosuccinate synthase OS=Halomonas sp. TD01 OX=999141 GN=argG PE=3 SV=1	1	7	7	19.5	19.5	45.542	406	406	0	51.33	NaN	NaN	NaN	0	0	Median	684720000	0	684720000				1122	212;368;1001;2448;2794;3327;4055	True;True;True;True;True;True;True	213;375;1015;2469;2816;3360;4097	303;556;557;1397;3276;3718;4500;5447	371;678;679;1625;3747;4263;5208;6294	371;678;1625;3747;4263;5208;6294
F7SNG6	F7SNG6	tr|F7SNG6|F7SNG6_9GAMM NAD-dependent epimerase/dehydratase OS=Halomonas sp. TD01 OX=999141 GN=GME_10196 PE=4 SV=1	1	5	5	21.2	21.2	32.252	293	293	0	51.259	NaN	NaN	NaN	0	0	Median	510300000	0	510300000				638	83;1056;1255;1381;1828	True;True;True;True;True	83;1070;1270;1397;1848	102;1461;1462;1705;1866;2467	113;114;1699;1700;1978;2151;2850	113;1700;1978;2151;2850
F7SSY0	F7SSY0	tr|F7SSY0|F7SSY0_9GAMM ATP-dependent protease subunit HslV OS=Halomonas sp. TD01 OX=999141 GN=hslV PE=3 SV=1	1	4	4	37.9	37.9	19.076	177	177	0	51.222	NaN	NaN	NaN	0	0	Median	3982300000	0	3982300000				1154	314;1589;3298;4106	True;True;True;True	318;1607;3331;4148	481;2172;2173;4460;5513	590;591;2513;2514;5162;6366	591;2513;5162;6366	100	28
F7SLL5	F7SLL5	tr|F7SLL5|F7SLL5_9GAMM Ribosome-binding ATPase YchF OS=Halomonas sp. TD01 OX=999141 GN=ychF PE=3 SV=1	1	7	7	23.4	23.4	39.598	363	363	0	49.91	NaN	NaN	NaN	0	0	Median	993020000	0	993020000				471	563;948;1326;1534;2034;2232;3603	True;True;True;True;True;True;True	573;962;1341;1551;2054;2253;3638	810;1334;1335;1797;2065;2723;2724;3009;4877	961;1556;1557;2075;2374;2375;3140;3141;3451;5620	961;1557;2075;2375;3141;3451;5620
F7SQR0	F7SQR0	tr|F7SQR0|F7SQR0_9GAMM Acetoacetyl-CoA reductase OS=Halomonas sp. TD01 OX=999141 GN=GME_14198 PE=4 SV=1	1	9	9	56.9	56.9	26.669	248	248	0	49.522	NaN	NaN	NaN	0	0	Median	3866300000	0	3866300000				919	177;364;1161;1683;2157;2787;3899;4458;4459	True;True;True;True;True;True;True;True;True	178;370;1175;1702;2178;2809;3940;4501;4502	249;551;1589;2287;2898;2899;3711;5257;5960;5961;5962	312;673;1845;2643;3328;3329;3330;4256;6076;6077;6884;6885;6886	312;673;1845;2643;3329;4256;6077;6884;6886
F7SJ38	F7SJ38	tr|F7SJ38|F7SJ38_9GAMM 33 kDa chaperonin OS=Halomonas sp. TD01 OX=999141 GN=hslO PE=3 SV=1	1	8	8	40.9	40.9	32.586	291	291	0	49.211	NaN	NaN	NaN	0	0	Median	2922800000	0	2922800000				136	690;922;1834;2598;2805;3700;4464;4511	True;True;True;True;True;True;True;True	702;936;1854;2620;2827;3740;4507;4554	969;970;1297;1298;1299;2476;2477;3477;3752;4999;5969;6021	1134;1135;1136;1137;1515;1516;1517;1518;2861;2862;3992;3993;4310;5762;6896;6956;6957	1136;1518;2862;3993;4310;5762;6896;6956
F7SJU1	F7SJU1	tr|F7SJU1|F7SJU1_9GAMM Cell division protein FtsA OS=Halomonas sp. TD01 OX=999141 GN=ftsA PE=3 SV=1	1	6	6	20	20	45.734	429	429	0	49.027	NaN	NaN	NaN	0	0	Median	999660000	0	999660000				252	1198;1776;3054;4126;4306;4435	True;True;True;True;True;True	1213;1795;3087;4168;4349;4478	1630;2406;4154;5540;5775;5932	1892;2772;4807;6395;6670;6671;6672;6851	1892;2772;4807;6395;6670;6851
F7SMP7	F7SMP7	tr|F7SMP7|F7SMP7_9GAMM Peptidase M48, Ste24p OS=Halomonas sp. TD01 OX=999141 GN=GME_08849 PE=3 SV=1	1	5	5	21.7	21.7	26.984	253	253	0	48.924	NaN	NaN	NaN	0	0	Median	2809000000	0	2809000000				572	136;2769;3273;4457;4545	True;True;True;True;True	136;2791;3306;4500;4588	166;3690;4417;4418;5958;5959;6063;6064	186;4233;5116;5117;6882;6883;7003;7004	186;4233;5116;6883;7003
F7SRF3	F7SRF3	tr|F7SRF3|F7SRF3_9GAMM Cysteine--tRNA ligase OS=Halomonas sp. TD01 OX=999141 GN=cysS PE=3 SV=1	1	6	6	15.3	15.3	51.828	463	463	0	48.87	NaN	NaN	NaN	0	0	Median	138540000	0	138540000				1006	821;1333;1671;1787;2247;3517	True;True;True;True;True;True	834;1348;1690;1806;2268;3550	1165;1806;2270;2420;3024;4757	1366;2084;2621;2622;2788;3467;5490	1366;2084;2621;2788;3467;5490
F7SIX7	F7SIX7	tr|F7SIX7|F7SIX7_9GAMM Phosphoribosylamine--glycine ligase OS=Halomonas sp. TD01 OX=999141 GN=purD PE=3 SV=1	1	2	2	7	7	45.065	428	428	0	48.05	NaN	NaN	NaN	1	0	Median	268780000	46005000	222770000				115	221;4016	True;True	222;4057	319;5397	390;6237	390;6237
F7SR81	F7SR81	tr|F7SR81|F7SR81_9GAMM NAD-dependent protein deacylase OS=Halomonas sp. TD01 OX=999141 GN=cobB PE=3 SV=1	1	1	1	5.9	5.9	25.721	237	237	0	47.7	NaN	NaN	NaN	0	0	Median	183040000	0	183040000				980	4265	TRUE	4307	5721;5722	6605;6606	6606
F7SJK4	F7SJK4	tr|F7SJK4|F7SJK4_9GAMM Thiosulfate sulfurtransferase OS=Halomonas sp. TD01 OX=999141 GN=GME_03322 PE=4 SV=1	1	6	6	28.9	28.9	31.439	280	280	0	47.628	NaN	NaN	NaN	0	0	Median	1910600000	0	1910600000				198	97;768;786;1780;3098;3582	True;True;True;True;True;True	97;780;799;1799;3131;3617	120;1069;1070;1121;1122;2410;4206;4850	134;1244;1245;1246;1247;1315;1316;2776;4871;5590	134;1244;1316;2776;4871;5590
F7SRT8	F7SRT8	tr|F7SRT8|F7SRT8_9GAMM TonB-like protein OS=Halomonas sp. TD01 OX=999141 GN=GME_16092 PE=4 SV=1	1	2	2	8.5	8.5	34.822	318	318	0	47.192	NaN	NaN	NaN	0	0	Median	302130000	0	302130000				1041	1067;2235	True;True	1081;2256	1473;1474;3012	1712;1713;3454	1713;3454
F7SIV0	F7SIV0	tr|F7SIV0|F7SIV0_9GAMM Ribonuclease R OS=Halomonas sp. TD01 OX=999141 GN=rnr PE=3 SV=1	1	6	6	10.9	10.9	90.263	801	801	0	46.757	NaN	NaN	NaN	0	0	Median	526050000	0	526050000				103	1329;1703;2070;3552;3910;3984	True;True;True;True;True;True	1344;1722;2090;3587;3951;4025	1800;2312;2313;2768;4807;5268;5355	2078;2670;2671;3186;5543;6091;6190	2078;2670;3186;5543;6091;6190
F7SSQ2	F7SSQ2	tr|F7SSQ2|F7SSQ2_9GAMM Recombination-associated protein RdgC OS=Halomonas sp. TD01 OX=999141 GN=rdgC PE=3 SV=1	1	4	4	14.1	14.1	34.685	312	312	0	45.427	NaN	NaN	NaN	0	0	Median	548640000	0	548640000				1129	1870;2254;2454;3250	True;True;True;True	1890;2275;2475;3283	2519;3031;3282;4386	2911;3474;3753;5081	2911;3474;3753;5081
F7SLE0	F7SLE0	tr|F7SLE0|F7SLE0_9GAMM High frequency lysogenization protein HflD homolog OS=Halomonas sp. TD01 OX=999141 GN=hflD PE=3 SV=1	1	2	2	11.3	11.3	23.637	212	212	0	44.699	NaN	NaN	NaN	1	0	Median	717900000	289790000	428120000				436	1621;2116	True;True	1639;2136	2214;2826;2827	2561;3247;3248	2561;3247
F7SRQ8	F7SRQ8	tr|F7SRQ8|F7SRQ8_9GAMM Fe-S cluster assembly protein SufE OS=Halomonas sp. TD01 OX=999141 GN=GME_15942 PE=4 SV=1	1	5	5	37.7	37.7	15.933	138	138	0	44.292	NaN	NaN	NaN	1	0	Median	867680000	30517000	837160000				1026	2029;2127;3170;3171;3820	True;True;True;True;True	2049;2147;3203;3204;3861	2718;2839;4290;4291;5152;5153	3134;3135;3261;4967;4968;5941;5942	3135;3261;4967;4968;5941
F7SI74	F7SI74	tr|F7SI74|F7SI74_9GAMM Fis family transcriptional regulator OS=Halomonas sp. TD01 OX=999141 GN=GME_00895 PE=4 SV=1	1	6	6	19.1	19.1	51.795	466	466	0	44.276	NaN	NaN	NaN	0	0	Median	1349800000	0	1349800000				57	522;2393;2965;3251;3409;3670	True;True;True;True;True;True	531;2414;2997;3284;3442;3707	760;3202;4036;4387;4612;4963	907;3662;4672;5082;5327;5716	907;3662;4672;5082;5327;5716
F7SM74	F7SM74	tr|F7SM74|F7SM74_9GAMM Methylthioribose kinase OS=Halomonas sp. TD01 OX=999141 GN=mtnK PE=4 SV=1	1	4	4	12.9	12.9	47.128	420	420	0	44.096	NaN	NaN	NaN	0	0	Median	1371000000	0	1371000000				542	194;1712;3060;4146	True;True;True;True	195;1731;3093;4188	271;272;2323;4160;5563	335;336;2683;4813;6419	336;2683;4813;6419
F7SNN3	F7SNN3	tr|F7SNN3|F7SNN3_9GAMM Beta sliding clamp OS=Halomonas sp. TD01 OX=999141 GN=GME_10531 PE=3 SV=1	1	2	2	12	12	40.457	367	367	0	43.928	NaN	NaN	NaN	0	0	Median	705220000	0	705220000				669	1398;3876	True;True	1414;3917	1887;5227;5228;5229	2172;6041;6042;6043	2172;6041
F7SK93	F7SK93	tr|F7SK93|F7SK93_9GAMM 4-aminobutyrate aminotransferase OS=Halomonas sp. TD01 OX=999141 GN=GME_04517 PE=3 SV=1	1	4	4	15.8	15.8	45.505	424	424	0	43.576	NaN	NaN	NaN	0	0	Median	1174200000	0	1174200000				326	390;781;3553;4541	True;True;True;True	397;794;3588;4584	581;1113;1114;4808;6058	705;1306;1307;5544;6997	705;1306;5544;6997
F7SJ85	F7SJ85	tr|F7SJ85|F7SJ85_9GAMM FkbM family methyltransferase OS=Halomonas sp. TD01 OX=999141 GN=GME_02725 PE=4 SV=1	1	6	6	12	12	79.365	690	690	0	43.552	NaN	NaN	NaN	0	0	Median	896780000	0	896780000				162	1915;1929;2020;2154;3248;4080	True;True;True;True;True;True	1935;1949;2040;2175;3281;4122	2578;2593;2709;2893;4383;5478	2977;2992;3125;3320;3321;5078;6328	2977;2992;3125;3321;5078;6328
F7SPT0	F7SPT0	tr|F7SPT0|F7SPT0_9GAMM ATP-dependent zinc metalloprotease FtsH OS=Halomonas sp. TD01 OX=999141 GN=ftsH PE=3 SV=1	1	11	11	21	21	72.97	671	671	0	43.122	NaN	NaN	NaN	0	0	Median	867100000	0	867100000				815	60;745;1940;2160;2206;2557;2591;3358;3645;4032;4440	True;True;True;True;True;True;True;True;True;True;True	60;757;1960;2181;2227;2579;2613;3391;3681;4074;4483	72;73;1038;2606;2905;2974;2975;3416;3470;4540;4933;5418;5939	80;81;1210;3006;3007;3336;3413;3414;3901;3984;5248;5684;6260;6261;6861	80;1210;3006;3336;3413;3901;3984;5248;5684;6261;6861
F7SQW7	F7SQW7	tr|F7SQW7|F7SQW7_9GAMM Coenzyme A biosynthesis bifunctional protein CoaBC OS=Halomonas sp. TD01 OX=999141 GN=GME_14485 PE=3 SV=1	1	5	5	21.5	21.5	47.545	452	452	0	42.61	NaN	NaN	NaN	0	0	Median	606360000	0	606360000				946	2831;3017;3819;4284;4369	True;True;True;True;True	2855;3050;3860;4326;4412	3786;4108;5150;5151;5745;5746;5852;5853	4347;4757;4758;5938;5939;5940;6635;6636;6757;6758	4347;4758;5938;6635;6757
F7SJY6	F7SJY6	tr|F7SJY6|F7SJY6_9GAMM Superoxide dismutase OS=Halomonas sp. TD01 OX=999141 GN=GME_03982 PE=3 SV=1	1	7	7	43.8	43.8	22.665	203	203	0	42.461	NaN	NaN	NaN	0	0	Median	5624300000	0	5624300000				278	199;200;1295;1296;1809;3337;3338	True;True;True;True;True;True;True	200;201;1310;1311;1829;3370;3371	281;282;283;284;285;1754;1755;2447;4511;4512;4513;4514	346;347;348;349;350;351;2032;2033;2821;5219;5220;5221;5222	347;351;2032;2033;2821;5220;5221
F7SSL4	F7SSL4	tr|F7SSL4|F7SSL4_9GAMM Bifunctional purine biosynthesis protein PurH OS=Halomonas sp. TD01 OX=999141 GN=purH PE=3 SV=1	1	9	9	23.6	23.6	56.12	526	526	0	41.996	NaN	NaN	NaN	0	0	Median	1908700000	0	1908700000				1115	127;712;1643;2545;2941;3105;3716;3730;4123	True;True;True;True;True;True;True;True;True	127;724;1661;2567;2972;3138;3756;3770;4165	156;998;2237;2238;3396;3996;3997;4214;5018;5036;5535;5536	176;1166;2585;2586;3879;4616;4617;4618;4880;5788;5807;6390;6391	176;1166;2585;3879;4616;4880;5788;5807;6390
F7SPL5	F7SPL5	tr|F7SPL5|F7SPL5_9GAMM ABC transporter ATP-binding protein OS=Halomonas sp. TD01 OX=999141 GN=GME_12197 PE=3 SV=1	1	4	4	12.5	12.5	40.347	368	368	0	41.917	NaN	NaN	NaN	0	0	Median	457830000	0	457830000				785	1550;1551;1985;1990	True;True;True;True	1568;1569;2005;2010	2125;2126;2662;2663;2668	2456;2457;3071;3072;3077	2456;2457;3072;3077
F7SL88	F7SL88	tr|F7SL88|F7SL88_9GAMM Citrate synthase OS=Halomonas sp. TD01 OX=999141 GN=GME_06260 PE=3 SV=1	1	4	4	12.4	12.4	48.294	428	428	0	41.754	NaN	NaN	NaN	1	0	Median	753850000	105010000	648830000				420	1796;1912;3325;4502	True;True;True;True	1816;1932;3358;4545	2432;2573;4497;6010;6011	2800;2972;5205;6944;6945	2800;2972;5205;6944
F7SRD3	F7SRD3	tr|F7SRD3|F7SRD3_9GAMM Threonine--tRNA ligase OS=Halomonas sp. TD01 OX=999141 GN=thrS PE=3 SV=1	1	11	11	18.9	18.9	72.706	640	640	0	41.643	NaN	NaN	NaN	0	0	Median	2737900000	0	2737900000				991	34;91;228;1818;1886;2123;2397;2398;3647;3787;3832	True;True;True;True;True;True;True;True;True;True;True	34;91;229;1838;1906;2143;2418;2419;3683;3828;3873	41;110;111;326;2456;2539;2835;3209;3210;4935;5106;5168	48;123;124;125;398;2835;2935;3257;3671;3672;5686;5886;5963	48;123;398;2835;2935;3257;3671;3672;5686;5886;5963
F7SMU3	F7SMU3	tr|F7SMU3|F7SMU3_9GAMM Transcriptional regulator MvaT, P16 subunit OS=Halomonas sp. TD01 OX=999141 GN=GME_09079 PE=4 SV=1	1	3	3	28.3	28.3	14.593	127	127	0	41.539	NaN	NaN	NaN	0	0	Median	522400000	0	522400000				581	89;453;2985	True;True;True	89;462;3017	108;664;4059	120;794;4698	120;794;4698
F7STH9	F7STH9	tr|F7STH9|F7STH9_9GAMM Outer membrane protein assembly factor BamD OS=Halomonas sp. TD01 OX=999141 GN=bamD PE=3 SV=1	1	9	9	33.9	33.9	31.028	271	271	0	41.506	NaN	NaN	NaN	0	0	Median	2895400000	0	2895400000				1226	359;1080;1087;1359;1433;2432;3295;3604;4407	True;True;True;True;True;True;True;True;True	365;1094;1101;1375;1449;2453;3328;3639;4450	540;1490;1497;1838;1839;1840;1926;3252;3253;4455;4878;4879;5897	662;1730;1737;2119;2120;2121;2216;3721;3722;5155;5621;5622;5623;6806	662;1730;1737;2120;2216;3721;5155;5621;6806
F7SR03	F7SR03	tr|F7SR03|F7SR03_9GAMM Transcription termination factor Rho OS=Halomonas sp. TD01 OX=999141 GN=rho PE=3 SV=1	1	10	10	23.9	23.9	47.15	419	419	0	40.756	NaN	NaN	NaN	0	0	Median	1478700000	528190000	950460000				969	837;1515;1823;1941;1974;2189;2852;3076;3889;4257	True;True;True;True;True;True;True;True;True;True	850;1531;1843;1961;1994;2210;2879;3109;3930;4299	1191;2039;2040;2461;2607;2647;2648;2947;3842;4179;5244;5711	1395;2345;2346;2347;2348;2842;2843;3008;3056;3057;3382;4418;4835;6062;6595	1395;2346;2843;3008;3056;3382;4418;4835;6062;6595
F7SLP2	F7SLP2	tr|F7SLP2|F7SLP2_9GAMM Uncharacterized protein OS=Halomonas sp. TD01 OX=999141 GN=GME_07061 PE=4 SV=1	1	3	3	30	30	12.493	110	110	0	40.608	NaN	NaN	NaN	0	0	Median	1657100000	0	1657100000				482	1150;1816;2804	True;True;True	1164;1836;2826	1575;1576;2454;3751	1829;1830;2832;4309	1830;2832;4309
F7SM85	F7SM85	tr|F7SM85|F7SM85_9GAMM Methyl-accepting chemotaxis sensory transducer OS=Halomonas sp. TD01 OX=999141 GN=GME_08039 PE=4 SV=1	1	4	4	8.7	8.7	74.26	675	675	0	40.513	NaN	NaN	NaN	0	0	Median	391130000	0	391130000				545	53;998;2437;3681	True;True;True;True	53;1012;2458;3719	62;63;1394;3259;4975	69;70;1622;3729;5732	70;1622;3729;5732
F7SN54	F7SN54	tr|F7SN54|F7SN54_9GAMM Glutathione S-transferase domain-containing protein OS=Halomonas sp. TD01 OX=999141 GN=GME_09636 PE=3 SV=1	1	6	6	35.3	35.3	23.691	207	207	0	40.419	NaN	NaN	NaN	0	0	Median	3457600000	0	3457600000				601	571;1222;2602;3948;4188;4477	True;True;True;True;True;True	581;1237;2624;3989;4230;4520	819;820;821;1661;1662;3483;5312;5617;5618;5983	971;972;973;1927;1928;3999;6141;6481;6482;6913	973;1928;3999;6141;6482;6913
F7SL92	F7SL92	tr|F7SL92|F7SL92_9GAMM Succinate dehydrogenase iron-sulfur subunit OS=Halomonas sp. TD01 OX=999141 GN=sdhB PE=4 SV=1	1	7	7	33.5	33.5	26.535	236	236	0	40.383	NaN	NaN	NaN	0	0	Median	7350500000	0	7350500000				423	1413;1596;1634;2035;2724;2735;3550	True;True;True;True;True;True;True	1429;1614;1652;2055;2746;2757;3585	1903;1904;2181;2228;2725;2726;3627;3640;4805	2189;2190;2522;2576;3142;3143;3144;4160;4173;5541	2189;2522;2576;3142;4160;4173;5541
F7SJY4	F7SJY4	tr|F7SJY4|F7SJY4_9GAMM Electron transfer flavoprotein subunit beta OS=Halomonas sp. TD01 OX=999141 GN=GME_03972 PE=4 SV=1	1	7	7	32.1	32.1	26.769	249	249	0	40.306	NaN	NaN	NaN	0	0	Median	1616100000	270400000	1345700000				276	78;220;1740;3676;3818;4093;4312	True;True;True;True;True;True;True	78;221;1759;3713;3859;4135;4355	96;97;317;318;2359;2360;4969;5148;5149;5493;5787	107;108;388;389;2722;2723;5726;5936;5937;6345;6684	108;388;2722;5726;5936;6345;6684
F7ST30	F7ST30	tr|F7ST30|F7ST30_9GAMM Starvation-inducible DNA-binding protein OS=Halomonas sp. TD01 OX=999141 GN=GME_18318 PE=3 SV=1	1	3	3	30.4	30.4	18.032	158	158	0	39.905	NaN	NaN	NaN	0	0	Median	667100000	0	667100000				1171	1759;1885;3418	True;True;True	1778;1905;3451	2383;2538;4622;4623	2747;2934;5338;5339	2747;2934;5338
F7SJW1	F7SJW1	tr|F7SJW1|F7SJW1_9GAMM Ribonuclease E OS=Halomonas sp. TD01 OX=999141 GN=rne PE=3 SV=1	1	5	5	6.4	6.4	125.02	1137	1137	0	39.841	NaN	NaN	NaN	0	0	Median	447370000	0	447370000				263	73;2188;3580;3650;4303	True;True;True;True;True	73;2209;3615;3686;4346	91;2946;4848;4938;4939;5771	101;3381;5588;5689;5690;6666	101;3381;5588;5689;6666
F7SKA8	F7SKA8	tr|F7SKA8|F7SKA8_9GAMM 3-dehydroquinate synthase OS=Halomonas sp. TD01 OX=999141 GN=aroB PE=3 SV=1	1	6	6	21.2	21.2	39.666	368	368	0	39.83	NaN	NaN	NaN	1	0	Median	1521800000	92829000	1428900000				334	72;504;1070;3623;3807;3895	True;True;True;True;True;True	72;513;1084;3659;3848;3936	89;90;726;1477;4904;4905;5135;5250;5251	99;100;861;1717;5651;5652;5922;6069;6070	99;861;1717;5652;5922;6070
F7SKG2	F7SKG2	tr|F7SKG2|F7SKG2_9GAMM Inosine-5-monophosphate dehydrogenase OS=Halomonas sp. TD01 OX=999141 GN=guaB PE=3 SV=1	1	3	3	7.4	7.4	52.26	489	489	0	39.748	NaN	NaN	NaN	0	0	Median	344120000	0	344120000				357	262;2564;2776	True;True;True	265;2586;2798	410;3423;3698	509;3908;4242	509;3908;4242
F7SLI8	F7SLI8	tr|F7SLI8|F7SLI8_9GAMM Membrane associated glutaredoxin OS=Halomonas sp. TD01 OX=999141 GN=GME_06769 PE=4 SV=1	1	1	1	6.1	6.1	26.988	245	245	0	39.609	NaN	NaN	NaN	0	0	Median	51054000	0	51054000				455	1127	TRUE	1141	1546	1792;1793	1792
F7SHS4	F7SHS4	tr|F7SHS4|F7SHS4_9GAMM Cbb3-type cytochrome c oxidase subunit II OS=Halomonas sp. TD01 OX=999141 GN=GME_00135 PE=4 SV=1	1	3	3	29.7	29.7	22.748	202	202	0	39.091	NaN	NaN	NaN	0	0	Median	1315500000	0	1315500000				9	3158;3246;4453	True;True;True	3191;3279;4496	4273;4274;4380;5954	4945;4946;5075;6877	4945;5075;6877
F7SJL7	F7SJL7	tr|F7SJL7|F7SJL7_9GAMM ATP phosphoribosyltransferase regulatory subunit OS=Halomonas sp. TD01 OX=999141 GN=hisZ PE=3 SV=1	1	4	4	10.1	10.1	43.055	397	397	0	38.814	NaN	NaN	NaN	0	0	Median	200450000	0	200450000				210	291;3323;3537;4082	True;True;True;True	295;3356;3570;4124	454;4495;4781;5480	560;5203;5514;6330	560;5203;5514;6330
F7SM73	F7SM73	tr|F7SM73|F7SM73_9GAMM Acireductone dioxygenase OS=Halomonas sp. TD01 OX=999141 GN=mtnD PE=3 SV=1	1	2	2	25.3	25.3	20.912	182	182	0	38.692	NaN	NaN	NaN	0	0	Median	422180000	0	422180000				541	1273;4008	True;True	1288;4049	1728;5388	2004;6226;6227;6228	2004;6228
F7SKM2	F7SKM2	tr|F7SKM2|F7SKM2_9GAMM Uncharacterized protein OS=Halomonas sp. TD01 OX=999141 GN=GME_05170 PE=4 SV=1	1	6	6	16.3	16.3	51.336	479	479	0	38.389	NaN	NaN	NaN	0	0	Median	1478700000	0	1478700000				369	1062;1064;1756;2046;2355;3657	True;True;True;True;True;True	1076;1078;1775;2066;2376;3693	1468;1470;2378;2379;2739;3154;3155;4946	1706;1709;2742;2743;3157;3609;3610;5698	1706;1709;2743;3157;3609;5698
F7SP45	F7SP45	tr|F7SP45|F7SP45_9GAMM Na(+)-translocating NADH-quinone reductase subunit D OS=Halomonas sp. TD01 OX=999141 GN=nqrD PE=3 SV=1	1	2	2	9.9	9.9	23.996	222	222	0	38.324	NaN	NaN	NaN	0	0	Median	503150000	0	503150000				734	3638;3639	True;True	3674;3675	4924;4925	5673;5674;5675	5673;5675
F7SNZ0	F7SNZ0	tr|F7SNZ0|F7SNZ0_9GAMM Acetyl-CoA carboxylase subunit beta OS=Halomonas sp. TD01 OX=999141 GN=GME_11072 PE=4 SV=1	1	3	3	19.1	19.1	23.424	220	220	0	38.16	NaN	NaN	NaN	0	0	Median	912980000	0	912980000				715	373;929;2677	True;True;True	380;943;2699	562;1306;1307;3571	684;1525;1526;1527;4099	684;1525;4099
F7SL52	F7SL52	tr|F7SL52|F7SL52_9GAMM Osmotically inducible protein OsmC OS=Halomonas sp. TD01 OX=999141 GN=GME_06080 PE=4 SV=1	1	2	2	19.3	19.3	14.488	140	140	0	38.116	NaN	NaN	NaN	0	0	Median	920550000	0	920550000				407	1538;3946	True;True	1556;3987	2108;5308	2438;6137	2438;6137
F7SJR5	F7SJR5	tr|F7SJR5|F7SJR5_9GAMM Uncharacterized protein OS=Halomonas sp. TD01 OX=999141 GN=GME_03627 PE=4 SV=1	1	5	5	47	47	16.568	149	149	0	37.996	NaN	NaN	NaN	0	0	Median	3573300000	0	3573300000				235	770;1662;2370;3469;3470	True;True;True;True;True	782;1681;2391;3502;3503	1072;1073;2260;3172;3173;3174;4688;4689;4690	1249;1250;2610;2611;3627;3628;3629;3630;3631;5414;5415;5416;5417	1249;2610;3627;5414;5417
F7SRE6	F7SRE6	tr|F7SRE6|F7SRE6_9GAMM Lon protease OS=Halomonas sp. TD01 OX=999141 GN=lon PE=2 SV=1	1	6	6	9.3	9.3	90.345	809	809	0	37.982	NaN	NaN	NaN	0	0	Median	881080000	0	881080000				1000	398;1152;1711;3374;3884;4130	True;True;True;True;True;True	405;1166;1730;3407;3925;4172	592;1578;2322;4562;5237;5545	718;1832;2681;2682;5272;6053;6400	718;1832;2681;5272;6053;6400
F7SQ93	F7SQ93	tr|F7SQ93|F7SQ93_9GAMM 30S ribosomal protein S10 OS=Halomonas sp. TD01 OX=999141 GN=rpsJ PE=3 SV=1	1	7	7	50.5	50.5	11.826	103	103	0	37.751	NaN	NaN	NaN	1	0	Median	10857000000	33964000	10823000000				869	761;1676;2442;2443;3370;4110;4534	True;True;True;True;True;True;True	773;1695;2463;2464;3403;4152;4577	1059;2277;3266;3267;3268;3269;3270;3271;4557;5519;6047;6048	1233;2630;3736;3737;3738;3739;3740;3741;3742;5267;6373;6374;6985;6986	1233;2630;3736;3741;5267;6373;6985
F7SNX8	F7SNX8	tr|F7SNX8|F7SNX8_9GAMM Kinesin K39 OS=Halomonas sp. TD01 OX=999141 GN=GME_11006 PE=4 SV=1	1	5	5	23.8	23.8	43.354	391	391	0	37.63	NaN	NaN	NaN	0	0	Median	1978600000	0	1978600000				710	635;759;771;795;1838	True;True;True;True;True	647;771;783;808;1858	903;1055;1074;1075;1134;2481	1063;1229;1251;1252;1253;1328;2866	1063;1229;1252;1328;2866
F7SQ86	F7SQ86	tr|F7SQ86|F7SQ86_9GAMM 30S ribosomal protein S3 OS=Halomonas sp. TD01 OX=999141 GN=rpsC PE=3 SV=1	1	5	5	27.5	27.5	25.961	233	233	0	37.597	NaN	NaN	NaN	0	0	Median	10635000000	0	10635000000				862	70;1459;1499;2740;4180	True;True;True;True;True	70;1475;1515;2762;4222	87;1963;1964;2015;3649;5607	96;97;2261;2262;2319;4187;6471	96;2262;2319;4187;6471
F7SQA4	F7SQA4	tr|F7SQA4|F7SQA4_9GAMM Transcription termination/antitermination protein NusG OS=Halomonas sp. TD01 OX=999141 GN=nusG PE=3 SV=1	1	5	5	39.5	39.5	20.461	177	177	0	37.378	NaN	NaN	NaN	0	0	Median	2361500000	0	2361500000				880	474;1286;4164;4314;4411	True;True;True;True;True	483;1301;4206;4357;4454	688;689;1745;5584;5789;5901	820;821;2022;6444;6686;6810;6811	820;2022;6444;6686;6811
F7SK74	F7SK74	tr|F7SK74|F7SK74_9GAMM Uncharacterized protein OS=Halomonas sp. TD01 OX=999141 GN=GME_04422 PE=4 SV=1	1	7	7	6.9	6.9	140.74	1221	1221	0	37.264	NaN	NaN	NaN	0	0	Median	696060000	0	696060000				319	112;579;869;2509;3236;3379;3632	True;True;True;True;True;True;True	112;589;882;2531;3269;3412;3668	139;830;1226;3354;4368;4570;4915;4916	154;982;1437;3832;5061;5280;5663;5664;5665	154;982;1437;3832;5061;5280;5663
F7SM20	F7SM20	tr|F7SM20|F7SM20_9GAMM Peptidyl-prolyl cis-trans isomerase OS=Halomonas sp. TD01 OX=999141 GN=GME_07714 PE=3 SV=1	1	6	6	58.5	58.5	16.101	147	147	0	37.259	NaN	NaN	NaN	0	0	Median	1412900000	0	1412900000				525	186;1665;2342;3747;3803;3804	True;True;True;True;True;True	187;1684;2363;3788;3844;3845	262;2263;3138;5058;5059;5128;5129;5130	326;2614;3590;5832;5833;5913;5914;5915;5916	326;2614;3590;5833;5913;5916
F7ST31	F7ST31	tr|F7ST31|F7ST31_9GAMM Aminoacyl-histidine dipeptidase OS=Halomonas sp. TD01 OX=999141 GN=GME_18323 PE=4 SV=1	1	8	8	20.9	20.9	52.172	487	487	0	37.131	NaN	NaN	NaN	0	0	Median	2848200000	0	2848200000				1172	646;1307;1552;2792;2868;3997;4072;4159	True;True;True;True;True;True;True;True	658;1322;1570;2814;2897;4038;4114;4201	915;1767;2127;3716;3863;5373;5374;5469;5578	1075;2045;2458;2459;4261;4446;6210;6211;6317;6437	1075;2045;2458;4261;4446;6210;6317;6437
F7SMY4	F7SMY4	tr|F7SMY4|F7SMY4_9GAMM 4-hydroxyphenylpyruvate dioxygenase OS=Halomonas sp. TD01 OX=999141 GN=GME_09284 PE=4 SV=1	1	4	4	21.5	21.5	41.173	368	368	0	36.901	NaN	NaN	NaN	0	0	Median	372800000	0	372800000				590	489;1593;2021;3932	True;True;True;True	498;1611;2041;3973	710;2177;2710;5292	844;2518;3126;6118	844;2518;3126;6118
F7SPS6	F7SPS6	tr|F7SPS6|F7SPS6_9GAMM Protein-export membrane protein SecG OS=Halomonas sp. TD01 OX=999141 GN=GME_12504 PE=3 SV=1	1	1	1	16.8	16.8	12.149	119	119	0	36.662	NaN	NaN	NaN	0	0	Median	96961000	0	96961000				812	1430	TRUE	1446	1923	2213	2213
F7SML9	F7SML9	tr|F7SML9|F7SML9_9GAMM NAD(P) transhydrogenase subunit alpha OS=Halomonas sp. TD01 OX=999141 GN=pntA PE=3 SV=1	1	6	6	17.4	17.4	55.559	523	523	0	36.647	NaN	NaN	NaN	0	0	Median	2437900000	0	2437900000				571	501;598;1278;1455;2408;4224	True;True;True;True;True;True	510;609;1293;1471;2429;4266	723;854;1733;1954;1955;1956;1957;3221;5661;5662;5663	858;1009;1010;2009;2249;2250;2251;2252;2253;2254;2255;3685;6537;6538;6539;6540	858;1009;2009;2251;3685;6540
F7SSZ0	F7SSZ0	tr|F7SSZ0|F7SSZ0_9GAMM Glyoxalase OS=Halomonas sp. TD01 OX=999141 GN=GME_18118 PE=3 SV=1	1	6	6	42	42	23.392	219	219	0	36.351	NaN	NaN	NaN	0	0	Median	2994100000	0	2994100000				1161	562;880;1482;2047;2327;3407	True;True;True;True;True;True	572;893;1498;2067;2348;3440	807;808;809;1240;1995;2740;3122;4609;4610	955;956;957;958;959;960;1451;2296;3158;3573;5324;5325	958;1451;2296;3158;3573;5325
F7SNW2	F7SNW2	tr|F7SNW2|F7SNW2_9GAMM Adenine phosphoribosyltransferase OS=Halomonas sp. TD01 OX=999141 GN=apt PE=3 SV=1	1	6	6	42	42	20.007	181	181	0	36.058	NaN	NaN	NaN	0	0	Median	2405500000	0	2405500000				699	695;2175;2444;3455;3504;3757	True;True;True;True;True;True	707;2196;2465;3488;3537;3798	976;2928;2929;3272;4669;4734;5069	1143;3362;3363;3743;5390;5391;5465;5844	1143;3363;3743;5391;5465;5844
F7SJ31	F7SJ31	tr|F7SJ31|F7SJ31_9GAMM Lon protease OS=Halomonas sp. TD01 OX=999141 GN=lon PE=2 SV=1	1	7	7	8.5	8.5	91.982	819	819	0	35.863	NaN	NaN	NaN	0	0	Median	750200000	0	750200000				131	1052;1707;2009;2367;2682;2700;2964	True;True;True;True;True;True;True	1066;1726;2029;2388;2704;2722;2996	1457;2318;2694;3168;3576;3597;4035	1691;1692;2676;3105;3623;4104;4128;4671	1691;2676;3105;3623;4104;4128;4671
F7SRR3	F7SRR3	tr|F7SRR3|F7SRR3_9GAMM Uncharacterized protein OS=Halomonas sp. TD01 OX=999141 GN=GME_15967 PE=4 SV=1	1	1	1	2.8	2.8	56.214	507	507	0	35.451	NaN	NaN	NaN	0	0	Median	290610000	0	290610000				1030	2534	TRUE	2556	3382;3383	3863;3864	3863
F7SMD7	F7SMD7	tr|F7SMD7|F7SMD7_9GAMM 4-aminobutyrate aminotransferase OS=Halomonas sp. TD01 OX=999141 GN=GME_08299 PE=3 SV=1	1	1	1	3.1	3.1	45.029	423	423	0	35.307	NaN	NaN	NaN	0	0	Median	303490000	0	303490000				554	105	TRUE	105	130	144	144
F7SRU6	F7SRU6	tr|F7SRU6|F7SRU6_9GAMM CxxC_CXXC_SSSS domain-containing protein OS=Halomonas sp. TD01 OX=999141 GN=GME_16132 PE=4 SV=1	1	4	4	40.9	40.9	9.8219	93	93	0	35.188	NaN	NaN	NaN	0	0	Median	209070000	0	209070000				1045	2183;2240;2953;2954	True;True;True;True	2204;2261;2985;2986	2941;3017;4022;4023	3375;3376;3459;4656;4657	3375;3459;4656;4657
F7SJS4	F7SJS4	tr|F7SJS4|F7SJS4_9GAMM Transport-associated protein OS=Halomonas sp. TD01 OX=999141 GN=GME_03672 PE=4 SV=1	1	3	3	24.2	24.2	20.596	190	190	0	35.11	NaN	NaN	NaN	0	0	Median	3479300000	0	3479300000				242	1761;1846;3579	True;True;True	1780;1866;3614	2385;2386;2490;4844;4845;4846;4847	2749;2750;2751;2878;5584;5585;5586;5587	2749;2878;5584
F7ST65	F7ST65	tr|F7ST65|F7ST65_9GAMM Uncharacterized protein OS=Halomonas sp. TD01 OX=999141 GN=GME_18503 PE=4 SV=1	1	5	5	32.9	32.9	16.596	149	149	0	35.017	NaN	NaN	NaN	0	0	Median	7048800000	0	7048800000				1185	920;1261;3721;3782;3783	True;True;True;True;True	934;1276;3761;3823;3824	1293;1294;1714;5024;5100;5101;5102	1511;1512;1987;5794;5880;5881;5882	1511;1987;5794;5880;5881	101	32
F7SN48	F7SN48	tr|F7SN48|F7SN48_9GAMM D-3-phosphoglycerate dehydrogenase OS=Halomonas sp. TD01 OX=999141 GN=GME_09606 PE=3 SV=1	1	6	6	17.1	17.1	44.742	414	414	0	34.344	NaN	NaN	NaN	0	0	Median	755450000	0	755450000				600	543;817;1668;1723;2526;3108	True;True;True;True;True;True	552;830;1687;1742;2548;3141	785;1160;2266;2336;3373;3374;4217	933;1358;2617;2698;3852;3853;4883	933;1358;2617;2698;3853;4883
F7SQ85	F7SQ85	tr|F7SQ85|F7SQ85_9GAMM 50S ribosomal protein L16 OS=Halomonas sp. TD01 OX=999141 GN=rplP PE=3 SV=1	1	6	6	46.7	46.7	15.613	137	137	0	34.214	NaN	NaN	NaN	0	0	Median	4754100000	0	4754100000				861	863;1721;2050;2857;4018;4161	True;True;True;True;True;True	876;1740;2070;2884;4059;4203	1220;2333;2743;3847;5399;5580;5581	1431;2694;2695;3161;4425;6239;6440;6441	1431;2695;3161;4425;6239;6440
F7SLK9	F7SLK9	tr|F7SLK9|F7SLK9_9GAMM Endoribonuclease YbeY OS=Halomonas sp. TD01 OX=999141 GN=ybeY PE=3 SV=1	1	2	2	17	17	17.534	153	153	0	34.155	NaN	NaN	NaN	0	0	Median	196690000	0	196690000				466	1038;1405	True;True	1052;1421	1443;1895	1676;2181	1676;2181
F7SNZ8	F7SNZ8	tr|F7SNZ8|F7SNZ8_9GAMM Aspartate-semialdehyde dehydrogenase OS=Halomonas sp. TD01 OX=999141 GN=asd PE=3 SV=1	1	4	4	11.1	11.1	40.359	370	370	0	34.085	NaN	NaN	NaN	0	0	Median	462080000	0	462080000				720	1803;1979;2485;3080	True;True;True;True	1823;1999;2507;3113	2441;2655;2656;3322;4184	2812;3064;3065;3797;4841	2812;3065;3797;4841
F7SNM9	F7SNM9	tr|F7SNM9|F7SNM9_9GAMM Membrane protein insertase YidC OS=Halomonas sp. TD01 OX=999141 GN=yidC PE=3 SV=1	1	6	6	13.9	13.9	63.057	561	561	0	33.534	NaN	NaN	NaN	1	0	Median	3391800000	220000000	3171800000				667	645;1865;1872;2944;3030;4207	True;True;True;True;True;True	657;1885;1892;2975;3063;4249	914;2513;2514;2522;2523;4001;4124;4125;5638	1074;2903;2904;2905;2916;2917;2918;4622;4774;4775;6508	1074;2904;2917;4622;4774;6508
F7SLT9	F7SLT9	tr|F7SLT9|F7SLT9_9GAMM Aconitate hydratase OS=Halomonas sp. TD01 OX=999141 GN=GME_07296 PE=3 SV=1	1	10	10	16.4	16.4	96.234	879	879	0	33.483	NaN	NaN	NaN	0	0	Median	1166300000	0	1166300000				503	700;1573;1738;2192;2389;2714;2722;2976;3771;3772	True;True;True;True;True;True;True;True;True;True	712;1591;1757;2213;2410;2736;2744;3008;3812;3813	981;2153;2356;2357;2950;2951;3198;3616;3625;4048;5085;5086;5087	1148;2490;2719;2720;3385;3386;3658;4149;4158;4686;5865;5866;5867	1148;2490;2720;3385;3658;4149;4158;4686;5866;5867
F7SIT4	F7SIT4	tr|F7SIT4|F7SIT4_9GAMM Outer membrane lipoprotein Blc OS=Halomonas sp. TD01 OX=999141 GN=GME_01959 PE=3 SV=1	1	3	3	18	18	21.473	189	189	0	33.222	NaN	NaN	NaN	0	0	Median	86021000	0	86021000				94	542;847;1795	True;True;True	551;860;1815	784;1201;2431	932;1407;2799	932;1407;2799
F7SQC2	F7SQC2	tr|F7SQC2|F7SQC2_9GAMM MerR family transcriptional regulator OS=Halomonas sp. TD01 OX=999141 GN=GME_13500 PE=4 SV=1	1	5	5	16.2	16.2	34.62	309	309	0	33.179	NaN	NaN	NaN	1	0	Median	968880000	46848000	922030000				886	464;1993;3511;3712;4370	True;True;True;True;True	473;2013;3544;3752;4413	677;2673;4751;5014;5854	807;3082;5483;5484;5784;6759	807;3082;5484;5784;6759
F7SSU2	F7SSU2	tr|F7SSU2|F7SSU2_9GAMM OmpA-family lipoprotein OS=Halomonas sp. TD01 OX=999141 GN=GME_17878 PE=4 SV=1	1	3	3	18.6	18.6	29.433	263	263	0	33.176	NaN	NaN	NaN	0	0	Median	314570000	0	314570000				1143	117;1681;2079	True;True;True	117;1700;2099	146;2283;2284;2782	163;2638;2639;3201	163;2638;3201
F7SSQ1	F7SSQ1	tr|F7SSQ1|F7SSQ1_9GAMM Phospholipid/glycerol acyltransferase OS=Halomonas sp. TD01 OX=999141 GN=GME_17667 PE=4 SV=1	1	6	6	21.9	21.9	44.22	393	393	0	33.148	NaN	NaN	NaN	0	0	Median	1662400000	0	1662400000				1128	397;2279;2683;3425;3871;4372	True;True;True;True;True;True	404;2300;2705;3458;3912;4415	590;591;3063;3577;3578;4633;4634;5222;5856	715;716;717;3509;4105;4106;5351;5352;6036;6761	716;3509;4106;5352;6036;6761
F7SP43	F7SP43	tr|F7SP43|F7SP43_9GAMM Na(+)-translocating NADH-quinone reductase subunit F OS=Halomonas sp. TD01 OX=999141 GN=nqrF PE=3 SV=1	1	10	10	31.5	31.5	45.804	410	410	0	32.803	NaN	NaN	NaN	0	0	Median	4925000000	0	4925000000				733	169;555;1377;2065;2209;2674;2785;3479;4003;4299	True;True;True;True;True;True;True;True;True;True	170;565;1393;2085;2230;2696;2807;3512;4044;4342	240;241;800;1860;2760;2978;3568;3708;4703;4704;5382;5766	301;302;303;948;2143;3178;3417;3418;4096;4253;5431;5432;6220;6660	302;948;2143;3178;3418;4096;4253;5432;6220;6660	53	217
F7SND3	F7SND3	tr|F7SND3|F7SND3_9GAMM MliC domain-containing protein OS=Halomonas sp. TD01 OX=999141 GN=GME_10031 PE=4 SV=1	1	1	1	5.6	5.6	35.699	324	324	0	32.66	NaN	NaN	NaN	0	0	Median	412900000	0	412900000				631	1210	TRUE	1225	1644;1645	1908;1909	1909
F7SJ39	F7SJ39	tr|F7SJ39|F7SJ39_9GAMM Phosphoenolpyruvate carboxykinase (ATP) OS=Halomonas sp. TD01 OX=999141 GN=pckA PE=3 SV=1	1	8	8	21.4	21.4	56.649	518	518	0	32.328	NaN	NaN	NaN	0	0	Median	721320000	0	721320000				137	225;769;813;851;1173;1298;1376;4472	True;True;True;True;True;True;True;True	226;781;826;864;1187;1313;1392;4515	323;1071;1156;1205;1206;1603;1757;1758;1859;5977	395;1248;1354;1412;1413;1861;2035;2036;2142;6904	395;1248;1354;1412;1861;2036;2142;6904
F7SI98	F7SI98	tr|F7SI98|F7SI98_9GAMM Response regulator receiver OS=Halomonas sp. TD01 OX=999141 GN=GME_01027 PE=4 SV=1	1	2	2	20.9	20.9	14.231	129	129	0	32.29	NaN	NaN	NaN	0	0	Median	446320000	0	446320000				59	980;3950	True;True	994;3991	1371;1372;5314	1596;1597;1598;6143	1597;6143
F7SRX5	F7SRX5	tr|F7SRX5|F7SRX5_9GAMM 3-oxoacid CoA-transferase (Succinyl-CoA:3-ketoacid-CoA transferase), subunit A OS=Halomonas sp. TD01 OX=999141 GN=GME_16277 PE=4 SV=1	1	2	2	22.4	22.4	25.384	232	232	0	31.737	NaN	NaN	NaN	0	0	Median	2090200000	0	2090200000				1060	164;2078	True;True	165;2098	234;235;2780;2781	293;294;295;296;3199;3200	296;3199
F7SK08	F7SK08	tr|F7SK08|F7SK08_9GAMM Elongation factor 4 OS=Halomonas sp. TD01 OX=999141 GN=lepA PE=3 SV=1	1	8	8	17.5	17.5	67.217	605	605	0	31.597	NaN	NaN	NaN	0	0	Median	458580000	0	458580000				285	162;986;1782;1869;2258;2472;3461;3991	True;True;True;True;True;True;True;True	163;1000;1801;1889;2279;2494;3494;4032	231;232;1380;2413;2518;3035;3306;4678;5365	290;291;1606;2780;2910;3478;3479;3780;5403;6200	291;1606;2780;2910;3479;3780;5403;6200
F7SNK5	F7SNK5	tr|F7SNK5|F7SNK5_9GAMM Chromosome partitioning protein ParA OS=Halomonas sp. TD01 OX=999141 GN=GME_10391 PE=4 SV=1	1	5	5	26.3	26.3	27.51	255	255	0	31.516	NaN	NaN	NaN	0	0	Median	1932300000	0	1932300000				658	644;3227;3563;3635;3917	True;True;True;True;True	656;3260;3598;3671;3958	913;4359;4820;4919;4920;5276	1073;5050;5556;5557;5668;5669;6099	1073;5050;5557;5668;6099
F7SSG6	F7SSG6	tr|F7SSG6|F7SSG6_9GAMM Fumarate reductase flavoprotein subunit OS=Halomonas sp. TD01 OX=999141 GN=GME_17242 PE=3 SV=1	1	6	6	14.8	14.8	65.673	595	595	0	31.317	NaN	NaN	NaN	0	0	Median	1184200000	0	1184200000				1100	502;641;2294;2506;2692;4488	True;True;True;True;True;True	511;653;2315;2528;2714;4531	724;910;3080;3350;3351;3587;5994	859;1070;3527;3827;3828;3829;4116;6926;6927	859;1070;3527;3828;4116;6926
F7SLT8	F7SLT8	tr|F7SLT8|F7SLT8_9GAMM Citrate synthase OS=Halomonas sp. TD01 OX=999141 GN=GME_07291 PE=3 SV=1	1	8	8	21.9	21.9	41.841	375	375	0	31.224	NaN	NaN	NaN	0	0	Median	2757200000	0	2757200000				502	1636;1697;1952;2003;2225;2715;3436;3437	True;True;True;True;True;True;True;True	1654;1716;1972;2023;2246;2737;3469;3470	2230;2304;2621;2622;2685;3001;3002;3617;4647;4648	2578;2662;3026;3027;3094;3442;3443;4150;5366;5367	2578;2662;3026;3094;3442;4150;5366;5367
F7SQS7	F7SQS7	tr|F7SQS7|F7SQS7_9GAMM 50S ribosomal protein L19 OS=Halomonas sp. TD01 OX=999141 GN=rplS PE=3 SV=1	1	5	5	48.3	48.3	13.248	118	118	0	31.076	NaN	NaN	NaN	0	0	Median	2164700000	0	2164700000				931	1635;2164;2623;3718;4081	True;True;True;True;True	1653;2185;2645;3758;4123	2229;2913;3506;5020;5021;5479	2577;3344;4024;5790;5791;6329	2577;3344;4024;5790;6329
F7SNM6	F7SNM6	tr|F7SNM6|F7SNM6_9GAMM OmpA/MotB domain protein OS=Halomonas sp. TD01 OX=999141 GN=GME_10496 PE=4 SV=1	1	4	4	31.2	31.2	23.262	224	224	0	31.02	NaN	NaN	NaN	0	0	Median	3525200000	0	3525200000				664	2594;3004;3366;4173	True;True;True;True	2616;3037;3399;4215	3473;4092;4093;4551;5596;5597;5598;5599	3988;4739;4740;5259;5260;5261;6458;6459;6460;6461	3988;4739;5260;6460	48	189
F7SMV5	F7SMV5	tr|F7SMV5|F7SMV5_9GAMM Phenylacetate-coenzyme A ligase OS=Halomonas sp. TD01 OX=999141 GN=GME_09139 PE=3 SV=1	1	6	6	21.3	21.3	48.543	437	437	0	30.663	NaN	NaN	NaN	0	0	Median	785620000	0	785620000				585	189;685;1762;1851;1875;1932	True;True;True;True;True;True	190;697;1781;1871;1895;1952	265;962;2387;2496;2526;2597;2598	329;1127;2752;2884;2921;2996;2997;2998	329;1127;2752;2884;2921;2997
F7STH2	F7STH2	tr|F7STH2|F7STH2_9GAMM Ketol-acid reductoisomerase (NADP(+)) OS=Halomonas sp. TD01 OX=999141 GN=ilvC PE=3 SV=1	1	3	3	12.1	12.1	36.563	338	338	0	30.472	NaN	NaN	NaN	0	0	Median	90396000	0	90396000				1221	84;247;2571	True;True;True	84;250;2593	103;389;3431	115;485;3917	115;485;3917
F7SJX3	F7SJX3	tr|F7SJX3|F7SJX3_9GAMM 3-oxoacyl-(Acyl carrier protein) synthase II (Fragment) OS=Halomonas sp. TD01 OX=999141 GN=GME_03917 PE=3 SV=1	1	1	1	15	15	11.841	113	113	0	30.155	NaN	NaN	NaN	0	0	Median	510120000	0	510120000				270	3459	TRUE	3492	4674;4675	5398;5399;5400	5399
F7SRF0	F7SRF0	tr|F7SRF0|F7SRF0_9GAMM Peptidyl-prolyl cis-trans isomerase OS=Halomonas sp. TD01 OX=999141 GN=GME_15400 PE=3 SV=1	1	4	4	34.9	34.9	18.246	166	166	0	30.084	NaN	NaN	NaN	0	0	Median	2903800000	0	2903800000				1004	660;1663;3666;4062	True;True;True;True	672;1682;3703;4104	931;932;2261;4959;5454	1092;1093;2612;5712;6301	1093;2612;5712;6301
F7SNN9	F7SNN9	tr|F7SNN9|F7SNN9_9GAMM Glycine--tRNA ligase alpha subunit OS=Halomonas sp. TD01 OX=999141 GN=glyQ PE=3 SV=1	1	6	6	23.8	23.8	36.143	319	319	0	29.815	NaN	NaN	NaN	0	0	Median	923090000	0	923090000				672	216;435;806;2415;2563;4266	True;True;True;True;True;True	217;443;819;2436;2585;4308	308;639;640;1149;3231;3422;5723	376;768;769;1346;3696;3907;6607	376;768;1346;3696;3907;6607
F7SL97	F7SL97	tr|F7SL97|F7SL97_9GAMM Succinate--CoA ligase [ADP-forming] subunit alpha OS=Halomonas sp. TD01 OX=999141 GN=sucD PE=3 SV=1	1	6	6	25.5	25.5	29.908	290	290	0	29.522	NaN	NaN	NaN	0	0	Median	4633100000	0	4633100000				428	1211;1559;1928;2458;3471;3510	True;True;True;True;True;True	1226;1577;1948;2479;3504;3543	1646;2134;2135;2592;3287;3288;4691;4750	1910;2468;2469;2991;3758;3759;3760;3761;5418;5482	1910;2469;2991;3759;5418;5482
F7SRS9	F7SRS9	tr|F7SRS9|F7SRS9_9GAMM Uncharacterized protein OS=Halomonas sp. TD01 OX=999141 GN=GME_16047 PE=4 SV=1	1	4	4	8	8	72.403	634	634	0	29.499	NaN	NaN	NaN	0	0	Median	256870000	0	256870000				1035	1396;1799;2994;4508	True;True;True;True	1412;1819;3026;4551	1885;2436;4070;6017;6018	2170;2807;4709;6952;6953	2170;2807;4709;6952
F7SNU5	F7SNU5	tr|F7SNU5|F7SNU5_9GAMM Phosphoenolpyruvate synthase OS=Halomonas sp. TD01 OX=999141 GN=GME_10841 PE=3 SV=1	1	6	6	10.1	10.1	87.037	794	794	0	29.431	NaN	NaN	NaN	0	0	Median	337020000	0	337020000				693	130;618;1781;2755;3067;3625	True;True;True;True;True;True	130;630;1800;2777;3100;3661	159;881;2411;2412;3670;4167;4907	179;1040;2777;2778;2779;4209;4821;5654	179;1040;2778;4209;4821;5654
F7SR15	F7SR15	tr|F7SR15|F7SR15_9GAMM META domain-containing protein OS=Halomonas sp. TD01 OX=999141 GN=GME_14725 PE=4 SV=1	1	5	5	34.7	34.7	16.321	150	150	0	29.397	NaN	NaN	NaN	0	0	Median	8498500000	0	8498500000				973	1395;2761;4251;4393;4484	True;True;True;True;True	1411;2783;4293;4436;4527	1884;3677;5701;5702;5882;5990	2169;4218;6584;6585;6789;6920	2169;4218;6585;6789;6920
F7SNR2	F7SNR2	tr|F7SNR2|F7SNR2_9GAMM Rhodanese domain-containing protein OS=Halomonas sp. TD01 OX=999141 GN=GME_10676 PE=4 SV=1	1	4	4	32.9	32.9	15.199	140	140	0	29.288	NaN	NaN	NaN	0	0	Median	1041300000	0	1041300000				682	912;2948;2996;3380	True;True;True;True	926;2979;3028;3413	1282;4006;4074;4571;4572	1497;4628;4715;5281;5282	1497;4628;4715;5282
F7SLL6	F7SLL6	tr|F7SLL6|F7SLL6_9GAMM Peptidyl-tRNA hydrolase OS=Halomonas sp. TD01 OX=999141 GN=pth PE=3 SV=1	1	3	3	22.3	22.3	20.82	193	193	0	29.136	NaN	NaN	NaN	0	0	Median	467800000	0	467800000				472	686;3445;3571	True;True;True	698;3478;3606	963;4657;4829	1128;5378;5568	1128;5378;5568
F7ST52	F7ST52	tr|F7ST52|F7ST52_9GAMM AsmA protein OS=Halomonas sp. TD01 OX=999141 GN=GME_18438 PE=4 SV=1	1	3	3	5.3	5.3	84.944	777	777	0	29.104	NaN	NaN	NaN	0	0	Median	129080000	0	129080000				1178	531;2358;2751	True;True;True	540;2379;2773	773;3159;3666	921;3614;4205	921;3614;4205
F7SLG8	F7SLG8	tr|F7SLG8|F7SLG8_9GAMM ABC transporter ATP-binding protein OS=Halomonas sp. TD01 OX=999141 GN=GME_06669 PE=4 SV=1	1	5	5	25.3	25.3	35.787	320	320	0	29.075	NaN	NaN	NaN	0	0	Median	806880000	0	806880000				451	632;2527;3610;4245;4512	True;True;True;True;True	644;2549;3646;4287;4555	900;3375;4888;5695;6022;6023	1059;1060;3854;5633;6578;6958;6959	1059;3854;5633;6578;6959
F7SNI8	F7SNI8	tr|F7SNI8|F7SNI8_9GAMM Uncharacterized protein OS=Halomonas sp. TD01 OX=999141 GN=GME_10306 PE=4 SV=1	1	5	5	28.8	28.8	22.58	205	205	0	28.923	NaN	NaN	NaN	0	0	Median	7132900000	0	7132900000				645	1392;1592;2008;2521;3945	True;True;True;True;True	1408;1610;2028;2543;3986	1877;1878;1879;1880;1881;2176;2693;3368;5306;5307	2162;2163;2164;2165;2166;2517;3104;3846;3847;6133;6134;6135;6136	2165;2517;3104;3846;6135	43	174
F7SML1	F7SML1	tr|F7SML1|F7SML1_9GAMM Catalase-peroxidase OS=Halomonas sp. TD01 OX=999141 GN=katG PE=3 SV=1	1	4	4	7	7	79.494	717	717	0	28.594	NaN	NaN	NaN	0	0	Median	237890000	0	237890000				569	442;1200;2170;3654	True;True;True;True	450;1215;2191;3690	647;1632;2920;4943	776;1894;3351;5694	776;1894;3351;5694
F7SIZ5	F7SIZ5	tr|F7SIZ5|F7SIZ5_9GAMM Type 1 secretion target domain protein OS=Halomonas sp. TD01 OX=999141 GN=GME_02275 PE=4 SV=1	1	3	3	4	4	99.544	939	939	0	27.963	NaN	NaN	NaN	0	0	Median	182130000	0	182130000				122	65;1471;3378	True;True;True	65;1487;3411	81;1979;4568;4569	90;2279;5278;5279	90;2279;5278
F7SNK8	F7SNK8	tr|F7SNK8|F7SNK8_9GAMM ABC transporter ATP-binding protein OS=Halomonas sp. TD01 OX=999141 GN=GME_10406 PE=4 SV=1	1	2	2	16.3	16.3	27.954	252	252	0	27.873	NaN	NaN	NaN	0	0	Median	665880000	0	665880000				659	1497;4039	True;True	1513;4081	2013;5427	2317;6271;6272	2317;6272
F7SNC8	F7SNC8	tr|F7SNC8|F7SNC8_9GAMM Porphoryin biosynthesis protein HemY OS=Halomonas sp. TD01 OX=999141 GN=GME_10006 PE=4 SV=1	1	6	6	17.3	17.3	47.847	421	421	0	27.872	NaN	NaN	NaN	0	0	Median	1718000000	0	1718000000				628	289;1651;2538;3222;3254;3529	True;True;True;True;True;True	293;1670;2560;3255;3287;3562	452;2249;3387;3388;4352;4353;4390;4391;4771	557;2598;3869;3870;5042;5043;5085;5086;5504	557;2598;3870;5043;5085;5504
F7SNR1	F7SNR1	tr|F7SNR1|F7SNR1_9GAMM 2,3-bisphosphoglycerate-independent phosphoglycerate mutase OS=Halomonas sp. TD01 OX=999141 GN=gpmI PE=3 SV=1	1	6	6	12.9	12.9	56.664	520	520	0	27.818	NaN	NaN	NaN	0	0	Median	1565400000	0	1565400000				681	213;340;1916;1997;2117;2559	True;True;True;True;True;True	214;345;1936;2017;2137;2581	304;515;2579;2677;2828;3418	372;632;2978;3086;3249;3903	372;632;2978;3086;3249;3903
F7SRD8	F7SRD8	tr|F7SRD8|F7SRD8_9GAMM Phenylalanine--tRNA ligase beta subunit OS=Halomonas sp. TD01 OX=999141 GN=pheT PE=3 SV=1	1	4	4	7.3	7.3	86.084	793	793	0	27.817	NaN	NaN	NaN	0	0	Median	791010000	0	791010000				995	440;1744;2259;3797	True;True;True;True	448;1763;2280;3838	645;2365;3036;5119	774;2729;3480;5902	774;2729;3480;5902
F7SPU8	F7SPU8	tr|F7SPU8|F7SPU8_9GAMM Outer membrane protein assembly factor BamE OS=Halomonas sp. TD01 OX=999141 GN=bamE PE=3 SV=1	1	3	3	37.2	37.2	16.976	156	156	0	27.778	NaN	NaN	NaN	0	0	Median	1238300000	0	1238300000				823	383;784;2774	True;True;True	390;797;2796	573;1118;1119;3696	696;1311;1312;1313;4240	696;1311;4240
F7SJ98	F7SJ98	tr|F7SJ98|F7SJ98_9GAMM Multifunctional fusion protein OS=Halomonas sp. TD01 OX=999141 GN=cysN PE=3 SV=1	1	3	2	6.5	4.7	70.433	634	634	0	27.673	NaN	NaN	NaN	1	0	Median	95961000	21830000	74131000				168	1319;2520;4517	False;True;True	1334;2542;4560	1785;3367;6028	2063;3845;6965	2063;3845;6965
F7SPR4	F7SPR4	tr|F7SPR4|F7SPR4_9GAMM Pantothenate synthetase OS=Halomonas sp. TD01 OX=999141 GN=panC PE=3 SV=1	1	3	3	11.4	11.4	31.272	289	289	0	27.472	NaN	NaN	NaN	0	0	Median	457210000	0	457210000				803	799;1732;3404	True;True;True	812;1751;3437	1141;2348;4604	1337;2710;5319	1337;2710;5319
F7SQE1	F7SQE1	tr|F7SQE1|F7SQE1_9GAMM Vitamin B12-dependent ribonucleotide reductase OS=Halomonas sp. TD01 OX=999141 GN=GME_13595 PE=3 SV=1	1	6	6	12.4	12.4	78.427	703	703	0	27.18	NaN	NaN	NaN	0	0	Median	512950000	0	512950000				893	257;1128;1351;1659;3888;3920	True;True;True;True;True;True	260;1142;1367;1678;3929;3961	404;1547;1828;2257;5243;5279	502;1794;2107;2607;6061;6102;6103	502;1794;2107;2607;6061;6103
F7SHT5	F7SHT5	tr|F7SHT5|F7SHT5_9GAMM OHCU_decarbox domain-containing protein OS=Halomonas sp. TD01 OX=999141 GN=GME_00190 PE=4 SV=1	1	3	3	25.4	25.4	19.935	181	181	0	27.001	NaN	NaN	NaN	0	0	Median	978710000	0	978710000				17	473;1102;1289	True;True;True	482;1116;1304	686;687;1515;1748	817;818;819;1756;2026	817;1756;2026
F7SSY7	F7SSY7	tr|F7SSY7|F7SSY7_9GAMM Sec-independent protein translocase protein TatA OS=Halomonas sp. TD01 OX=999141 GN=tatA PE=3 SV=1	1	3	3	30.9	30.9	10.463	94	94	0	26.943	NaN	NaN	NaN	0	0	Median	1884900000	0	1884900000				1159	3016;4240;4241	True;True;True	3049;4282;4283	4107;5684;5685;5686;5687;5688	4756;6566;6567;6568;6569;6570;6571	4756;6566;6570
F7SJ42	F7SJ42	tr|F7SJ42|F7SJ42_9GAMM Glutamate--cysteine ligase OS=Halomonas sp. TD01 OX=999141 GN=gshA PE=3 SV=1	1	4	4	10.1	10.1	61.784	546	546	0	26.8	NaN	NaN	NaN	0	0	Median	836550000	0	836550000				140	472;1748;2498;3433	True;True;True;True	481;1767;2520;3466	685;2370;3338;4644	816;2734;3814;3815;5363	816;2734;3814;5363
F7SK55	F7SK55	tr|F7SK55|F7SK55_9GAMM S-adenosylmethionine:tRNA ribosyltransferase-isomerase OS=Halomonas sp. TD01 OX=999141 GN=queA PE=3 SV=1	1	6	6	26.8	26.8	38.51	343	343	0	26.792	NaN	NaN	NaN	0	0	Median	1089600000	0	1089600000				315	64;544;656;2497;3556;4059	True;True;True;True;True;True	64;553;668;2519;3591;4101	80;786;926;3335;3336;3337;4811;5451	89;934;1086;3811;3812;3813;5547;6298	89;934;1086;3812;5547;6298
F7SSW0	F7SSW0	tr|F7SSW0|F7SSW0_9GAMM Bacterioferritin comigratory protein OS=Halomonas sp. TD01 OX=999141 GN=GME_17968 PE=4 SV=1	1	6	6	56.1	56.1	17.44	157	157	0	26.681	NaN	NaN	NaN	0	0	Median	3541500000	0	3541500000				1148	451;1234;2589;3261;3596;4192	True;True;True;True;True;True	460;1249;2611;3294;3631;4234	661;662;1680;3468;4399;4867;4868;5623	791;792;1949;3982;5094;5609;5610;6488	791;1949;3982;5094;5609;6488
F7SRE5	F7SRE5	tr|F7SRE5|F7SRE5_9GAMM ATP-dependent Clp protease ATP-binding subunit ClpX OS=Halomonas sp. TD01 OX=999141 GN=clpX PE=3 SV=1	1	5	5	15.5	15.5	46.666	426	426	0	26.677	NaN	NaN	NaN	0	0	Median	520110000	37318000	482790000				999	831;1750;2447;2568;3546	True;True;True;True;True	844;1769;2468;2590;3581	1179;2372;3275;3427;3428;4801	1383;2736;3746;3912;3913;5536	1383;2736;3746;3912;5536
F7SSL8	F7SSL8	tr|F7SSL8|F7SSL8_9GAMM Biotin carboxylase OS=Halomonas sp. TD01 OX=999141 GN=GME_17502 PE=4 SV=1	1	8	8	23.8	23.8	48.804	446	446	0	26.547	NaN	NaN	NaN	0	0	Median	1139200000	0	1139200000				1117	1842;1850;2475;3041;3311;4113;4290;4329	True;True;True;True;True;True;True;True	1862;1870;2497;3074;3344;4155;4332;4372	2486;2495;3310;4138;4480;5523;5754;5755;5805	2872;2873;2883;3784;4789;5187;6378;6646;6647;6706	2873;2883;3784;4789;5187;6378;6647;6706
F7SPM3	F7SPM3	tr|F7SPM3|F7SPM3_9GAMM PTS system, fructose-specific IIBC component OS=Halomonas sp. TD01 OX=999141 GN=GME_12237 PE=4 SV=1	1	3	3	5.7	5.7	58.802	578	578	0	26.024	NaN	NaN	NaN	0	0	Median	312610000	0	312610000				790	893;894;3324	True;True;True	907;908;3357	1258;1259;1260;4496	1471;1472;1473;5204	1472;1473;5204
F7SI66	F7SI66	tr|F7SI66|F7SI66_9GAMM DUF4168 domain-containing protein OS=Halomonas sp. TD01 OX=999141 GN=GME_00855 PE=4 SV=1	1	1	1	10.9	10.9	14.262	129	129	0	26.01	NaN	NaN	NaN	0	0	Median	215730000	0	215730000				55	2633	TRUE	2655	3516;3517	4036;4037	4036
F7SSM2	F7SSM2	tr|F7SSM2|F7SSM2_9GAMM Serine/threonine protein kinase OS=Halomonas sp. TD01 OX=999141 GN=GME_17522 PE=4 SV=1	1	3	3	7.7	7.7	65.076	571	571	0	25.986	NaN	NaN	NaN	0	0	Median	73655000	0	73655000				1120	325;1239;3188	True;True;True	330;1254;3221	494;1686;4308	607;1955;4987	607;1955;4987
F7SRU7	F7SRU7	tr|F7SRU7|F7SRU7_9GAMM Glycerate dehydrogenase OS=Halomonas sp. TD01 OX=999141 GN=GME_16137 PE=3 SV=1	1	5	5	20.9	20.9	34.114	316	316	0	25.628	NaN	NaN	NaN	0	0	Median	814870000	0	814870000				1046	1553;1815;2223;3032;3190	True;True;True;True;True	1571;1835;2244;3065;3223	2128;2453;2999;4127;4310	2460;2831;3440;4777;4989	2460;2831;3440;4777;4989
F7SIV6	F7SIV6	tr|F7SIV6|F7SIV6_9GAMM 50S ribosomal protein L9 OS=Halomonas sp. TD01 OX=999141 GN=rplI PE=3 SV=1	1	5	5	41.9	41.9	15.752	148	148	0	25.627	NaN	NaN	NaN	0	0	Median	2319200000	0	2319200000				107	113;706;2386;2826;3026	True;True;True;True;True	113;718;2407;2850;3059	140;141;989;3194;3779;4119;4120	155;156;1156;3653;3654;4339;4769;4770	155;1156;3653;4339;4769
F7SI35	F7SI35	tr|F7SI35|F7SI35_9GAMM Outer membrane lipoprotein OS=Halomonas sp. TD01 OX=999141 GN=GME_00690 PE=4 SV=1	1	6	6	25.4	25.4	39.026	366	366	0	25.543	NaN	NaN	NaN	0	0	Median	1197100000	0	1197100000				39	25;151;481;968;1792;3142	True;True;True;True;True;True	25;151;490;982;1812;3175	31;185;697;698;1356;2428;4256	38;206;829;830;1580;2796;4928	38;206;830;1580;2796;4928
F7SSR0	F7SSR0	tr|F7SSR0|F7SSR0_9GAMM H-NS family protein MvaT OS=Halomonas sp. TD01 OX=999141 GN=GME_17712 PE=4 SV=1	1	3	3	30.6	30.6	14.346	124	124	0	25.521	NaN	NaN	NaN	1	0	Median	947860000	218960000	728900000				1136	2125;2486;3344	True;True;True	2145;2508;3377	2837;3323;4521;4522	3259;3798;5229;5230	3259;3798;5229
F7SHQ5	F7SHQ5	tr|F7SHQ5|F7SHQ5_9GAMM Acetyl-coenzyme A synthetase OS=Halomonas sp. TD01 OX=999141 GN=acsA PE=3 SV=1	1	6	6	12.5	12.5	71.744	649	649	0	25.353	NaN	NaN	NaN	0	0	Median	748920000	0	748920000				3	683;699;3283;3296;3726;3962	True;True;True;True;True;True	695;711;3316;3329;3766;4003	959;960;980;4440;4456;4457;5029;5030;5327	1123;1124;1125;1147;5140;5156;5157;5158;5159;5799;5800;5801;6160	1124;1147;5140;5156;5800;6160
F7SNM4	F7SNM4	tr|F7SNM4|F7SNM4_9GAMM dITP/XTP pyrophosphatase OS=Halomonas sp. TD01 OX=999141 GN=GME_10486 PE=3 SV=1	1	4	4	24.3	24.3	21.923	202	202	0	25.325	NaN	NaN	NaN	0	0	Median	638920000	0	638920000				663	333;450;2561;3652	True;True;True;True	338;459;2583;3688	504;660;3420;4941	618;790;3905;5692	618;790;3905;5692
F7SNL6	F7SNL6	tr|F7SNL6|F7SNL6_9GAMM Glutamate-1-semialdehyde 2,1-aminomutase OS=Halomonas sp. TD01 OX=999141 GN=hemL PE=3 SV=1	1	6	6	20.2	20.2	45.119	426	426	0	25.082	NaN	NaN	NaN	0	0	Median	579520000	89149000	490380000				661	1256;1814;2656;3362;3968;4217	True;True;True;True;True;True	1271;1834;2678;3395;4009;4259	1706;1707;1708;2452;3542;3543;4545;5333;5651	1979;1980;1981;2830;4064;4065;4066;5253;6166;6525	1979;2830;4065;5253;6166;6525	47	240
F7SQ70	F7SQ70	tr|F7SQ70|F7SQ70_9GAMM 30S ribosomal protein S13 OS=Halomonas sp. TD01 OX=999141 GN=rpsM PE=3 SV=1	1	5	5	44.9	44.9	13.221	118	118	0	24.886	NaN	NaN	NaN	0	0	Median	3399300000	0	3399300000				846	400;834;1841;2027;2569	True;True;True;True;True	407;847;1861;2047;2591	595;596;1183;2485;2716;3429	722;723;1387;2870;2871;3132;3914	722;1387;2870;3132;3914
F7SPL8	F7SPL8	tr|F7SPL8|F7SPL8_9GAMM Pyruvate kinase OS=Halomonas sp. TD01 OX=999141 GN=GME_12212 PE=3 SV=1	1	8	6	19.9	15.2	52.29	488	488	0	24.762	NaN	NaN	NaN	0	0	Median	1601200000	0	1601200000				787	2083;2543;3113;3467;3518;3607;3614;3672	True;True;True;True;True;True;True;True	2103;2565;3146;3500;3551;3643;3650;3709	2786;3393;4223;4685;4686;4758;4884;4892;4965	3205;3875;4892;5411;5412;5491;5628;5638;5718	3205;3875;4892;5412;5491;5628;5638;5718
F7SLT3	F7SLT3	tr|F7SLT3|F7SLT3_9GAMM Transcriptional regulator CysB OS=Halomonas sp. TD01 OX=999141 GN=cysB PE=3 SV=1	1	4	4	16.4	16.4	36.019	324	324	0	24.521	NaN	NaN	NaN	0	0	Median	506180000	0	506180000				500	399;728;1259;3564	True;True;True;True	406;740;1274;3599	593;594;1016;1712;4821;4822	719;720;721;1185;1985;5558;5559	721;1185;1985;5558
F7SMZ4	F7SMZ4	tr|F7SMZ4|F7SMZ4_9GAMM Uncharacterized protein OS=Halomonas sp. TD01 OX=999141 GN=GME_09334 PE=4 SV=1	1	3	3	11.6	11.6	37.028	329	329	0	24.495	NaN	NaN	NaN	0	0	Median	184280000	0	184280000				592	604;3211;3594	True;True;True	615;3244;3629	860;4338;4865	1017;5026;5027;5607	1017;5027;5607
F7SJU7	F7SJU7	tr|F7SJU7|F7SJU7_9GAMM Arginine biosynthesis bifunctional protein ArgJ OS=Halomonas sp. TD01 OX=999141 GN=argJ PE=3 SV=1	1	6	6	20.3	20.3	43.092	409	409	0	24.473	NaN	NaN	NaN	0	0	Median	1498800000	0	1498800000				256	384;1416;1902;2895;3083;3677	True;True;True;True;True;True	391;1432;1922;2925;3116;3714	574;575;1908;2561;3906;4188;4970	697;698;2197;2960;4495;4848;4849;5727	697;2197;2960;4495;4849;5727
F7SLQ1	F7SLQ1	tr|F7SLQ1|F7SLQ1_9GAMM Putative lipoprotein OS=Halomonas sp. TD01 OX=999141 GN=GME_07106 PE=4 SV=1	1	3	3	24.4	24.4	21.191	197	197	0	24.399	NaN	NaN	NaN	0	0	Median	805480000	0	805480000				488	1479;3398;3838	True;True;True	1495;3431;3879	1991;4595;4596;5175;5176	2292;5309;5310;5972;5973	2292;5309;5973
F7SHP8	F7SHP8	tr|F7SHP8|F7SHP8_9GAMM Acetyltransferase component of pyruvate dehydrogenase complex (Fragment) OS=Halomonas sp. TD01 OX=999141 GN=GME_00005 PE=3 SV=1	1	6	3	15.5	11.3	50.499	478	478	0	24.383	NaN	NaN	NaN	0	0	Median	509500000	0	509500000				0	415;918;1389;2765;3519;4133	True;True;True;True;True;True	422;423;932;1405;2787;3552;4175	614;615;1291;1874;3683;3684;4759;5548	743;744;1509;2159;4225;4226;5492;6403	744;1509;2159;4225;5492;6403	0	163
F7SHY3	F7SHY3	tr|F7SHY3|F7SHY3_9GAMM D-isomer specific 2-hydroxyacid dehydrogenase, NAD-binding protein OS=Halomonas sp. TD01 OX=999141 GN=GME_00430 PE=4 SV=1	1	6	6	29.3	29.3	33.48	311	311	0	24.304	NaN	NaN	NaN	0	0	Median	821740000	0	821740000				25	329;375;1590;2096;2609;4424	True;True;True;True;True;True	334;382;1608;2116;2631;4467	498;499;500;564;565;2174;2802;3492;5918	612;613;614;686;687;688;2515;3221;4008;6833	613;688;2515;3221;4008;6833
F7SJR8	F7SJR8	tr|F7SJR8|F7SJR8_9GAMM 30S ribosomal protein S9 OS=Halomonas sp. TD01 OX=999141 GN=rpsI PE=3 SV=1	1	5	5	39.5	39.5	14.552	129	129	0	24.195	NaN	NaN	NaN	0	0	Median	4294900000	0	4294900000				238	26;321;2077;3357;3842	True;True;True;True;True	26;325;326;2097;3390;3883	32;489;490;2777;2778;2779;4539;5180	39;601;602;3196;3197;3198;5247;5977	39;601;3196;5247;5977	18	87
F7SSV6	F7SSV6	tr|F7SSV6|F7SSV6_9GAMM Two component transcriptional regulator OS=Halomonas sp. TD01 OX=999141 GN=GME_17948 PE=4 SV=1	1	7	7	41.9	41.9	28.044	246	246	0	24.174	NaN	NaN	NaN	0	0	Median	1886800000	0	1886800000				1145	1156;1580;1856;2626;3086;3661;3833	True;True;True;True;True;True;True	1170;1598;1876;2648;3119;3697;3874	1582;1583;2161;2502;3509;4191;4951;5169	1837;1838;1839;2499;2892;4027;4852;4853;5703;5964;5965;5966	1839;2499;2892;4027;4852;5703;5966
F7SKE1	F7SKE1	tr|F7SKE1|F7SKE1_9GAMM DNA ligase OS=Halomonas sp. TD01 OX=999141 GN=ligA PE=3 SV=1	1	9	9	18.8	18.8	75.035	687	687	0	24.122	NaN	NaN	NaN	0	0	Median	452050000	0	452050000				353	239;596;1024;2354;2452;3149;3593;3860;4556	True;True;True;True;True;True;True;True;True	240;607;1038;2375;2473;3182;3628;3901;4599	343;850;1426;3153;3280;4263;4864;5206;6077	417;1005;1657;3607;3608;3751;4935;5605;5606;6011;6012;7017	417;1005;1657;3607;3751;4935;5606;6011;7017
F7SK51	F7SK51	tr|F7SK51|F7SK51_9GAMM Protein-export membrane protein SecF OS=Halomonas sp. TD01 OX=999141 GN=secF PE=3 SV=1	1	2	2	10.1	10.1	33.448	308	308	0	23.897	NaN	NaN	NaN	0	0	Median	262150000	0	262150000				312	90;2645	True;True	90;2667	109;3531	121;122;4053	121;4053
F7SJR9	F7SJR9	tr|F7SJR9|F7SJR9_9GAMM Ubiquinol-cytochrome c reductase iron-sulfur subunit OS=Halomonas sp. TD01 OX=999141 GN=GME_03647 PE=4 SV=1	1	4	4	33.2	33.2	21.291	199	199	0	23.779	NaN	NaN	NaN	0	0	Median	3161400000	0	3161400000				239	22;1710;3695;4019	True;True;True;True	22;1729;3735;4060	28;2321;4994;5400	35;2680;5756;6240	35;2680;5756;6240
F7STI5	F7STI5	tr|F7STI5|F7STI5_9GAMM Thioredoxin reductase OS=Halomonas sp. TD01 OX=999141 GN=GME_19117 PE=3 SV=1	1	1	1	8.2	8.2	33.851	316	316	0	23.646	NaN	NaN	NaN	0	0	Median	232160000	0	232160000				1229	2993	TRUE	3025	4068;4069	4707;4708	4707
F7SJX2	F7SJX2	tr|F7SJX2|F7SJX2_9GAMM Acyl carrier protein OS=Halomonas sp. TD01 OX=999141 GN=acpP PE=3 SV=1	1	1	1	19.5	19.5	8.7164	77	77	0	23.577	NaN	NaN	NaN	0	0	Median	611120000	0	611120000				269	2075	TRUE	2095	2774;2775	3193;3194	3194
F7SLH1	F7SLH1	tr|F7SLH1|F7SLH1_9GAMM Putative NAD(P)H nitroreductase OS=Halomonas sp. TD01 OX=999141 GN=GME_06684 PE=3 SV=1	1	3	3	19.9	19.9	20.424	186	186	0	23.512	NaN	NaN	NaN	0	0	Median	746490000	0	746490000				453	1313;2710;4417	True;True;True	1328;2732;4460	1776;3611;5911	2054;4143;6825	2054;4143;6825
F7SM19	F7SM19	tr|F7SM19|F7SM19_9GAMM 4-hydroxy-3-methylbut-2-enyl diphosphate reductase OS=Halomonas sp. TD01 OX=999141 GN=ispH PE=3 SV=1	1	4	4	17.9	17.9	36.231	329	329	0	23.486	NaN	NaN	NaN	0	0	Median	508030000	0	508030000				524	1417;1457;2624;4011	True;True;True;True	1433;1473;2646;4052	1909;1960;3507;5391	2198;2258;4025;6231	2198;2258;4025;6231
F7SK46	F7SK46	tr|F7SK46|F7SK46_9GAMM Cysteine desulfurase IscS OS=Halomonas sp. TD01 OX=999141 GN=GME_04282 PE=3 SV=1	1	4	4	16.2	16.2	41.971	389	389	0	23.316	NaN	NaN	NaN	0	0	Median	650940000	0	650940000				308	270;808;1403;1664	True;True;True;True	273;821;1419;1683	420;1151;1893;2262	520;1348;2179;2613	520;1348;2179;2613
F7SQW6	F7SQW6	tr|F7SQW6|F7SQW6_9GAMM Deoxyuridine 5-triphosphate nucleotidohydrolase OS=Halomonas sp. TD01 OX=999141 GN=dut PE=3 SV=1	1	1	1	11.8	11.8	16.38	153	153	0	23.314	NaN	NaN	NaN	0	0	Median	266850000	0	266850000				945	312	TRUE	316	478;479	586;587;588	587
F7ST56	F7ST56	tr|F7ST56|F7ST56_9GAMM Imidazole glycerol phosphate synthase subunit HisH OS=Halomonas sp. TD01 OX=999141 GN=hisH PE=3 SV=1	1	4	4	21.1	21.1	23.92	213	213	0	23.263	NaN	NaN	NaN	0	0	Median	432300000	0	432300000				1180	282;612;1652;2515	True;True;True;True	285;624;1671;2537	437;438;439;873;2250;3361	541;542;543;1032;2599;3839	542;1032;2599;3839
F7SQ97	F7SQ97	tr|F7SQ97|F7SQ97_9GAMM 30S ribosomal protein S12 OS=Halomonas sp. TD01 OX=999141 GN=rpsL PE=3 SV=1	1	5	5	32.3	32.3	13.78	124	124	0	23.212	NaN	NaN	NaN	0	0	Median	5973500000	76186000	5897300000				873	467;1437;3420;3421;4094	True;True;True;True;True	476;1453;3453;3454;4136	680;1931;4625;4626;4627;4628;5494	811;2222;5341;5342;5343;5344;5345;6346	811;2222;5341;5345;6346
F7SRT7	F7SRT7	tr|F7SRT7|F7SRT7_9GAMM Tol-Pal system protein TolB OS=Halomonas sp. TD01 OX=999141 GN=tolB PE=3 SV=1	1	7	7	21.9	21.9	47.208	430	430	0	23.207	NaN	NaN	NaN	0	0	Median	571740000	0	571740000				1040	667;1427;2790;2836;3453;3456;4526	True;True;True;True;True;True;True	679;1443;2812;2862;3486;3489;4569	940;1919;1920;3714;3825;4667;4670;4671;6039	1102;2209;2210;4259;4401;5388;5392;5393;6976	1102;2209;4259;4401;5388;5393;6976
F7SK09	F7SK09	tr|F7SK09|F7SK09_9GAMM Signal peptidase I OS=Halomonas sp. TD01 OX=999141 GN=GME_04097 PE=3 SV=1	1	1	1	12	12	30.455	267	267	0	23.168	NaN	NaN	NaN	0	0	Median	75314000	0	75314000				286	298	TRUE	302	463	569;570	569
F7SKG9	F7SKG9	tr|F7SKG9|F7SKG9_9GAMM ADP-ribosylation/Crystallin J1 OS=Halomonas sp. TD01 OX=999141 GN=GME_04897 PE=4 SV=1	1	3	3	7.3	7.3	60.446	558	558	0	22.566	NaN	NaN	NaN	0	0	Median	382780000	0	382780000				359	1574;1882;3995	True;True;True	1592;1902;4036	2154;2534;5371	2491;2492;2929;6207	2492;2929;6207
F7SJU2	F7SJU2	tr|F7SJU2|F7SJU2_9GAMM Cell division protein FtsZ OS=Halomonas sp. TD01 OX=999141 GN=ftsZ PE=3 SV=1	1	6	6	20.4	20.4	40.96	392	392	0	22.447	NaN	NaN	NaN	0	0	Median	1814800000	0	1814800000				253	1071;1623;3276;3557;3885;4301	True;True;True;True;True;True	1085;1641;3309;3592;3926;4344	1478;2216;4422;4812;5238;5768	1718;2563;5122;5548;6054;6663	1718;2563;5122;5548;6054;6663
F7SR11	F7SR11	tr|F7SR11|F7SR11_9GAMM MliC domain-containing protein OS=Halomonas sp. TD01 OX=999141 GN=GME_14705 PE=4 SV=1	1	5	5	22.4	22.4	26.317	246	246	0	22.368	NaN	NaN	NaN	0	0	Median	3606000000	0	3606000000				971	67;2799;4289;4331;4506	True;True;True;True;True	67;2821;4331;4374;4549	83;3746;5753;5807;6015	92;4303;6644;6645;6708;6949;6950	92;4303;6645;6708;6950
F7SQR1	F7SQR1	tr|F7SQR1|F7SQR1_9GAMM Uncharacterized protein OS=Halomonas sp. TD01 OX=999141 GN=GME_14203 PE=4 SV=1	1	12	12	17.9	17.9	107.22	935	935	0	22.342	NaN	NaN	NaN	0	0	Median	940510000	91026000	849490000				920	278;388;860;2143;2537;2596;2627;2709;3035;3053;3530;4396	True;True;True;True;True;True;True;True;True;True;True;True	281;395;873;2164;2559;2618;2649;2731;3068;3086;3563;4439	432;433;579;1217;2874;3386;3475;3510;3610;4130;4153;4772;5885	535;536;537;703;1428;3299;3868;3990;4028;4142;4780;4806;5505;6792;6793;6794	537;703;1428;3299;3868;3990;4028;4142;4780;4806;5505;6794
F7SSY1	F7SSY1	tr|F7SSY1|F7SSY1_9GAMM ATP-dependent protease ATPase subunit HslU OS=Halomonas sp. TD01 OX=999141 GN=hslU PE=3 SV=1	1	6	6	16.1	16.1	49.208	440	440	0	22.155	NaN	NaN	NaN	0	0	Median	1857000000	0	1857000000				1155	490;812;888;1393;1995;3992	True;True;True;True;True;True	499;825;901;1409;2015;4033	711;1155;1251;1252;1882;2675;5366	845;1353;1464;1465;2167;3084;6201	845;1353;1465;2167;3084;6201
F7SRE9	F7SRE9	tr|F7SRE9|F7SRE9_9GAMM UDP-2,3-diacylglucosamine hydrolase OS=Halomonas sp. TD01 OX=999141 GN=lpxH PE=3 SV=1	1	4	4	29.7	29.7	28.892	256	256	0	22.15	NaN	NaN	NaN	0	0	Median	601370000	0	601370000				1003	648;1316;3795;4049	True;True;True;True	660;1331;3836;4091	917;1780;5117;5440	1077;2058;5898;5899;5900;6285	1077;2058;5900;6285
F7SJH4	F7SJH4	tr|F7SJH4|F7SJH4_9GAMM Sulfate adenylyltransferase subunit 2 OS=Halomonas sp. TD01 OX=999141 GN=cysD PE=3 SV=1	1	7	7	22.9	22.9	36.549	319	319	0	22.12	NaN	NaN	NaN	0	0	Median	2343400000	0	2343400000				187	42;203;1084;1192;3148;3567;3568	True;True;True;True;True;True;True	42;204;1098;1206;3181;3602;3603	50;51;289;1494;1622;4262;4825;4826	57;58;355;1734;1884;4934;5562;5563;5564	58;355;1734;1884;4934;5563;5564
F7SNH8	F7SNH8	tr|F7SNH8|F7SNH8_9GAMM Uncharacterized protein OS=Halomonas sp. TD01 OX=999141 GN=GME_10256 PE=4 SV=1	1	1	1	5.5	5.5	32.791	292	292	0	22.09	NaN	NaN	NaN	0	0	Median	48518000	0	48518000				642	1250	TRUE	1265	1699;1700	1970;1971	1970
F7ST07	F7ST07	tr|F7ST07|F7ST07_9GAMM Bifunctional glutamine synthetase adenylyltransferase/adenylyl-removing enzyme OS=Halomonas sp. TD01 OX=999141 GN=glnE PE=3 SV=1	1	4	4	4.6	4.6	111.54	994	994	0	22.067	NaN	NaN	NaN	0	0	Median	275720000	0	275720000				1166	783;1504;2600;3761	True;True;True;True	796;1520;2622;3802	1117;2022;3480;5074	1310;2327;3996;5850;5851	1310;2327;3996;5851
F7SIJ2	F7SIJ2	tr|F7SIJ2|F7SIJ2_9GAMM Uncharacterized protein OS=Halomonas sp. TD01 OX=999141 GN=GME_01499 PE=4 SV=1	1	4	4	26	26	26.063	235	235	0	22.061	NaN	NaN	NaN	0	0	Median	390890000	0	390890000				82	1379;1518;1546;1737	True;True;True;True	1395;1535;1564;1756	1862;2045;2120;2354;2355	2146;2353;2450;2717;2718	2146;2353;2450;2718
F7SPS7	F7SPS7	tr|F7SPS7|F7SPS7_9GAMM Triosephosphate isomerase OS=Halomonas sp. TD01 OX=999141 GN=tpiA PE=3 SV=1	1	5	5	33.3	33.3	26.759	249	249	0	22.06	NaN	NaN	NaN	0	0	Median	849910000	0	849910000				813	936;2095;3383;3684;3825	True;True;True;True;True	950;2115;3416;3723;3866	1319;2800;2801;4576;4577;4982;5159	1541;3219;3220;5286;5287;5739;5951	1541;3220;5287;5739;5951
F7SQY4	F7SQY4	tr|F7SQY4|F7SQY4_9GAMM 30S ribosomal protein S2 OS=Halomonas sp. TD01 OX=999141 GN=rpsB PE=3 SV=1	1	9	9	39.4	39.4	27.705	249	249	0	21.958	NaN	NaN	NaN	1	0	Median	4988300000	1611500000	3376700000				957	145;196;232;1948;1976;1977;2411;2974;4182	True;True;True;True;True;True;True;True;True	145;197;233;1968;1996;1997;2432;3006;4224	176;177;275;333;2617;2650;2651;2652;2653;3224;3225;3226;4046;5609	196;197;339;340;405;3021;3059;3060;3061;3062;3688;3689;3690;3691;4684;6473	196;340;405;3021;3060;3061;3691;4684;6473
F7SQ79	F7SQ79	tr|F7SQ79|F7SQ79_9GAMM 30S ribosomal protein S14 OS=Halomonas sp. TD01 OX=999141 GN=rpsN PE=3 SV=1	1	4	4	29.7	29.7	11.716	101	101	0	21.916	NaN	NaN	NaN	0	0	Median	1012900000	0	1012900000				855	1953;1954;2161;4274	True;True;True;True	1973;1974;2182;4316	2623;2624;2625;2906;2907;5731	3028;3029;3030;3337;3338;6617	3028;3029;3337;6617
F7SRQ1	F7SRQ1	tr|F7SRQ1|F7SRQ1_9GAMM Nitrite and sulphite reductase 4Fe-4S region OS=Halomonas sp. TD01 OX=999141 GN=GME_15905 PE=4 SV=1	1	6	6	15.8	15.8	62.527	552	552	0	21.907	NaN	NaN	NaN	0	0	Median	663760000	0	663760000				1023	32;666;3266;3348;3364;4275	True;True;True;True;True;True	32;678;3299;3381;3397;4317	39;939;4405;4528;4547;4548;5732	46;1101;5100;5236;5255;5256;6618	46;1101;5100;5236;5255;6618
F7SQY3	F7SQY3	tr|F7SQY3|F7SQY3_9GAMM Methionine aminopeptidase OS=Halomonas sp. TD01 OX=999141 GN=map PE=3 SV=1	1	5	5	29.7	29.7	29.081	263	263	0	21.826	NaN	NaN	NaN	0	0	Median	1782600000	0	1782600000				956	234;458;3410;3491;3533	True;True;True;True;True	235;467;3443;3524;3566	335;336;337;670;4613;4718;4719;4776	408;409;410;411;800;5328;5446;5447;5448;5509	410;800;5328;5446;5509
F7SNB3	F7SNB3	tr|F7SNB3|F7SNB3_9GAMM Thiol:disulfide interchange protein OS=Halomonas sp. TD01 OX=999141 GN=GME_09931 PE=3 SV=1	1	2	2	14.3	14.3	23.208	210	210	0	21.817	NaN	NaN	NaN	0	0	Median	264740000	0	264740000				619	3061;3535	True;True	3094;3568	4161;4779	4814;5512	4814;5512
F7SNJ7	F7SNJ7	tr|F7SNJ7|F7SNJ7_9GAMM ATP synthase gamma chain OS=Halomonas sp. TD01 OX=999141 GN=atpG PE=3 SV=1	1	4	4	15.9	15.9	32.264	295	295	0	21.801	NaN	NaN	NaN	0	0	Median	3108000000	0	3108000000				652	600;3024;3465;4048	True;True;True;True	611;3057;3498;4090	856;4116;4117;4682;4683;5439	1013;4766;4767;5407;5408;5409;6284	1013;4767;5407;6284
F7SQ89	F7SQ89	tr|F7SQ89|F7SQ89_9GAMM 50S ribosomal protein L2 OS=Halomonas sp. TD01 OX=999141 GN=rplB PE=3 SV=1	1	6	6	20.3	20.3	30.176	276	276	0	21.781	NaN	NaN	NaN	1	0	Median	1967200000	968450	1966200000				865	468;663;1766;1767;1768;2092	True;True;True;True;True;True	477;675;1785;1786;1787;2112	681;936;2391;2392;2393;2394;2796	812;1097;2757;2758;2759;2760;3215	812;1097;2757;2758;2759;3215
F7SP00	F7SP00	tr|F7SP00|F7SP00_9GAMM 3-isopropylmalate dehydratase small subunit OS=Halomonas sp. TD01 OX=999141 GN=leuD PE=3 SV=1	1	7	7	36.7	36.7	24.526	215	215	0	21.111	NaN	NaN	NaN	0	0	Median	1403200000	0	1403200000				721	371;971;2939;3725;4087;4088;4510	True;True;True;True;True;True;True	378;985;2970;3765;4129;4130;4553	560;1359;3994;5028;5486;5487;5488;6020	682;1584;4614;5798;6337;6338;6339;6955	682;1584;4614;5798;6338;6339;6955
F7SR38	F7SR38	tr|F7SR38|F7SR38_9GAMM Valine--tRNA ligase OS=Halomonas sp. TD01 OX=999141 GN=valS PE=3 SV=1	1	7	7	7.3	7.3	108.08	953	953	0	20.776	NaN	NaN	NaN	1	0	Median	1259500000	461100000	798390000				975	516;1314;1731;1754;2017;3908;4118	True;True;True;True;True;True;True	525;1329;1750;1773;2037;3949;4160	741;1777;2347;2376;2706;5266;5528	880;2055;2709;2740;3120;3121;6088;6383	880;2055;2709;2740;3120;6088;6383
F7SKW1	F7SKW1	tr|F7SKW1|F7SKW1_9GAMM Thymidine phosphorylase OS=Halomonas sp. TD01 OX=999141 GN=deoA PE=3 SV=1	1	7	7	21.3	21.3	47.388	450	450	0	20.719	NaN	NaN	NaN	0	0	Median	1497000000	0	1497000000				390	342;499;777;932;3592;3599;3973	True;True;True;True;True;True;True	347;508;790;946;3627;3634;4014	517;721;1108;1311;4862;4863;4872;5340;5341	635;856;1300;1301;1531;5602;5603;5604;5614;6173;6174	635;856;1301;1531;5604;5614;6174
F7SQT1	F7SQT1	tr|F7SQT1|F7SQT1_9GAMM Threonine synthase OS=Halomonas sp. TD01 OX=999141 GN=GME_14305 PE=4 SV=1	1	4	4	12.3	12.3	50.814	462	462	0	20.631	NaN	NaN	NaN	0	0	Median	419000000	0	419000000				933	1226;3102;3724;4540	True;True;True;True	1241;3135;3764;4583	1667;4211;5027;6057	1934;1935;4876;5797;6996	1934;4876;5797;6996
F7SLI9	F7SLI9	tr|F7SLI9|F7SLI9_9GAMM ThiJ/PfpI domain-containing protein OS=Halomonas sp. TD01 OX=999141 GN=GME_06774 PE=4 SV=1	1	5	5	25	25	24.418	228	228	0	20.629	NaN	NaN	NaN	0	0	Median	4207700000	0	4207700000				456	61;593;2000;2451;3587	True;True;True;True;True	61;604;2020;2472;3622	74;846;847;2680;2681;2682;3279;4855	82;1001;1002;3089;3090;3091;3750;5595	82;1001;3089;3750;5595
F7SQY0	F7SQY0	tr|F7SQY0|F7SQY0_9GAMM Glutaredoxin domain-containing protein OS=Halomonas sp. TD01 OX=999141 GN=GME_14550 PE=3 SV=1	1	4	4	43.5	43.5	13.134	115	115	0	20.525	NaN	NaN	NaN	0	0	Median	293620000	0	293620000				953	664;2531;3341;4195	True;True;True;True	676;2553;3374;4237	937;3379;4517;5626	1098;1099;3859;5225;6492	1099;3859;5225;6492
F7SQ39	F7SQ39	tr|F7SQ39|F7SQ39_9GAMM DNA-binding transcriptional regulator NtrC OS=Halomonas sp. TD01 OX=999141 GN=ntrC PE=4 SV=1	1	5	5	12.6	12.6	52.926	476	476	0	20.418	NaN	NaN	NaN	0	0	Median	871120000	0	871120000				834	1936;1982;3618;4104;4151	True;True;True;True;True	1956;2002;3654;4146;4193	2602;2659;4897;4898;5510;5569	3002;3068;5643;5644;6362;6425;6426	3002;3068;5644;6362;6425
F7SJV1	F7SJV1	tr|F7SJV1|F7SJV1_9GAMM ABC transporter transmembrane protein OS=Halomonas sp. TD01 OX=999141 GN=GME_03807 PE=4 SV=1	1	3	3	10.9	10.9	44.919	413	413	0	20.33	NaN	NaN	NaN	0	0	Median	515880000	0	515880000				259	69;1903;4286	True;True;True	69;1923;4328	86;2562;5749	95;2961;6640	95;2961;6640
F7SRF2	F7SRF2	tr|F7SRF2|F7SRF2_9GAMM Glutamine--tRNA ligase OS=Halomonas sp. TD01 OX=999141 GN=glnS PE=3 SV=1	1	7	7	16.8	16.8	63.825	559	559	0	20.173	NaN	NaN	NaN	0	0	Median	1139700000	0	1139700000				1005	558;1730;2581;2998;3619;3812;4338	True;True;True;True;True;True;True	568;1749;2603;3030;3655;3853;4381	803;2346;3443;4076;4899;5141;5815;5816	951;2708;3931;4717;5645;5646;5928;6716;6717	951;2708;3931;4717;5645;5928;6717
F7SKT6	F7SKT6	tr|F7SKT6|F7SKT6_9GAMM Glutathione S-transferase OS=Halomonas sp. TD01 OX=999141 GN=GME_05490 PE=4 SV=1	1	3	3	11.8	11.8	39.591	340	340	0	20.086	NaN	NaN	NaN	0	0	Median	340920000	0	340920000				380	123;1235;2102	True;True;True	123;1250;2122	152;1681;2808	169;170;1950;3227	170;1950;3227
F7SPU6	F7SPU6	tr|F7SPU6|F7SPU6_9GAMM DNA repair protein RecN OS=Halomonas sp. TD01 OX=999141 GN=GME_12604 PE=3 SV=1	1	7	7	17.1	17.1	61.341	557	557	0	20.005	NaN	NaN	NaN	0	0	Median	650640000	0	650640000				821	418;1059;1244;1268;1666;2039;4516	True;True;True;True;True;True;True	426;1073;1259;1283;1685;2059;4559	619;1465;1692;1721;2264;2730;6027	748;1703;1962;1995;2615;3148;6964	748;1703;1962;1995;2615;3148;6964
F7SLM2	F7SLM2	tr|F7SLM2|F7SLM2_9GAMM Outer-membrane lipoprotein LolB OS=Halomonas sp. TD01 OX=999141 GN=lolB PE=3 SV=1	1	4	4	24.9	24.9	24.335	217	217	0	19.776	NaN	NaN	NaN	0	0	Median	251830000	0	251830000				476	1384;2768;3204;3831	True;True;True;True	1400;2790;3237;3872	1869;3689;4331;5167	2154;4232;5019;5961;5962	2154;4232;5019;5961
F7SNN5	F7SNN5	tr|F7SNN5|F7SNN5_9GAMM DNA gyrase subunit B OS=Halomonas sp. TD01 OX=999141 GN=gyrB PE=3 SV=1	1	3	3	5.1	5.1	89.688	806	806	0	19.5	NaN	NaN	NaN	0	0	Median	246970000	0	246970000				670	2375;4332;4507	True;True;True	2396;4375;4550	3182;5808;5809;6016	3640;6709;6710;6951	3640;6709;6951
F7SM72	F7SM72	tr|F7SM72|F7SM72_9GAMM Enolase-phosphatase E1 OS=Halomonas sp. TD01 OX=999141 GN=mtnC PE=3 SV=1	1	2	2	13.2	13.2	25.024	228	228	0	19.477	NaN	NaN	NaN	0	0	Median	185990000	0	185990000				540	348;351	True;True	353;357	524;525;529	643;644;648;649	643;649
F7SI67	F7SI67	tr|F7SI67|F7SI67_9GAMM Inosine-5-monophpsphate dehydrogenase OS=Halomonas sp. TD01 OX=999141 GN=GME_00860 PE=4 SV=1	1	5	5	10.5	10.5	72.227	636	636	0	19.454	NaN	NaN	NaN	0	0	Median	250010000	0	250010000				56	592;1374;2080;2402;3223	True;True;True;True;True	603;1390;2100;2423;3256	845;1857;2783;3215;4354	1000;2140;3202;3677;5044	1000;2140;3202;3677;5044
F7SL85	F7SL85	tr|F7SL85|F7SL85_9GAMM XRE family transcriptional regulator OS=Halomonas sp. TD01 OX=999141 GN=GME_06245 PE=4 SV=1	1	3	3	31.6	31.6	18.866	174	174	0	19.452	NaN	NaN	NaN	0	0	Median	1331800000	0	1331800000				418	381;2203;3729	True;True;True	388;2224;3769	571;2970;5034;5035	694;3409;5805;5806	694;3409;5805
F7SM23	F7SM23	tr|F7SM23|F7SM23_9GAMM Riboflavin biosynthesis protein OS=Halomonas sp. TD01 OX=999141 GN=GME_07729 PE=3 SV=1	1	6	6	21.4	21.4	37.881	345	345	0	19.399	NaN	NaN	NaN	0	0	Median	702850000	0	702850000				527	937;939;1155;1464;2739;3790	True;True;True;True;True;True	951;953;1169;1480;2761;3831	1320;1322;1581;1970;3648;5110	1542;1544;1835;1836;2269;4186;5891	1542;1544;1836;2269;4186;5891
F7SQY6	F7SQY6	tr|F7SQY6|F7SQY6_9GAMM Uridylate kinase OS=Halomonas sp. TD01 OX=999141 GN=pyrH PE=3 SV=1	1	4	4	17.5	17.5	27.796	257	257	0	19.356	NaN	NaN	NaN	0	0	Median	321760000	0	321760000				959	1194;3572;3964;4430	True;True;True;True	1209;3607;4005;4473	1625;4830;5329;5926	1887;5569;6162;6842;6843	1887;5569;6162;6842
F7SP61	F7SP61	tr|F7SP61|F7SP61_9GAMM UPF0250 protein GME_11427 OS=Halomonas sp. TD01 OX=999141 GN=GME_11427 PE=3 SV=1	1	4	4	39.8	39.8	11.516	103	103	0	19.295	NaN	NaN	NaN	1	0	Median	2213200000	30517000	2182700000				746	723;2064;3151;4278	True;True;True;True	735;2084;3184;4320	1009;1010;2759;4265;5736;5737	1177;1178;3177;4937;6623;6624;6625;6626	1178;3177;4937;6626
F7SII7	F7SII7	tr|F7SII7|F7SII7_9GAMM PHB domain-containing protein OS=Halomonas sp. TD01 OX=999141 GN=GME_01474 PE=4 SV=1	1	2	2	8.8	8.8	38.781	353	353	0	19.268	NaN	NaN	NaN	0	0	Median	750470000	0	750470000				81	1138;2767	True;True	1152;2789	1557;1558;3687;3688	1804;1805;1806;1807;4229;4230;4231	1806;4231
F7SNN8	F7SNN8	tr|F7SNN8|F7SNN8_9GAMM Glycine--tRNA ligase beta subunit OS=Halomonas sp. TD01 OX=999141 GN=glyS PE=3 SV=1	1	8	8	17.3	17.3	75.834	688	688	0	19.25	NaN	NaN	NaN	0	0	Median	790450000	0	790450000				671	421;741;1057;1225;1306;1692;2023;2289	True;True;True;True;True;True;True;True	429;753;1071;1240;1321;1711;2043;2310	622;623;1033;1463;1666;1766;2299;2712;3074	751;752;1203;1701;1933;2044;2656;3128;3520	752;1203;1701;1933;2044;2656;3128;3520
F7SQA1	F7SQA1	tr|F7SQA1|F7SQA1_9GAMM 50S ribosomal protein L10 OS=Halomonas sp. TD01 OX=999141 GN=rplJ PE=3 SV=1	1	5	5	31.1	31.1	18.069	167	167	0	19.231	NaN	NaN	NaN	0	0	Median	3432600000	0	3432600000				877	243;272;1440;2135;2283	True;True;True;True;True	246;275;1456;2156;2304	385;422;1935;1936;2862;3067;3068	481;522;2226;2227;3287;3513;3514	481;522;2226;3287;3514
F7SP50	F7SP50	tr|F7SP50|F7SP50_9GAMM Transcription-repair-coupling factor OS=Halomonas sp. TD01 OX=999141 GN=mfd PE=3 SV=1	1	7	7	7.5	7.5	129.89	1164	1164	0	19.225	NaN	NaN	NaN	0	0	Median	594840000	0	594840000				739	17;93;3070;3263;3937;4120;4308	True;True;True;True;True;True;True	17;93;3103;3296;3978;4162;4351	23;114;115;4171;4402;5298;5530;5779	30;128;129;4825;5097;6124;6385;6676	30;129;4825;5097;6124;6385;6676
F7SQ83	F7SQ83	tr|F7SQ83|F7SQ83_9GAMM 30S ribosomal protein S17 OS=Halomonas sp. TD01 OX=999141 GN=rpsQ PE=3 SV=1	1	5	5	54.7	54.7	9.7933	86	86	0	19.018	NaN	NaN	NaN	0	0	Median	2901600000	0	2901600000				859	153;533;534;2428;3503	True;True;True;True;True	153;542;543;2449;3536	187;188;775;776;3246;3247;4733	208;209;923;924;3714;3715;5464	209;923;924;3715;5464
F7SSE0	F7SSE0	tr|F7SSE0|F7SSE0_9GAMM Oxygen-dependent choline dehydrogenase OS=Halomonas sp. TD01 OX=999141 GN=betA PE=3 SV=1	1	2	2	6.1	6.1	61.958	558	558	0	18.987	NaN	NaN	NaN	0	0	Median	99719000	0	99719000				1096	372;684	True;True	379;696	561;961	683;1126	683;1126
F7SP62	F7SP62	tr|F7SP62|F7SP62_9GAMM Serine-type D-Ala-D-Ala carboxypeptidase OS=Halomonas sp. TD01 OX=999141 GN=GME_11432 PE=3 SV=1	1	8	8	22.1	22.1	44.023	399	399	0	18.982	NaN	NaN	NaN	0	0	Median	1267500000	0	1267500000				747	746;1277;1964;2474;2614;2933;3183;4352	True;True;True;True;True;True;True;True	758;1292;1984;2496;2636;2964;3216;4395	1039;1732;2636;3308;3309;3497;3987;4303;5831	1211;2008;3043;3782;3783;4013;4014;4607;4981;6734	1211;2008;3043;3783;4013;4607;4981;6734
F7SIV3	F7SIV3	tr|F7SIV3|F7SIV3_9GAMM 30S ribosomal protein S6 OS=Halomonas sp. TD01 OX=999141 GN=rpsF PE=3 SV=1	1	3	3	33.9	33.9	14.878	127	127	0	18.981	NaN	NaN	NaN	0	0	Median	2736500000	142470000	2594100000				105	1346;1825;4537	True;True;True	1362;1845;4580	1823;2463;6053;6054	2102;2845;6992;6993	2102;2845;6993
F7SQY1	F7SQY1	tr|F7SQY1|F7SQY1_9GAMM Succinyldiaminopimelate transaminase OS=Halomonas sp. TD01 OX=999141 GN=GME_14555 PE=4 SV=1	1	3	3	10.3	10.3	43.552	398	398	0	18.873	NaN	NaN	NaN	0	0	Median	416690000	0	416690000				954	576;2261;3454	True;True;True	586;2282;3487	826;3040;3041;4668	978;3485;3486;5389	978;3486;5389
F7SJX4	F7SJX4	tr|F7SJX4|F7SJX4_9GAMM 3-oxoacyl-(Acyl carrier protein) synthase II (Fragment) OS=Halomonas sp. TD01 OX=999141 GN=GME_03922 PE=3 SV=1	1	2	2	13.7	13.7	32.291	313	313	0	18.825	NaN	NaN	NaN	0	0	Median	887740000	0	887740000				271	610;4125	True;True	622;4167	871;5538;5539	1029;1030;6393;6394	1030;6393
F7SQ76	F7SQ76	tr|F7SQ76|F7SQ76_9GAMM 50S ribosomal protein L18 OS=Halomonas sp. TD01 OX=999141 GN=rplR PE=3 SV=1	1	3	3	19.8	19.8	12.563	116	116	0	18.801	NaN	NaN	NaN	0	0	Median	3008100000	0	3008100000				852	249;866;4107	True;True;True	252;879;4149	391;392;1223;5514	487;488;1434;6367	488;1434;6367
F7SHW5	F7SHW5	tr|F7SHW5|F7SHW5_9GAMM Zinc-binding alcohol dehydrogenase OS=Halomonas sp. TD01 OX=999141 GN=GME_00340 PE=3 SV=1	1	3	3	13.7	13.7	36.035	342	342	0	18.799	NaN	NaN	NaN	0	0	Median	229020000	0	229020000				23	938;3413;3749	True;True;True	952;3446;3790	1321;4617;5061	1543;5332;5836	1543;5332;5836
F7SPG0	F7SPG0	tr|F7SPG0|F7SPG0_9GAMM Precorrin-8X methylmutase OS=Halomonas sp. TD01 OX=999141 GN=cobH PE=4 SV=1	1	3	3	18.7	18.7	22.4	209	209	0	18.765	NaN	NaN	NaN	0	0	Median	218310000	0	218310000				771	2922;3225;3390	True;True;True	2952;3258;3423	3974;4356;4585	4592;5046;5296;5297	4592;5046;5297
F7SRT0	F7SRT0	tr|F7SRT0|F7SRT0_9GAMM Uncharacterized protein OS=Halomonas sp. TD01 OX=999141 GN=GME_16052 PE=4 SV=1	1	3	3	12.1	12.1	31.478	282	282	0	18.591	NaN	NaN	NaN	0	0	Median	414100000	0	414100000				1036	758;2103;4270	True;True;True	770;2123;4312	1054;2809;2810;5727	1228;3228;3229;6612	1228;3228;6612
F7SHV5	F7SHV5	tr|F7SHV5|F7SHV5_9GAMM TRAP transporter solute receptor protein, TAXI family OS=Halomonas sp. TD01 OX=999141 GN=GME_00290 PE=4 SV=1	1	2	2	4.6	4.6	35.003	324	324	0	18.572	NaN	NaN	NaN	1	0	Median	412970000	43911000	369060000				21	79;80	True;True	79;80	98;99	109;110	109;110
F7SQ82	F7SQ82	tr|F7SQ82|F7SQ82_9GAMM 50S ribosomal protein L14 OS=Halomonas sp. TD01 OX=999141 GN=rplN PE=3 SV=1	1	5	5	40.7	40.7	13.581	123	123	0	18.532	4.8221	9.9759	45.316	3	0	Median	7355900000	400740000	6955100000				858	1240;1955;3359;3372;4124	True;True;True;True;True	1255;1975;3392;3405;4166	1687;2626;2627;4541;4560;5537	1956;3031;3032;3033;5249;5270;6392	1956;3032;5249;5270;6392
F7SK11	F7SK11	tr|F7SK11|F7SK11_9GAMM GTPase Era OS=Halomonas sp. TD01 OX=999141 GN=era PE=3 SV=1	1	9	9	34.1	34.1	34.125	299	299	0	18.444	NaN	NaN	NaN	0	0	Median	2181700000	1096900000	1084700000				288	385;386;809;1342;3288;3495;3570;4401;4487	True;True;True;True;True;True;True;True;True	392;393;822;1357;3321;3528;3605;4444;4530	576;577;1152;1816;4445;4446;4724;4828;5891;5993	699;700;1349;2094;5145;5146;5453;5566;5567;6800;6924;6925	699;700;1349;2094;5145;5453;5566;6800;6924	21	264
F7SI20	F7SI20	tr|F7SI20|F7SI20_9GAMM 2-isopropylmalate synthase OS=Halomonas sp. TD01 OX=999141 GN=leuA PE=3 SV=1	1	6	6	10.9	10.9	62.82	561	561	0	18.322	NaN	NaN	NaN	0	0	Median	790230000	0	790230000				35	222;845;848;1418;2293;3710	True;True;True;True;True;True	223;858;861;1434;2314;3750	320;1199;1202;1910;3079;5012	391;392;1405;1408;2199;3526;5782	392;1405;1408;2199;3526;5782
F7SI18	F7SI18	tr|F7SI18|F7SI18_9GAMM Usp domain protein OS=Halomonas sp. TD01 OX=999141 GN=GME_00605 PE=4 SV=1	1	3	3	22.5	22.5	31.303	284	284	0	18.277	NaN	NaN	NaN	0	0	Median	269770000	0	269770000				33	275;2899;3565	True;True;True	278;2929;3600	425;3928;4823	526;4527;5560	526;4527;5560
F7SQT0	F7SQT0	tr|F7SQT0|F7SQT0_9GAMM Homoserine dehydrogenase OS=Halomonas sp. TD01 OX=999141 GN=GME_14300 PE=3 SV=1	1	6	6	13.9	13.9	46.933	438	438	0	18.24	NaN	NaN	NaN	0	0	Median	1190700000	0	1190700000				932	181;297;901;1003;2042;3274	True;True;True;True;True;True	182;301;915;1017;2062;3307	253;254;255;462;1269;1399;2733;4419	317;318;319;568;1482;1627;3151;5118	318;568;1482;1627;3151;5118	75	409
F7SRT4	F7SRT4	tr|F7SRT4|F7SRT4_9GAMM Short-chain dehydrogenase/reductase SDR OS=Halomonas sp. TD01 OX=999141 GN=GME_16072 PE=4 SV=1	1	4	4	25.3	25.3	27.744	253	253	0	18.224	NaN	NaN	NaN	0	0	Median	1289100000	0	1289100000				1038	56;1879;4339;4359	True;True;True;True	56;1899;4382;4402	68;2531;5817;5840	76;2926;6718;6743	76;2926;6718;6743
F7SK66	F7SK66	tr|F7SK66|F7SK66_9GAMM Histidinol-phosphate aminotransferase OS=Halomonas sp. TD01 OX=999141 GN=GME_04382 PE=4 SV=1	1	3	3	11.9	11.9	39.695	369	369	0	18.06	NaN	NaN	NaN	0	0	Median	271460000	0	271460000				317	328;1115;2422	True;True;True	333;1129;2443	497;1532;3239	611;1774;1775;3704	611;1774;3704
F7SJA5	F7SJA5	tr|F7SJA5|F7SJA5_9GAMM Glycosyl transferase family 2 OS=Halomonas sp. TD01 OX=999141 GN=GME_02825 PE=4 SV=1	1	5	5	7.8	7.8	86.724	770	770	0	18.054	NaN	NaN	NaN	1	0	Median	831010000	46517000	784490000				173	524;875;903;3015;3484	True;True;True;True;True	533;888;917;3048;3517	764;765;1234;1271;4106;4709;4710	912;913;1445;1484;4754;4755;5437;5438	912;1445;1484;4754;5438
F7SQ72	F7SQ72	tr|F7SQ72|F7SQ72_9GAMM Protein translocase subunit SecY OS=Halomonas sp. TD01 OX=999141 GN=secY PE=3 SV=1	1	4	4	12.6	12.6	48.024	443	443	0	17.972	NaN	NaN	NaN	0	0	Median	1044900000	0	1044900000				848	802;1917;2889;3447	True;True;True;True	815;1937;2919;3480	1144;2580;3898;4659;4660	1341;2979;4486;5380;5381	1341;2979;4486;5381
F7SKB9	F7SKB9	tr|F7SKB9|F7SKB9_9GAMM Protein RecA OS=Halomonas sp. TD01 OX=999141 GN=recA PE=3 SV=1	1	6	6	19.5	19.5	37.802	353	353	0	17.951	NaN	NaN	NaN	0	0	Median	1024000000	0	1024000000				341	148;322;404;3044;3457;3952	True;True;True;True;True;True	148;327;411;3077;3490;3993	180;181;491;602;4141;4672;5316	201;202;603;604;729;4792;5394;5395;5396;6145;6146	201;603;729;4792;5396;6146
F7SRY0	F7SRY0	tr|F7SRY0|F7SRY0_9GAMM Amino acid carrier protein OS=Halomonas sp. TD01 OX=999141 GN=GME_16302 PE=3 SV=1	1	3	3	10	10	49.432	472	472	0	17.933	NaN	NaN	NaN	0	0	Median	411920000	0	411920000				1063	377;559;1584	True;True;True	384;569;1602	567;804;2166	690;952;2504;2505	690;952;2505
F7SL94	F7SL94	tr|F7SL94|F7SL94_9GAMM Dihydrolipoyllysine-residue succinyltransferase component of 2-oxoglutarate dehydrogenase complex OS=Halomonas sp. TD01 OX=999141 GN=GME_06290 PE=3 SV=1	1	9	9	12.8	12.8	55.759	524	524	0	17.928	NaN	NaN	NaN	0	0	Median	2866700000	0	2866700000				425	0;1043;1339;1656;1965;1984;2182;2882;3762	True;True;True;True;True;True;True;True;True	0;1057;1354;1675;1985;2004;2203;2912;3803	0;1448;1813;2254;2637;2661;2938;2939;2940;3888;3889;5075	0;1681;2091;2603;2604;3044;3070;3372;3373;3374;4474;4475;5852	0;1681;2091;2604;3044;3070;3374;4474;5852
F7SNR3	F7SNR3	tr|F7SNR3|F7SNR3_9GAMM Protein-export protein SecB OS=Halomonas sp. TD01 OX=999141 GN=secB PE=3 SV=1	1	4	4	30.2	30.2	18.659	169	169	0	17.812	NaN	NaN	NaN	0	0	Median	323810000	0	323810000				683	87;911;1830;4176	True;True;True;True	87;925;1850;4218	106;1281;2470;5603	118;1496;2855;6467	118;1496;2855;6467
F7SK17	F7SK17	tr|F7SK17|F7SK17_9GAMM 23S rRNA (uracil(1939)-C(5))-methyltransferase RlmD OS=Halomonas sp. TD01 OX=999141 GN=rlmD PE=3 SV=1	1	2	2	6.8	6.8	53.52	488	488	0	17.803	NaN	NaN	NaN	0	0	Median	242650000	0	242650000				291	2073;3161	True;True	2093;3194	2771;4280	3189;3190;4957	3189;4957
F7SLQ4	F7SLQ4	tr|F7SLQ4|F7SLQ4_9GAMM Sulfate/thiosulfate import ATP-binding protein CysA OS=Halomonas sp. TD01 OX=999141 GN=cysA PE=3 SV=1	1	5	5	22.5	22.5	41.404	364	364	0	17.787	NaN	NaN	NaN	0	0	Median	688090000	0	688090000				489	1409;1937;1975;2275;3993	True;True;True;True;True	1425;1957;1995;2296;4034	1899;2603;2649;3059;5367	2185;3003;3058;3505;6202	2185;3003;3058;3505;6202
F7SQU3	F7SQU3	tr|F7SQU3|F7SQU3_9GAMM Peptide chain release factor 2 OS=Halomonas sp. TD01 OX=999141 GN=GME_14365 PE=3 SV=1	1	4	4	19.4	19.4	27.563	248	248	0	17.671	NaN	NaN	NaN	0	0	Median	883920000	0	883920000				936	71;2066;3081;4109	True;True;True;True	71;2086;3114;4151	88;2761;2762;4185;5517;5518	98;3179;3180;4842;4843;4844;4845;6371;6372	98;3180;4842;6371
F7SQY8	F7SQY8	tr|F7SQY8|F7SQY8_9GAMM Ditrans,polycis-undecaprenyl-diphosphate synthase ((2E,6E)-farnesyl-diphosphate specific) OS=Halomonas sp. TD01 OX=999141 GN=uppS PE=3 SV=1	1	2	2	9.6	9.6	28.889	261	261	0	17.592	NaN	NaN	NaN	0	0	Median	199190000	0	199190000				961	2685;3854	True;True	2707;3895	3580;5197	4109;5998;5999	4109;5999
F7SJQ6	F7SJQ6	tr|F7SJQ6|F7SJQ6_9GAMM Mammalian cell entry related domain protein OS=Halomonas sp. TD01 OX=999141 GN=GME_03582 PE=4 SV=1	1	3	3	27.3	27.3	16.498	154	154	0	17.579	NaN	NaN	NaN	0	0	Median	607190000	0	607190000				230	2337;3977;4239	True;True;True	2358;4018;4281	3133;5347;5683	3585;6180;6565	3585;6180;6565
F7SN80	F7SN80	tr|F7SN80|F7SN80_9GAMM Uncharacterized protein OS=Halomonas sp. TD01 OX=999141 GN=GME_09766 PE=4 SV=1	1	1	1	9.6	9.6	14.847	136	136	0	17.542	NaN	NaN	NaN	0	0	Median	267090000	0	267090000				609	2644	TRUE	2666	3529;3530	4049;4050;4051;4052	4050
F7SNB5	F7SNB5	tr|F7SNB5|F7SNB5_9GAMM Probable GTP-binding protein EngB OS=Halomonas sp. TD01 OX=999141 GN=engB PE=3 SV=1	1	3	3	12.8	12.8	23.738	211	211	0	17.334	NaN	NaN	NaN	0	0	Median	604340000	0	604340000				621	2750;3331;3576	True;True;True	2772;3364;3611	3665;4505;4837;4838	4203;4204;5213;5576;5577	4204;5213;5576
F7SKU2	F7SKU2	tr|F7SKU2|F7SKU2_9GAMM Thiol peroxidase OS=Halomonas sp. TD01 OX=999141 GN=tpx PE=3 SV=1	1	3	3	26.9	26.9	17.933	167	167	0	17.296	NaN	NaN	NaN	0	0	Median	355030000	0	355030000				384	526;1232;4138	True;True;True	535;1247;4180	767;1678;5555	915;1946;1947;6411	915;1947;6411
F7SNW4	F7SNW4	tr|F7SNW4|F7SNW4_9GAMM Riboflavin synthase subunit alpha OS=Halomonas sp. TD01 OX=999141 GN=GME_10936 PE=4 SV=1	1	2	2	10.9	10.9	29.216	265	265	0	17.259	NaN	NaN	NaN	0	0	Median	311830000	0	311830000				701	3744;4174	True;True	3784;4216	5053;5600	5827;6462;6463	5827;6462
F7SQK6	F7SQK6	tr|F7SQK6|F7SQK6_9GAMM Aldo/keto reductase OS=Halomonas sp. TD01 OX=999141 GN=GME_13928 PE=4 SV=1	1	4	4	19.2	19.2	38.021	343	343	0	17.013	NaN	NaN	NaN	0	0	Median	598620000	0	598620000				913	627;3713;3813;4539	True;True;True;True	639;3753;3854;4582	895;5015;5142;6056	1054;5785;5929;5930;6995	1054;5785;5929;6995
F7SQX9	F7SQX9	tr|F7SQX9|F7SQX9_9GAMM 2,3,4,5-tetrahydropyridine-2,6-dicarboxylate N-succinyltransferase OS=Halomonas sp. TD01 OX=999141 GN=dapD PE=3 SV=1	1	3	3	12	12	35.858	341	341	0	16.985	NaN	NaN	NaN	0	0	Median	503580000	0	503580000				952	1011;3387;4285	True;True;True	1025;3420;4327	1410;4582;5747;5748	1640;5293;6637;6638;6639	1640;5293;6637
F7SRI3	F7SRI3	tr|F7SRI3|F7SRI3_9GAMM Putative inner membrane peptidase OS=Halomonas sp. TD01 OX=999141 GN=GME_15565 PE=4 SV=1	1	7	7	24.7	24.7	38.002	348	348	0	16.982	NaN	NaN	NaN	0	0	Median	807140000	0	807140000				1012	1312;2621;2698;2707;3335;3808;4355	True;True;True;True;True;True;True	1327;2643;2720;2729;3368;3849;4398	1774;1775;3504;3595;3608;4509;5136;5834	2052;2053;4022;4125;4139;5217;5923;6737	2052;4022;4125;4139;5217;5923;6737
F7SI46	F7SI46	tr|F7SI46|F7SI46_9GAMM Ribosomal RNA small subunit methyltransferase A OS=Halomonas sp. TD01 OX=999141 GN=rsmA PE=3 SV=1	1	7	7	35.9	35.9	30.332	276	276	0	16.978	NaN	NaN	NaN	0	0	Median	1378300000	0	1378300000				47	713;1237;1293;2215;2729;3343;4209	True;True;True;True;True;True;True	725;1252;1308;2236;2751;3376;4251	999;1683;1684;1752;2991;3632;4520;5640	1167;1952;1953;2030;3432;4165;5228;6510;6511	1167;1952;2030;3432;4165;5228;6510
F7SQL8	F7SQL8	tr|F7SQL8|F7SQL8_9GAMM Thioredoxin OS=Halomonas sp. TD01 OX=999141 GN=GME_13988 PE=4 SV=1	1	4	4	18.5	18.5	34.017	314	314	0	16.763	NaN	NaN	NaN	0	0	Median	722040000	0	722040000				918	2286;2319;2784;3634	True;True;True;True	2307;2340;2806;3670	3071;3112;3113;3707;4918	3517;3563;3564;4251;4252;5667	3517;3563;4252;5667
F7SJ47	F7SJ47	tr|F7SJ47|F7SJ47_9GAMM Malate dehydrogenase OS=Halomonas sp. TD01 OX=999141 GN=mdh PE=3 SV=1	1	5	5	22.2	22.2	34.861	324	324	0	16.726	NaN	NaN	NaN	0	0	Median	609600000	0	609600000				143	586;841;1451;2141;4437	True;True;True;True;True	597;854;1467;2162;4480	838;1195;1949;2872;5934	992;1400;2244;3297;6854;6855	992;1400;2244;3297;6855	14	249
F7SRX8	F7SRX8	tr|F7SRX8|F7SRX8_9GAMM Peptidase M23B OS=Halomonas sp. TD01 OX=999141 GN=GME_16292 PE=4 SV=1	1	3	3	15.7	15.7	28.952	268	268	0	16.547	NaN	NaN	NaN	1	0	Median	477630000	53165000	424470000				1061	2037;2528;3855	True;True;True	2057;2550;3896	2728;3376;5198	3146;3855;6000	3146;3855;6000
F7SSC7	F7SSC7	tr|F7SSC7|F7SSC7_9GAMM Glycerophosphoryl diester phosphodiesterase OS=Halomonas sp. TD01 OX=999141 GN=GME_17047 PE=4 SV=1	1	2	2	9.4	9.4	28.291	255	255	0	16.414	NaN	NaN	NaN	0	0	Median	187530000	0	187530000				1090	1798;4092	True;True	1818;4134	2435;5492	2806;6344	2806;6344
F7SHQ6	F7SHQ6	tr|F7SHQ6|F7SHQ6_9GAMM LuxR family transcriptional regulator OS=Halomonas sp. TD01 OX=999141 GN=GME_00045 PE=4 SV=1	1	4	4	20	20	23.817	220	220	0	16.301	NaN	NaN	NaN	1	0	Median	729010000	84238000	644770000				4	207;1322;2372;3130	True;True;True;True	208;1337;2393;3163	294;1788;1789;3177;3178;4242	361;2066;2067;3634;3635;4913	361;2066;3634;4913
F7SLE6	F7SLE6	tr|F7SLE6|F7SLE6_9GAMM ATP-dependent Clp protease, ATP-binding subunit ClpA OS=Halomonas sp. TD01 OX=999141 GN=GME_06554 PE=3 SV=1	1	7	7	14.4	14.4	83.412	758	758	0	16.265	NaN	NaN	NaN	0	0	Median	1037300000	0	1037300000				440	205;567;1168;1873;3958;3974;4237	True;True;True;True;True;True;True	206;577;1182;1893;3999;4015;4279	291;292;815;1598;2524;5323;5342;5680	358;359;967;1855;1856;2919;6156;6175;6561;6562	358;967;1855;2919;6156;6175;6561
F7SLU0	F7SLU0	tr|F7SLU0|F7SLU0_9GAMM Methylitaconate delta2-delta3-isomerase OS=Halomonas sp. TD01 OX=999141 GN=GME_07301 PE=4 SV=1	1	4	4	13	13	41.044	392	392	0	16.251	NaN	NaN	NaN	0	0	Median	635990000	0	635990000				504	518;907;3925;4070	True;True;True;True	527;921;3966;4112	743;1275;5284;5463	882;1488;6108;6311	882;1488;6108;6311
F7SQU9	F7SQU9	tr|F7SQU9|F7SQU9_9GAMM Uncharacterized protein OS=Halomonas sp. TD01 OX=999141 GN=GME_14395 PE=4 SV=1	1	1	1	3.4	3.4	37.74	348	348	0	16.198	NaN	NaN	NaN	0	0	Median	97976000	0	97976000				940	1720	TRUE	1739	2332	2693	2693
F7SQR6	F7SQR6	tr|F7SQR6|F7SQR6_9GAMM Peptidase, insulinase family protein OS=Halomonas sp. TD01 OX=999141 GN=GME_14228 PE=3 SV=1	1	6	6	8	8	106.7	948	948	0	16.165	NaN	NaN	NaN	0	0	Median	329900000	0	329900000				925	171;787;2593;2907;4415;4504	True;True;True;True;True;True	172;800;2615;2937;4458;4547	243;1123;3472;3957;5909;6013	305;1317;3986;3987;4570;6823;6947	305;1317;3986;4570;6823;6947
F7SK19	F7SK19	tr|F7SK19|F7SK19_9GAMM Nucleoside triphosphate pyrophosphohydrolase OS=Halomonas sp. TD01 OX=999141 GN=GME_04147 PE=4 SV=1	1	3	3	16.1	16.1	31.743	279	279	0	16.095	NaN	NaN	NaN	0	0	Median	150950000	0	150950000				293	412;1238;3342	True;True;True	419;1253;3375	611;1685;4518;4519	739;740;1954;5226;5227	740;1954;5226
F7SJ32;F7SLY9	F7SJ32	tr|F7SJ32|F7SJ32_9GAMM Methyl-accepting chemotaxis sensory transducer OS=Halomonas sp. TD01 OX=999141 GN=GME_02460 PE=4 SV=1	2	6	5	10.3	8.9	78.285	721	721;558	0	16.09	NaN	NaN	NaN	0	0	Median	650890000	0	650890000				132	423;1526;2094;3464;3755;4264	True;True;True;True;True;True	431;1543;2114;3497;3796;4306	626;2056;2799;4681;5067;5720	755;2365;3218;5406;5842;6604	755;2365;3218;5406;5842;6604
F7SLF3	F7SLF3	tr|F7SLF3|F7SLF3_9GAMM Hemerythrin domain-containing protein OS=Halomonas sp. TD01 OX=999141 GN=GME_06589 PE=4 SV=1	1	4	4	20.4	20.4	21.238	181	181	0	16.068	NaN	NaN	NaN	0	0	Median	1195200000	0	1195200000				444	546;958;2647;2845	True;True;True;True	555;972;2669;2871	788;1346;3533;3834	936;1568;4055;4410	936;1568;4055;4410
F7SQ74	F7SQ74	tr|F7SQ74|F7SQ74_9GAMM 50S ribosomal protein L30 OS=Halomonas sp. TD01 OX=999141 GN=rpmD PE=3 SV=1	1	3	3	38.3	38.3	6.6218	60	60	0	16.035	NaN	NaN	NaN	0	0	Median	975350000	0	975350000				850	1926;3310;3600	True;True;True	1946;3343;3635	2590;4479;4873	2989;5186;5615	2989;5186;5615
F7SK87	F7SK87	tr|F7SK87|F7SK87_9GAMM Monooxygenase, FAD-binding protein OS=Halomonas sp. TD01 OX=999141 GN=GME_04487 PE=4 SV=1	1	5	5	15.9	15.9	42.54	390	390	0	16.025	NaN	NaN	NaN	0	0	Median	265070000	0	265070000				322	441;1010;2476;3154;3673	True;True;True;True;True	449;1024;2498;3187;3710	646;1409;3311;4268;4966	775;1639;3785;4940;5719;5720;5721;5722	775;1639;3785;4940;5720
F7SSD7	F7SSD7	tr|F7SSD7|F7SSD7_9GAMM ABC transporter ATP-binding protein OS=Halomonas sp. TD01 OX=999141 GN=GME_17097 PE=3 SV=1	1	1	1	5.2	5.2	40.917	365	365	0	16.023	NaN	NaN	NaN	0	0	Median	92718000	0	92718000				1094	267	TRUE	270	417	517	517
F7SJL4	F7SJL4	tr|F7SJL4|F7SJL4_9GAMM GTPase HflX OS=Halomonas sp. TD01 OX=999141 GN=hflX PE=3 SV=1	1	4	4	12.8	12.8	49.086	436	436	0	15.96	NaN	NaN	NaN	0	0	Median	476540000	0	476540000				207	96;369;3384;4356	True;True;True;True	96;376;3417;4399	119;558;4578;5835	133;680;5288;6738	133;680;5288;6738
F7SQV5	F7SQV5	tr|F7SQV5|F7SQV5_9GAMM Uncharacterized protein OS=Halomonas sp. TD01 OX=999141 GN=GME_14425 PE=4 SV=1	1	1	1	6.7	6.7	30.688	282	282	0	15.908	NaN	NaN	NaN	0	0	Median	36521000	0	36521000				942	3566	TRUE	3601	4824	5561	5561
F7SI61	F7SI61	tr|F7SI61|F7SI61_9GAMM S-(hydroxymethyl)glutathione dehydrogenase OS=Halomonas sp. TD01 OX=999141 GN=GME_00820 PE=3 SV=1	1	3	3	14.6	14.6	38.94	369	369	0	15.817	NaN	NaN	NaN	0	0	Median	267050000	0	267050000				53	1779;1938;3101	True;True;True	1798;1958;3134	2409;2604;4210	2775;3004;4875	2775;3004;4875
F7SNJ4	F7SNJ4	tr|F7SNJ4|F7SNJ4_9GAMM Magnesium transporter MgtE OS=Halomonas sp. TD01 OX=999141 GN=GME_10336 PE=3 SV=1	1	2	2	6.5	6.5	49.727	460	460	0	15.797	NaN	NaN	NaN	1	0	Median	14879000000	14605000000	274140000				649	820;1660	True;True	833;1679	1164;2258	1364;1365;2608	1364;2608
F7SKT9	F7SKT9	tr|F7SKT9|F7SKT9_9GAMM ATP-dependent RNA helicase DeaD OS=Halomonas sp. TD01 OX=999141 GN=GME_05505 PE=3 SV=1	1	3	3	6.7	6.7	61.583	570	570	0	15.727	NaN	NaN	NaN	0	0	Median	323370000	0	323370000				382	1014;1448;1972	True;True;True	1028;1464;1992	1413;1945;2644	1643;2240;3052;3053	1643;2240;3052
F7SRV9	F7SRV9	tr|F7SRV9|F7SRV9_9GAMM Aminomethyltransferase OS=Halomonas sp. TD01 OX=999141 GN=GME_16197 PE=3 SV=1	1	3	3	13.6	13.6	35.151	323	323	0	15.65	NaN	NaN	NaN	0	0	Median	736650000	0	736650000				1051	497;2607;4269	True;True;True	506;2629;4311	719;3490;5726	854;4006;6610;6611	854;4006;6611
F7SN31	F7SN31	tr|F7SN31|F7SN31_9GAMM Putative tricarboxylic transport membrane protein OS=Halomonas sp. TD01 OX=999141 GN=GME_09519 PE=4 SV=1	1	1	1	5.8	5.8	35.051	330	330	0	15.567	NaN	NaN	NaN	0	0	Median	59111000	0	59111000				597	3488	TRUE	3521	4715	5443	5443
F7SLB0	F7SLB0	tr|F7SLB0|F7SLB0_9GAMM Uncharacterized protein OS=Halomonas sp. TD01 OX=999141 GN=GME_06370 PE=4 SV=1	1	1	1	4.5	4.5	28.804	265	265	0	15.262	NaN	NaN	NaN	0	0	Median	0	0	0				429	1739	TRUE	1758	2358	2721	2721
F7SQE0	F7SQE0	tr|F7SQE0|F7SQE0_9GAMM Ribonucleoside-diphosphate reductase, adenosylcobalamin-dependent OS=Halomonas sp. TD01 OX=999141 GN=GME_13590 PE=4 SV=1	1	3	3	19.3	19.3	28.867	264	264	0	15.258	NaN	NaN	NaN	0	0	Median	328320000	0	328320000				892	1568;1963;2185	True;True;True	1586;1983;2206	2147;2635;2943	2483;3041;3042;3378	2483;3042;3378
F7SKC2	F7SKC2	tr|F7SKC2|F7SKC2_9GAMM Aspartokinase OS=Halomonas sp. TD01 OX=999141 GN=GME_04662 PE=3 SV=1	1	6	6	16.3	16.3	44.249	416	416	0	15.254	NaN	NaN	NaN	0	0	Median	1235600000	0	1235600000				343	131;1904;2178;2511;2723;4103	True;True;True;True;True;True	131;1924;2199;2533;2745;4145	160;2563;2934;3356;3626;5509	180;2962;3368;3834;4159;6361	180;2962;3368;3834;4159;6361
F7SPK9	F7SPK9	tr|F7SPK9|F7SPK9_9GAMM HTH-type transcriptional regulator MalT OS=Halomonas sp. TD01 OX=999141 GN=malT PE=3 SV=1	1	2	2	2.8	2.8	101.95	901	901	0	15.238	NaN	NaN	NaN	0	0	Median	119190000	0	119190000				782	43;1575	True;True	43;1593	52;2155	59;2493	59;2493
F7SPN7	F7SPN7	tr|F7SPN7|F7SPN7_9GAMM Uncharacterized protein OS=Halomonas sp. TD01 OX=999141 GN=GME_12307 PE=4 SV=1	1	1	1	11	11	11.827	100	100	0	15.198	NaN	NaN	NaN	0	0	Median	308590000	0	308590000				793	1162	TRUE	1176	1590	1846	1846
F7ST29	F7ST29	tr|F7ST29|F7ST29_9GAMM Glycerate kinase OS=Halomonas sp. TD01 OX=999141 GN=GME_18313 PE=3 SV=1	1	3	3	16	16	38.785	376	376	0	14.933	NaN	NaN	NaN	0	0	Median	482690000	0	482690000				1170	45;2611;3181	True;True;True	45;2633;3214	54;3494;4301	61;4010;4979	61;4010;4979
F7SK35	F7SK35	tr|F7SK35|F7SK35_9GAMM GTPase Der OS=Halomonas sp. TD01 OX=999141 GN=der PE=3 SV=1	1	4	4	9.9	9.9	51.566	467	467	0	14.775	NaN	NaN	NaN	0	0	Median	547880000	0	547880000				299	174;1608;3900;4346	True;True;True;True	175;1626;3941;4389	246;2196;2197;5258;5824	308;2542;2543;6078;6079;6727	308;2542;6079;6727
F7SPD5	F7SPD5	tr|F7SPD5|F7SPD5_9GAMM N-acetyltransferase domain-containing protein OS=Halomonas sp. TD01 OX=999141 GN=GME_11797 PE=4 SV=1	1	3	3	20.5	20.5	19.048	166	166	0	14.699	NaN	NaN	NaN	0	0	Median	601290000	0	601290000				768	1271;1566;2394	True;True;True	1286;1584;2415	1726;2145;3203	2002;2481;3663	2002;2481;3663
F7SLP3	F7SLP3	tr|F7SLP3|F7SLP3_9GAMM Phospholipase A1 OS=Halomonas sp. TD01 OX=999141 GN=GME_07066 PE=3 SV=1	1	3	3	11.5	11.5	39.243	339	339	0	14.449	NaN	NaN	NaN	0	0	Median	290550000	0	290550000				483	326;3501;4190	True;True;True	331;3534;4232	495;4731;5620	608;5461;5462;6484	608;5461;6484
F7SRX4	F7SRX4	tr|F7SRX4|F7SRX4_9GAMM CoA transferase, subunit B OS=Halomonas sp. TD01 OX=999141 GN=GME_16272 PE=4 SV=1	1	2	2	10.9	10.9	23.619	221	221	0	14.333	NaN	NaN	NaN	0	0	Median	1621100000	0	1621100000				1059	574;4149	True;True	584;4191	824;5567	976;6423	976;6423
F7SQ55	F7SQ55	tr|F7SQ55|F7SQ55_9GAMM Lactoylglutathione lyase OS=Halomonas sp. TD01 OX=999141 GN=GME_13165 PE=4 SV=1	1	3	3	16.9	16.9	20.234	177	177	0	14.163	NaN	NaN	NaN	0	0	Median	497470000	0	497470000				839	588;2839;3685	True;True;True	599;2865;3724	840;3828;4983	994;4404;5740;5741;5742	994;4404;5741
F7SRT6	F7SRT6	tr|F7SRT6|F7SRT6_9GAMM Peptidoglycan-associated protein OS=Halomonas sp. TD01 OX=999141 GN=pal PE=3 SV=1	1	2	2	15.5	15.5	19.041	181	181	0	14.126	NaN	NaN	NaN	0	0	Median	2772500000	0	2772500000				1039	363;1516	True;True	369;1532;1533	547;548;549;550;2041;2042	669;670;671;672;2349;2350	670;2350	87	97
F7SJY1	F7SJY1	tr|F7SJY1|F7SJY1_9GAMM Uncharacterized protein OS=Halomonas sp. TD01 OX=999141 GN=GME_03957 PE=4 SV=1	1	2	2	16.5	16.5	21.166	188	188	0	13.989	NaN	NaN	NaN	0	0	Median	122250000	0	122250000				274	587;2760	True;True	598;2782	839;3675;3676	993;4216;4217	993;4216
F7SQF4;F7SRG8	F7SQF4	tr|F7SQF4|F7SQF4_9GAMM Methyl-accepting chemotaxis sensory transducer OS=Halomonas sp. TD01 OX=999141 GN=GME_13660 PE=4 SV=1	2	3	3	6.5	6.5	61.139	569	569;552	0	13.953	NaN	NaN	NaN	0	0	Median	408580000	0	408580000				898	1524;2058;3232	True;True;True	1541;2078;3265	2054;2751;4364	2363;3169;5055;5056	2363;3169;5056
F7SNT0	F7SNT0	tr|F7SNT0|F7SNT0_9GAMM Uncharacterized protein OS=Halomonas sp. TD01 OX=999141 GN=GME_10766 PE=4 SV=1	1	4	4	28.7	28.7	19.38	167	167	0	13.948	NaN	NaN	NaN	0	0	Median	1852800000	0	1852800000				688	424;449;3265;3959	True;True;True;True	432;458;3298;4000	627;659;4404;5324	756;789;5099;6157	756;789;5099;6157
F7SPS3	F7SPS3	tr|F7SPS3|F7SPS3_9GAMM Transcription termination/antitermination protein NusA OS=Halomonas sp. TD01 OX=999141 GN=nusA PE=3 SV=1	1	7	7	17.1	17.1	56.37	504	504	0	13.943	NaN	NaN	NaN	1	0	Median	2577800000	118110000	2459700000				810	5;389;818;1908;2277;3687;4206	True;True;True;True;True;True;True	5;396;831;1928;2298;3726;4248	7;580;1161;2567;2568;3061;4985;5637	7;704;1359;2966;2967;3507;5744;6507	7;704;1359;2966;3507;5744;6507
F7SMS9	F7SMS9	tr|F7SMS9|F7SMS9_9GAMM FAD-binding PCMH-type domain-containing protein (Fragment) OS=Halomonas sp. TD01 OX=999141 GN=GME_09009 PE=4 SV=1	1	2	2	7.9	7.9	33.956	316	316	0	13.942	NaN	NaN	NaN	0	0	Median	143040000	0	143040000				579	1528;3882	True;True	1545;3923	2058;5235	2367;6051	2367;6051
F7SLV4	F7SLV4	tr|F7SLV4|F7SLV4_9GAMM DNA polymerase III subunit gamma/tau (Fragment) OS=Halomonas sp. TD01 OX=999141 GN=dnaX PE=3 SV=1	1	4	4	9.8	9.8	55.519	511	511	0	13.915	NaN	NaN	NaN	0	0	Median	257190000	0	257190000				508	303;1041;1467;3780	True;True;True;True	307;1055;1483;3821	468;1446;1974;5098	575;1679;2273;5878	575;1679;2273;5878
F7STG8	F7STG8	tr|F7STG8|F7STG8_9GAMM NERD domain-containing protein OS=Halomonas sp. TD01 OX=999141 GN=GME_19032 PE=4 SV=1	1	3	3	10.3	10.3	34.327	302	302	0	13.896	NaN	NaN	NaN	0	0	Median	147680000	0	147680000				1219	564;2414;4073	True;True;True	574;2435;4115	811;3230;5470	962;963;3695;6318	963;3695;6318
F7SPT4	F7SPT4	tr|F7SPT4|F7SPT4_9GAMM Carbamoyl-phosphate synthase large chain OS=Halomonas sp. TD01 OX=999141 GN=carB PE=3 SV=1	1	2	2	2.4	2.4	117.62	1076	1076	0	13.863	NaN	NaN	NaN	0	0	Median	33112000	0	33112000				817	611;2287	True;True	623;2308	872;3072	1031;3518	1031;3518
F7SKB7	F7SKB7	tr|F7SKB7|F7SKB7_9GAMM DNA mismatch repair protein MutS OS=Halomonas sp. TD01 OX=999141 GN=mutS PE=3 SV=1	1	4	4	5.6	5.6	94.15	855	855	0	13.781	NaN	NaN	NaN	0	0	Median	506930000	0	506930000				339	343;621;2112;4050	True;True;True;True	348;633;2132;4092	518;885;2821;5441	636;1044;3242;6286	636;1044;3242;6286
F7SK39	F7SK39	tr|F7SK39|F7SK39_9GAMM 4-hydroxy-3-methylbut-2-en-1-yl diphosphate synthase (flavodoxin) OS=Halomonas sp. TD01 OX=999141 GN=ispG PE=3 SV=1	1	6	6	15.1	15.1	40.308	371	371	0	13.63	NaN	NaN	NaN	0	0	Median	1925200000	0	1925200000				303	1597;1930;2664;2918;3921;4248	True;True;True;True;True;True	1615;1950;2686;2948;3962;4290	2182;2594;3555;3556;3557;3969;5280;5698	2523;2993;4081;4082;4083;4584;6104;6581	2523;2993;4083;4584;6104;6581
F7SJM3	F7SJM3	tr|F7SJM3|F7SJM3_9GAMM Uncharacterized protein OS=Halomonas sp. TD01 OX=999141 GN=GME_03417 PE=4 SV=1	1	4	4	12.2	12.2	26.984	246	246	0	13.558	NaN	NaN	NaN	0	0	Median	847470000	0	847470000				213	2350;3293;3322;3419	True;True;True;True	2371;3326;3355;3452	3148;4452;4453;4493;4494;4624	3602;5152;5153;5201;5202;5340	3602;5152;5201;5340
F7SLW8	F7SLW8	tr|F7SLW8|F7SLW8_9GAMM 3-oxoacyl-(Acyl carrier protein) synthase III OS=Halomonas sp. TD01 OX=999141 GN=GME_07454 PE=4 SV=1	1	4	4	17.2	17.2	40.089	373	373	0	13.544	NaN	NaN	NaN	0	0	Median	842310000	0	842310000				513	305;1510;3545;4549	True;True;True;True	309;1526;3580;4592	470;2030;2031;2032;4800;6068	577;2336;2337;2338;5535;7008	577;2338;5535;7008
F7SL25	F7SL25	tr|F7SL25|F7SL25_9GAMM Acyl-CoA dehydrogenase domain protein OS=Halomonas sp. TD01 OX=999141 GN=GME_05945 PE=3 SV=1	1	2	2	3.7	3.7	63.379	596	596	0	13.436	NaN	NaN	NaN	0	0	Median	189820000	0	189820000				402	1338;1414	True;True	1353;1430	1812;1905	2090;2191	2090;2191
F7SM39	F7SM39	tr|F7SM39|F7SM39_9GAMM Flagellar hook-associated protein 2 OS=Halomonas sp. TD01 OX=999141 GN=GME_07809 PE=3 SV=1	1	6	6	15.4	15.4	49.366	468	468	0	13.42	NaN	NaN	NaN	1	0	Median	248030000	15482000	232540000				533	2777;3393;4144;4168;4271;4432	True;True;True;True;True;True	2799;3426;4186;4210;4313;4475	3699;4589;5561;5589;5728;5928;5929	4243;5302;6417;6450;6613;6847;6848	4243;5302;6417;6450;6613;6847
F7SKE9	F7SKE9	tr|F7SKE9|F7SKE9_9GAMM Adenylate cyclase OS=Halomonas sp. TD01 OX=999141 GN=GME_04797 PE=4 SV=1	1	2	2	10.6	10.6	32.439	302	302	0	13.407	NaN	NaN	NaN	0	0	Median	29686000	0	29686000				354	2237;3007	True;True	2258;3040	3014;4097	3456;4745	3456;4745
F7SL41	F7SL41	tr|F7SL41|F7SL41_9GAMM Peroxiredoxin, Ohr subfamily protein OS=Halomonas sp. TD01 OX=999141 GN=GME_06025 PE=4 SV=1	1	4	4	39.7	39.7	14.529	141	141	0	13.396	NaN	NaN	NaN	0	0	Median	5103200000	0	5103200000				405	805;1025;1669;2055	True;True;True;True	818;1039;1688;2075	1148;1427;2267;2268;2748	1345;1658;2618;2619;3166	1345;1658;2619;3166
F7SNY8	F7SNY8	tr|F7SNY8|F7SNY8_9GAMM Amidophosphoribosyltransferase OS=Halomonas sp. TD01 OX=999141 GN=purF PE=3 SV=1	1	6	6	16	16	56.205	507	507	0	13.293	NaN	NaN	NaN	0	0	Median	1013200000	0	1013200000				713	1987;2208;3021;3089;3117;3699	True;True;True;True;True;True	2007;2229;3054;3122;3150;3739	2665;2977;4112;4196;4227;4998	3074;3416;4762;4858;4859;4896;5760;5761	3074;3416;4762;4859;4896;5761
F7SJR4	F7SJR4	tr|F7SJR4|F7SJR4_9GAMM Uncharacterized protein OS=Halomonas sp. TD01 OX=999141 GN=GME_03622 PE=4 SV=1	1	3	3	19.4	19.4	27.716	253	253	0	13.259	NaN	NaN	NaN	0	0	Median	361960000	0	361960000				234	756;1302;3985	True;True;True	768;1317;4026	1052;1762;5356	1226;2040;6191	1226;2040;6191
F7SKW3	F7SKW3	tr|F7SKW3|F7SKW3_9GAMM Nucleoside permease OS=Halomonas sp. TD01 OX=999141 GN=GME_05625 PE=3 SV=1	1	1	1	4	4	44.429	427	427	0	13.246	NaN	NaN	NaN	0	0	Median	0	0	0				392	2467	TRUE	2488	3298	3772	3772
F7SSD9	F7SSD9	tr|F7SSD9|F7SSD9_9GAMM Acyl-CoA dehydrogenase OS=Halomonas sp. TD01 OX=999141 GN=fadE PE=4 SV=1	1	6	6	9.8	9.8	89.529	828	828	0	13.201	NaN	NaN	NaN	0	0	Median	872040000	230920000	641120000				1095	182;569;990;2554;3033;4496	True;True;True;True;True;True	183;579;1004;2576;3066;4539	256;817;1384;3412;4128;6004	320;969;1610;3896;3897;4778;6937	320;969;1610;3896;4778;6937
F7SLV8	F7SLV8	tr|F7SLV8|F7SLV8_9GAMM Ribonuclease D OS=Halomonas sp. TD01 OX=999141 GN=rnd PE=3 SV=1	1	3	3	7.9	7.9	46.073	403	403	0	13.179	NaN	NaN	NaN	0	0	Median	204410000	0	204410000				510	2264;2518;3624	True;True;True	2285;2540;3660	3045;3365;4906	3490;3843;5653	3490;3843;5653
F7SNX7	F7SNX7	tr|F7SNX7|F7SNX7_9GAMM Iron-sulfur cluster carrier protein OS=Halomonas sp. TD01 OX=999141 GN=GME_11001 PE=3 SV=1	1	3	3	19.9	19.9	28.226	266	266	0	13.091	NaN	NaN	NaN	0	0	Median	1455600000	0	1455600000				709	1008;1836;4202	True;True;True	1022;1856;4244	1406;1407;2479;5633	1636;1637;2864;6502	1637;2864;6502
F7SRM8	F7SRM8	tr|F7SRM8|F7SRM8_9GAMM L-lactate dehydrogenase OS=Halomonas sp. TD01 OX=999141 GN=GME_15790 PE=3 SV=1	1	1	1	4.1	4.1	42.744	389	389	0	12.991	NaN	NaN	NaN	0	0	Median	0	0	0				1019	142	TRUE	142	173	193	193
F7SRS8	F7SRS8	tr|F7SRS8|F7SRS8_9GAMM Uncharacterized protein OS=Halomonas sp. TD01 OX=999141 GN=GME_16042 PE=4 SV=1	1	2	2	1.8	1.8	140.67	1307	1307	0	12.985	NaN	NaN	NaN	0	0	Median	134170000	0	134170000				1034	1717;2334	True;True	1736;2355	2329;3129	2690;3580	2690;3580
F7SQA0	F7SQA0	tr|F7SQA0|F7SQA0_9GAMM 50S ribosomal protein L7/L12 OS=Halomonas sp. TD01 OX=999141 GN=rplL PE=3 SV=1	1	4	4	26	26	12.563	123	123	0	12.966	NaN	NaN	NaN	0	0	Median	4285800000	0	4285800000				876	996;1456;2345;3768	True;True;True;True	1010;1472;2366;3809	1392;1958;1959;3141;5081;5082	1620;2256;2257;3594;3595;5860;5861;5862	1620;2257;3595;5860
F7SLW9	F7SLW9	tr|F7SLW9|F7SLW9_9GAMM Lipoprotein OS=Halomonas sp. TD01 OX=999141 GN=GME_07459 PE=4 SV=1	1	3	3	14.7	14.7	29.359	266	266	0	12.919	NaN	NaN	NaN	0	0	Median	47373000	0	47373000				514	172;175;4492	True;True;True	173;176;4535	244;247;5999	306;309;6932	306;309;6932
F7SKB2	F7SKB2	tr|F7SKB2|F7SKB2_9GAMM CTP synthase OS=Halomonas sp. TD01 OX=999141 GN=pyrG PE=3 SV=1	1	3	3	7.1	7.1	61.021	551	551	0	12.824	NaN	NaN	NaN	0	0	Median	88877000	0	88877000				336	525;3494;3526	True;True;True	534;3527;3559	766;4723;4766;4767	914;5452;5499;5500	914;5452;5500
F7SJ22	F7SJ22	tr|F7SJ22|F7SJ22_9GAMM Transcriptional repressor NrdR OS=Halomonas sp. TD01 OX=999141 GN=nrdR PE=3 SV=1	1	2	2	12.6	12.6	18.841	167	167	0	12.812	NaN	NaN	NaN	0	0	Median	202880000	0	202880000				127	2693;2694	True;True	2715;2716	3588;3589;3590;3591	4117;4118;4119;4120	4117;4120
F7SMS8	F7SMS8	tr|F7SMS8|F7SMS8_9GAMM Uncharacterized protein (Fragment) OS=Halomonas sp. TD01 OX=999141 GN=GME_09004 PE=4 SV=1	1	1	1	5.7	5.7	32.848	297	297	0	12.75	NaN	NaN	NaN	0	0	Median	0	0	0				578	3765	TRUE	3806	5078	5857	5857
F7SJR6	F7SJR6	tr|F7SJR6|F7SJR6_9GAMM Cell division protein ZapE OS=Halomonas sp. TD01 OX=999141 GN=zapE PE=3 SV=1	1	3	3	11.7	11.7	44.895	393	393	0	12.733	NaN	NaN	NaN	0	0	Median	182230000	0	182230000				236	95;623;977	True;True;True	95;635;991	118;887;1366;1367	132;1046;1591;1592	132;1046;1591
F7SRX9	F7SRX9	tr|F7SRX9|F7SRX9_9GAMM Glycine cleavage system protein T (Aminomethyltransferase) OS=Halomonas sp. TD01 OX=999141 GN=GME_16297 PE=3 SV=1	1	4	4	13	13	39.818	370	370	0	12.727	NaN	NaN	NaN	0	0	Median	1134000000	0	1134000000				1062	947;1629;3244;3814	True;True;True;True	961;1647;3277;3855	1333;2223;4377;5143;5144	1555;2570;5070;5071;5931;5932	1555;2570;5071;5932
F7ST93	F7ST93	tr|F7ST93|F7ST93_9GAMM PBP family phospholipid-binding protein OS=Halomonas sp. TD01 OX=999141 GN=GME_18655 PE=4 SV=1	1	1	1	9.5	9.5	17.194	158	158	0	12.591	NaN	NaN	NaN	1	0	Median	762220000	74159000	688060000				1193	1521	TRUE	1538	2049;2050	2358;2359	2358
F7STA2	F7STA2	tr|F7STA2|F7STA2_9GAMM Uncharacterized protein OS=Halomonas sp. TD01 OX=999141 GN=GME_18700 PE=4 SV=1	1	1	1	12.8	12.8	17.618	148	148	0	12.557	NaN	NaN	NaN	0	0	Median	88912000	0	88912000				1198	3444	TRUE	3477	4656	5377	5377
F7SLF0	F7SLF0	tr|F7SLF0|F7SLF0_9GAMM DNA segregation ATPase FtsK OS=Halomonas sp. TD01 OX=999141 GN=GME_06574 PE=3 SV=1	1	6	6	6.1	6.1	125.07	1148	1148	0	12.546	NaN	NaN	NaN	0	0	Median	1628300000	1172800000	455500000				442	633;679;1934;3037;3091;4038	True;True;True;True;True;True	645;691;1954;3070;3124;4080	901;955;2600;4132;4198;5426	1061;1118;3000;4782;4861;6270	1061;1118;3000;4782;4861;6270
F7SPT3	F7SPT3	tr|F7SPT3|F7SPT3_9GAMM Transcription elongation factor GreA OS=Halomonas sp. TD01 OX=999141 GN=greA PE=3 SV=1	1	6	6	36.7	36.7	17.19	158	158	0	12.524	NaN	NaN	NaN	0	0	Median	2113700000	0	2113700000				816	1485;2060;2090;2091;2681;3532	True;True;True;True;True;True	1501;2080;2110;2111;2703;3565	1999;2000;2753;2794;2795;3575;4774;4775	2300;2301;3171;3213;3214;4103;5507;5508	2301;3171;3213;3214;4103;5508
F7SLC1	F7SLC1	tr|F7SLC1|F7SLC1_9GAMM Putative glucose-6-phosphate 1-epimerase OS=Halomonas sp. TD01 OX=999141 GN=GME_06425 PE=3 SV=1	1	2	2	11.8	11.8	31.983	289	289	0	12.516	NaN	NaN	NaN	0	0	Median	57152000	0	57152000				430	638;2325	True;True	650;2346	907;3120	1067;3571	1067;3571
F7SIG6	F7SIG6	tr|F7SIG6|F7SIG6_9GAMM Lysine exporter protein (LysE/YggA) OS=Halomonas sp. TD01 OX=999141 GN=GME_01369 PE=4 SV=1	1	1	1	6.8	6.8	21.723	206	206	0	12.493	NaN	NaN	NaN	0	0	Median	69372000	0	69372000				75	1543	TRUE	1561	2115	2445	2445
F7SLR2	F7SLR2	tr|F7SLR2|F7SLR2_9GAMM Glutamine amidotransferase OS=Halomonas sp. TD01 OX=999141 GN=GME_07161 PE=4 SV=1	1	3	3	21.9	21.9	21.911	201	201	0	12.486	NaN	NaN	NaN	0	0	Median	162090000	0	162090000				492	1688;3114;3513	True;True;True	1707;3147;3546	2293;4224;4753	2650;4893;5486	2650;4893;5486
F7SI56	F7SI56	tr|F7SI56|F7SI56_9GAMM RNA polymerase sigma factor RpoD OS=Halomonas sp. TD01 OX=999141 GN=rpoD PE=3 SV=1	1	8	8	12.6	12.6	69.327	617	617	0	12.452	1.3527	1.9195	54.909	2	0	Median	2505400000	172400000	2333000000				51	511;1082;1120;2024;2234;3441;3482;4383	True;True;True;True;True;True;True;True	520;1096;1134;2044;2255;3474;3515;4426	734;1492;1537;2713;3011;4652;4707;5871	870;871;872;1732;1780;3129;3453;5372;5373;5435;6777	870;1732;1780;3129;3453;5373;5435;6777
F7SSL9	F7SSL9	tr|F7SSL9|F7SSL9_9GAMM Biotin carboxyl carrier protein of acetyl-CoA carboxylase OS=Halomonas sp. TD01 OX=999141 GN=GME_17507 PE=4 SV=1	1	2	2	21.4	21.4	16.802	154	154	0	12.415	NaN	NaN	NaN	0	0	Median	998090000	0	998090000				1118	2449;3443	True;True	2470;3476	3277;4654;4655	3748;5375;5376	3748;5375
F7SJX1	F7SJX1	tr|F7SJX1|F7SJX1_9GAMM 3-oxoacyl-[acyl-carrier-protein] reductase OS=Halomonas sp. TD01 OX=999141 GN=GME_03907 PE=3 SV=1	1	1	1	5.7	5.7	26.226	247	247	0	12.415	NaN	NaN	NaN	0	0	Median	957260000	0	957260000				268	2115	TRUE	2135	2824;2825	3245;3246	3245
F7SMZ2	F7SMZ2	tr|F7SMZ2|F7SMZ2_9GAMM Toxic anion resistance family protein OS=Halomonas sp. TD01 OX=999141 GN=GME_09324 PE=4 SV=1	1	4	4	13.4	13.4	44.18	397	397	0	12.411	NaN	NaN	NaN	0	0	Median	487570000	0	487570000				591	736;1415;2946;3140	True;True;True;True	748;1431;2977;3173	1025;1906;1907;4004;4254	1195;2192;2193;2194;2195;2196;4625;4926	1195;2196;4625;4926
F7SMS3	F7SMS3	tr|F7SMS3|F7SMS3_9GAMM Delta-1-piperideine-6-carboxylate dehydrogenase OS=Halomonas sp. TD01 OX=999141 GN=GME_08979 PE=3 SV=1	1	1	1	3.6	3.6	53.519	497	497	0	12.32	NaN	NaN	NaN	0	0	Median	29943000	0	29943000				576	2736	TRUE	2758	3641	4174	4174
F7SRW5	F7SRW5	tr|F7SRW5|F7SRW5_9GAMM 5-methylthioadenosine/S-adenosylhomocysteine nucleosidase OS=Halomonas sp. TD01 OX=999141 GN=mtnN PE=3 SV=1	1	3	3	22.6	22.6	25.236	235	235	0	12.302	NaN	NaN	NaN	0	0	Median	1004000000	0	1004000000				1055	336;2900;4436	True;True;True	341;2930;4479	508;3929;5933	623;624;4528;6852;6853	623;4528;6853
F7SR97	F7SR97	tr|F7SR97|F7SR97_9GAMM Peptide deformylase OS=Halomonas sp. TD01 OX=999141 GN=def PE=3 SV=1	1	3	3	20	20	19.43	170	170	0	12.285	NaN	NaN	NaN	0	0	Median	328120000	0	328120000				985	46;1586;4287	True;True;True	46;1604;4329	55;2168;5750	62;2507;6641	62;2507;6641
F7SSA1	F7SSA1	tr|F7SSA1|F7SSA1_9GAMM Uncharacterized protein OS=Halomonas sp. TD01 OX=999141 GN=GME_16917 PE=4 SV=1	1	2	2	11.7	11.7	25.453	230	230	0	12.259	NaN	NaN	NaN	1	0	Median	404910000	63478000	341430000				1082	605;2349	True;True	616;2370	861;3147	1018;3601	1018;3601
F7SLS9	F7SLS9	tr|F7SLS9|F7SLS9_9GAMM Serine--tRNA ligase OS=Halomonas sp. TD01 OX=999141 GN=serS PE=3 SV=1	1	1	1	3.1	3.1	48.036	425	425	0	12.22	NaN	NaN	NaN	0	0	Median	85243000	0	85243000				498	1069	TRUE	1083	1476	1716	1716
F7SRY8	F7SRY8	tr|F7SRY8|F7SRY8_9GAMM ATPase, P-type (Transporting), HAD superfamily, subfamily IC OS=Halomonas sp. TD01 OX=999141 GN=GME_16342 PE=4 SV=1	1	5	5	6.4	6.4	97.926	909	909	0	12.16	NaN	NaN	NaN	0	0	Median	423540000	0	423540000				1067	1372;3050;3698;3862;3863	True;True;True;True;True	1388;3083;3738;3903;3904	1855;4148;4997;5208;5209	2137;2138;4800;5759;6014;6015;6016;6017	2137;4800;5759;6014;6016
F7SM55	F7SM55	tr|F7SM55|F7SM55_9GAMM CAIB/BAIF family protein OS=Halomonas sp. TD01 OX=999141 GN=GME_07889 PE=3 SV=1	1	5	5	15.7	15.7	43.258	401	401	0	12.141	NaN	NaN	NaN	0	0	Median	333580000	0	333580000				537	624;1859;3616;4116;4491	True;True;True;True;True	636;1879;3652;4158;4534	888;889;2505;4895;5526;5998	1047;1048;2895;5641;6381;6931	1048;2895;5641;6381;6931
F7SJX7	F7SJX7	tr|F7SJX7|F7SJX7_9GAMM Thymidylate kinase OS=Halomonas sp. TD01 OX=999141 GN=tmk PE=3 SV=1	1	1	1	5.5	5.5	24.259	217	217	0	12.08	NaN	NaN	NaN	0	0	Median	0	0	0				272	1320	TRUE	1335	1786	2064	2064
F7SHS2	F7SHS2	tr|F7SHS2|F7SHS2_9GAMM Cbb3-type cytochrome c oxidase subunit OS=Halomonas sp. TD01 OX=999141 GN=GME_00125 PE=3 SV=1	1	2	2	10.7	10.7	34.162	309	309	0	12.074	NaN	NaN	NaN	1	0	Median	493870000	34135000	459730000				8	1401;2938	True;True	1417;2969	1890;1891;3993	2175;2176;2177;4613	2175;4613
F7SLY5	F7SLY5	tr|F7SLY5|F7SLY5_9GAMM Flavoprotein OS=Halomonas sp. TD01 OX=999141 GN=GME_07539 PE=4 SV=1	1	1	1	6.2	6.2	24.33	224	224	0	12.049	NaN	NaN	NaN	0	0	Median	63816000	0	63816000				519	111	TRUE	111	138	152;153	153
F7SSY3	F7SSY3	tr|F7SSY3|F7SSY3_9GAMM Ubiquinone/menaquinone biosynthesis C-methyltransferase UbiE OS=Halomonas sp. TD01 OX=999141 GN=ubiE PE=3 SV=1	1	4	4	21.9	21.9	27.726	251	251	0	12.033	NaN	NaN	NaN	0	0	Median	943030000	0	943030000				1156	192;539;3861;3916	True;True;True;True	193;548;3902;3957	268;269;781;5207;5275	332;333;929;6013;6098	333;929;6013;6098
F7SKY4	F7SKY4	tr|F7SKY4|F7SKY4_9GAMM Phosphomethylpyrimidine synthase OS=Halomonas sp. TD01 OX=999141 GN=thiC PE=3 SV=1	1	3	3	6.3	6.3	72.715	648	648	0	12.014	NaN	NaN	NaN	0	0	Median	160750000	0	160750000				396	767;997;2921	True;True;True	779;1011;2951	1067;1068;1393;3973	1242;1243;1621;4590;4591	1242;1621;4591
F7SJV2	F7SJV2	tr|F7SJV2|F7SJV2_9GAMM Lipoprotein-releasing system ATP-binding protein LolD OS=Halomonas sp. TD01 OX=999141 GN=lolD PE=3 SV=1	1	3	3	16.9	16.9	25.387	236	236	0	11.958	NaN	NaN	NaN	0	0	Median	481540000	0	481540000				260	2330;3865;4367	True;True;True	2351;3906;4410	3125;5212;5849;5850	3576;6020;6753;6754	3576;6020;6753
F7SPZ5	F7SPZ5	tr|F7SPZ5|F7SPZ5_9GAMM Restriction endonuclease OS=Halomonas sp. TD01 OX=999141 GN=GME_12855 PE=4 SV=1	1	3	3	11.4	11.4	37.292	333	333	0	11.913	NaN	NaN	NaN	0	0	Median	240390000	0	240390000				830	2378;3196;3439	True;True;True	2399;3229;3472	3186;4322;4650	3644;5009;5369;5370	3644;5009;5370
F7SN91	F7SN91	tr|F7SN91|F7SN91_9GAMM tRNA (guanine-N(7)-)-methyltransferase OS=Halomonas sp. TD01 OX=999141 GN=trmB PE=3 SV=1	1	2	2	15.2	15.2	28.688	256	256	0	11.911	NaN	NaN	NaN	0	0	Median	64694000	0	64694000				612	1617;3693	True;True	1635;3732	2210;4991	2557;5751;5752	2557;5752
F7SLM3	F7SLM3	tr|F7SLM3|F7SLM3_9GAMM TPR_REGION domain-containing protein OS=Halomonas sp. TD01 OX=999141 GN=GME_06966 PE=4 SV=1	1	5	5	10	10	61.118	548	548	0	11.852	NaN	NaN	NaN	0	0	Median	595940000	0	595940000				477	1013;2546;3258;3521;4423	True;True;True;True;True	1027;2568;3291;3554;4466	1412;3397;4396;4761;5917	1642;3880;5091;5494;6832	1642;3880;5091;5494;6832
F7SSX8	F7SSX8	tr|F7SSX8|F7SSX8_9GAMM Arginine--tRNA ligase OS=Halomonas sp. TD01 OX=999141 GN=argS PE=3 SV=1	1	5	5	10.3	10.3	61.603	561	561	0	11.814	NaN	NaN	NaN	0	0	Median	734760000	0	734760000				1153	715;946;1007;2507;2957	True;True;True;True;True	727;960;1021;2529;2989	1001;1332;1404;1405;3352;4027	1169;1554;1634;1635;3830;4662	1169;1554;1635;3830;4662
F7SPP4	F7SPP4	tr|F7SPP4|F7SPP4_9GAMM Tyrosine--tRNA ligase OS=Halomonas sp. TD01 OX=999141 GN=tyrS PE=3 SV=1	1	4	4	17.5	17.5	44.081	399	399	0	11.753	NaN	NaN	NaN	0	0	Median	188850000	0	188850000				794	353;1728;1967;3385	True;True;True;True	359;1747;1987;3418	531;2342;2639;4579	651;2704;3046;3047;5289;5290	651;2704;3046;5289
F7SQA2	F7SQA2	tr|F7SQA2|F7SQA2_9GAMM 50S ribosomal protein L1 OS=Halomonas sp. TD01 OX=999141 GN=rplA PE=3 SV=1	1	4	4	24.8	24.8	24.284	230	230	0	11.739	NaN	NaN	NaN	0	0	Median	4962500000	49623000	4912800000				878	554;3947;4045;4327	True;True;True;True	564;3988;4087;4370	799;5309;5310;5311;5435;5436;5803	947;6138;6139;6140;6280;6281;6704	947;6138;6280;6704
F7SNJ9	F7SNJ9	tr|F7SNJ9|F7SNJ9_9GAMM ATP synthase subunit delta OS=Halomonas sp. TD01 OX=999141 GN=atpH PE=3 SV=1	1	8	8	36.2	36.2	19.549	177	177	0	11.65	NaN	NaN	NaN	0	0	Median	2320100000	0	2320100000				654	101;102;152;992;1330;2814;3789;3938	True;True;True;True;True;True;True;True	101;102;152;1006;1345;2836;3830;3979	125;126;127;186;1386;1801;3762;5109;5299	139;140;141;207;1612;2079;4321;5890;6125	139;140;207;1612;2079;4321;5890;6125
F7SI47	F7SI47	tr|F7SI47|F7SI47_9GAMM CO2+/MG2+ efflux protein ApaG OS=Halomonas sp. TD01 OX=999141 GN=apaG PE=4 SV=1	1	1	1	11.2	11.2	13.928	125	125	0	11.626	NaN	NaN	NaN	0	0	Median	67705000	0	67705000				48	1775	TRUE	1794	2405	2771	2771
F7SL20	F7SL20	tr|F7SL20|F7SL20_9GAMM Lipid A biosynthesis acyltransferase OS=Halomonas sp. TD01 OX=999141 GN=GME_05920 PE=4 SV=1	1	1	1	3.9	3.9	34.57	310	310	0	11.57	NaN	NaN	NaN	0	0	Median	36816000	0	36816000				400	4068	TRUE	4110	5460	6308	6308
F7STA8;F7STB0	F7STA8;F7STB0	tr|F7STA8|F7STA8_9GAMM Sodium/proline symporter OS=Halomonas sp. TD01 OX=999141 GN=GME_18730 PE=3 SV=1;tr|F7STB0|F7STB0_9GAMM Sodium/proline symporter OS=Halomonas sp. TD01 OX=999141 GN=GME_18740 PE=3 SV=1	2	2	2	6.2	6.2	52.606	496	496;497	0	11.515	NaN	NaN	NaN	0	0	Median	382300000	0	382300000				1202	1126;2909	True;True	1140;2939	1545;3959	1790;1791;4572	1791;4572
F7SK85	F7SK85	tr|F7SK85|F7SK85_9GAMM 2-hydroxychromene-2-carboxylateisomerase family protein OS=Halomonas sp. TD01 OX=999141 GN=GME_04477 PE=4 SV=1	1	1	1	7.8	7.8	24.344	217	217	0	11.354	NaN	NaN	NaN	0	0	Median	137750000	0	137750000				321	4485	TRUE	4528	5991	6921;6922	6921
F7SHT2	F7SHT2	tr|F7SHT2|F7SHT2_9GAMM Glutathione S-transferase domain-containing protein OS=Halomonas sp. TD01 OX=999141 GN=GME_00175 PE=4 SV=1	1	5	5	24.3	24.3	26.499	230	230	0	11.263	NaN	NaN	NaN	0	0	Median	744930000	0	744930000				14	223;552;1386;3646;3875	True;True;True;True;True	224;561;1402;3682;3916	321;795;1871;4934;5226	393;943;2156;5685;6040	393;943;2156;5685;6040
F7SI23	F7SI23	tr|F7SI23|F7SI23_9GAMM DNA-binding transcriptional regulator HexR OS=Halomonas sp. TD01 OX=999141 GN=GME_00630 PE=4 SV=1	1	2	2	9.8	9.8	31.383	287	287	0	11.26	NaN	NaN	NaN	0	0	Median	196990000	0	196990000				36	492;2276	True;True	501;2297	713;714;3060	847;848;3506	847;3506
F7SQX6	F7SQX6	tr|F7SQX6|F7SQX6_9GAMM Cold shock protein CspA OS=Halomonas sp. TD01 OX=999141 GN=GME_14530 PE=4 SV=1	1	4	4	31.1	31.1	19.661	180	180	0	11.219	NaN	NaN	NaN	0	0	Median	1078200000	0	1078200000				951	1639;1789;2842;3203	True;True;True;True	1657;1808;2868;3236	2233;2423;3831;4330	2581;2791;4407;5018	2581;2791;4407;5018
F7SRA1	F7SRA1	tr|F7SRA1|F7SRA1_9GAMM Oxygen-dependent coproporphyrinogen-III oxidase OS=Halomonas sp. TD01 OX=999141 GN=hemF PE=3 SV=1	1	2	2	9	9	35.129	310	310	0	11.174	NaN	NaN	NaN	0	0	Median	206210000	0	206210000				986	496;4377	True;True	505;4420	718;5863	853;6768	853;6768
F7SQL0	F7SQL0	tr|F7SQL0|F7SQL0_9GAMM Uncharacterized protein OS=Halomonas sp. TD01 OX=999141 GN=GME_13948 PE=4 SV=1	1	5	5	37.6	37.6	19.763	173	173	0	11.168	NaN	NaN	NaN	0	0	Median	775590000	0	775590000				915	1581;1751;1883;2634;3141	True;True;True;True;True	1599;1770;1903;2656;3174	2162;2373;2535;3518;3519;4255	2500;2737;2930;4038;4039;4927	2500;2737;2930;4038;4927
F7SNA2	F7SNA2	tr|F7SNA2|F7SNA2_9GAMM TRAP transporter substrate-binding protein TeaA (Substrate ectoine) OS=Halomonas sp. TD01 OX=999141 GN=GME_09876 PE=4 SV=1	1	4	4	13.2	13.2	38.923	348	348	0	11.164	NaN	NaN	NaN	0	0	Median	662470000	0	662470000				614	1205;1609;2028;2573	True;True;True;True	1220;1627;2048;2595	1639;2198;2717;3433	1902;2544;3133;3919	1902;2544;3133;3919
F7SNG5	F7SNG5	tr|F7SNG5|F7SNG5_9GAMM LysR family transcriptional regulator OS=Halomonas sp. TD01 OX=999141 GN=GME_10191 PE=3 SV=1	1	5	5	19.4	19.4	34.123	309	309	0	11.163	NaN	NaN	NaN	0	0	Median	670470000	0	670470000				637	235;753;755;2902;3611	True;True;True;True;True	236;765;767;2932;3647	338;1049;1051;3931;3932;3933;4889	412;1223;1225;4530;4531;4532;5634;5635	412;1223;1225;4530;5634
F7SJB3	F7SJB3	tr|F7SJB3|F7SJB3_9GAMM 8-amino-7-oxononanoate synthase OS=Halomonas sp. TD01 OX=999141 GN=GME_02865 PE=4 SV=1	1	4	4	12.2	12.2	48.272	444	444	0	11.139	NaN	NaN	NaN	0	0	Median	443750000	0	443750000				177	477;1275;4341;4445	True;True;True;True	486;1290;4384;4488	692;1730;5819;5945	824;2006;6720;6721;6867	824;2006;6720;6867
F7SQF8;F7SIB1;F7STI0	F7SQF8	tr|F7SQF8|F7SQF8_9GAMM Methyl-accepting chemotaxis sensory transducer OS=Halomonas sp. TD01 OX=999141 GN=GME_13688 PE=4 SV=1	3	6	6	11.2	11.2	78.278	720	720;542;569	0	11.062	NaN	NaN	NaN	0	0	Median	554410000	0	554410000				899	406;676;1523;1554;2578;2649	True;True;True;True;True;True	413;688;1540;1572;2600;2671	604;605;952;2052;2053;2129;3439;3535	731;732;1115;2361;2362;2461;2462;3925;3926;3927;4057	732;1115;2362;2462;3925;4057
F7SJG8	F7SJG8	tr|F7SJG8|F7SJG8_9GAMM Uncharacterized protein OS=Halomonas sp. TD01 OX=999141 GN=GME_03142 PE=4 SV=1	1	3	3	15.7	15.7	26.437	242	242	0	11.051	NaN	NaN	NaN	0	0	Median	177300000	0	177300000				185	86;2891;3123	True;True;True	86;2921;3156	105;3900;3901;3902;4234	117;4488;4489;4490;4904	117;4490;4904
F7SJ58	F7SJ58	tr|F7SJ58|F7SJ58_9GAMM Dihydrofolate reductase OS=Halomonas sp. TD01 OX=999141 GN=GME_02590 PE=3 SV=1	1	3	3	23.5	23.5	20.109	179	179	0	11.035	NaN	NaN	NaN	0	0	Median	567900000	0	567900000				147	791;2200;3926	True;True;True	804;2221;3967	1130;2966;2967;5285;5286	1324;3403;3404;3405;6109;6110;6111	1324;3404;6110
F7SQR5	F7SQR5	tr|F7SQR5|F7SQR5_9GAMM Exodeoxyribonuclease I OS=Halomonas sp. TD01 OX=999141 GN=sbcB PE=4 SV=1	1	4	4	8.9	8.9	56.424	497	497	0	11.022	NaN	NaN	NaN	0	0	Median	318740000	0	318740000				924	765;1637;3662;4022	True;True;True;True	777;1655;3698;4063	1065;2231;4952;5404	1240;2579;5704;6244	1240;2579;5704;6244
F7STB4	F7STB4	tr|F7STB4|F7STB4_9GAMM Signal transduction protein with CBS domains OS=Halomonas sp. TD01 OX=999141 GN=GME_18760 PE=4 SV=1	1	2	2	20.7	20.7	15.18	135	135	0	10.925	NaN	NaN	NaN	0	0	Median	97833000	0	97833000				1205	3079;4273	True;True	3112;4315	4183;5730	4840;6616	4840;6616
F7SMU8	F7SMU8	tr|F7SMU8|F7SMU8_9GAMM Phenylacetic acid degradation protein paaN2 OS=Halomonas sp. TD01 OX=999141 GN=GME_09104 PE=4 SV=1	1	3	3	5.7	5.7	59.973	558	558	0	10.866	NaN	NaN	NaN	0	0	Median	148040000	0	148040000				583	514;1624;3773	True;True;True	523;1642;3814	737;2217;2218;5088	875;2564;2565;5868	875;2564;5868
F7SMV1	F7SMV1	tr|F7SMV1|F7SMV1_9GAMM Enoyl-CoA hydratase OS=Halomonas sp. TD01 OX=999141 GN=GME_09119 PE=4 SV=1	1	1	1	6.5	6.5	28.551	263	263	0	10.756	NaN	NaN	NaN	0	0	Median	32473000	0	32473000				584	3617	TRUE	3653	4896	5642	5642
F7SLW6	F7SLW6	tr|F7SLW6|F7SLW6_9GAMM Long-chain-fatty-acid--CoA ligase OS=Halomonas sp. TD01 OX=999141 GN=GME_07444 PE=4 SV=1	1	4	4	8.6	8.6	61.107	556	556	0	10.666	NaN	NaN	NaN	0	0	Median	575650000	0	575650000				511	176;722;2392;2671	True;True;True;True	177;734;2413;2693	248;1008;3201;3564	310;311;1176;3661;4090	311;1176;3661;4090
F7SNI0	F7SNI0	tr|F7SNI0|F7SNI0_9GAMM Exodeoxyribonuclease III Xth OS=Halomonas sp. TD01 OX=999141 GN=GME_10266 PE=4 SV=1	1	5	5	27.5	27.5	29.773	255	255	0	10.616	NaN	NaN	NaN	0	0	Median	1542800000	0	1542800000				643	595;1206;1383;1878;3748	True;True;True;True;True	606;1221;1399;1898;3789	849;1640;1868;2530;5060	1004;1903;2153;2925;5834;5835	1004;1903;2153;2925;5835
F7SLE1	F7SLE1	tr|F7SLE1|F7SLE1_9GAMM tRNA-specific 2-thiouridylase MnmA OS=Halomonas sp. TD01 OX=999141 GN=mnmA PE=3 SV=1	1	5	5	17.6	17.6	41.984	380	380	0	10.557	NaN	NaN	NaN	1	0	Median	343870000	805860	343060000				437	264;778;3025;3785;3856	True;True;True;True;True	267;791;3058;3826;3897	414;1109;4118;5104;5199;5200	513;514;1302;4768;5884;6001;6002	513;1302;4768;5884;6002
F7SNP7	F7SNP7	tr|F7SNP7|F7SNP7_9GAMM 3-deoxy-D-manno-octulosonic acid kinase OS=Halomonas sp. TD01 OX=999141 GN=kdkA PE=3 SV=1	1	2	2	10.5	10.5	28.136	247	247	0	10.51	NaN	NaN	NaN	0	0	Median	97149000	0	97149000				675	260;4493	True;True	263;4536	407;6000	505;6933	505;6933
F7SN07	F7SN07	tr|F7SN07|F7SN07_9GAMM Methyl-accepting chemotaxis sensory transducer OS=Halomonas sp. TD01 OX=999141 GN=GME_09399 PE=4 SV=1	1	3	2	8	6.2	62.92	577	577	0	10.507	NaN	NaN	NaN	0	0	Median	686390000	0	686390000				596	697;1525;3230	True;True;True	709;1542;3263	978;2055;4362	1145;2364;5053	1145;2364;5053
F7SSX0	F7SSX0	tr|F7SSX0|F7SSX0_9GAMM Phosphoribosylformylglycinamidine synthase OS=Halomonas sp. TD01 OX=999141 GN=purL PE=3 SV=1	1	6	6	5.4	5.4	142.22	1308	1308	0	10.434	NaN	NaN	NaN	0	0	Median	441270000	0	441270000				1152	459;1443;2502;2562;2608;4467	True;True;True;True;True;True	468;1459;2524;2584;2630;4510	671;1940;3344;3421;3491;5972	801;2232;3821;3906;4007;6899	801;2232;3821;3906;4007;6899
F7SIT9	F7SIT9	tr|F7SIT9|F7SIT9_9GAMM Nitrilase/cyanide hydratase and apolipoprotein N-acyltransferase OS=Halomonas sp. TD01 OX=999141 GN=GME_01984 PE=4 SV=1	1	3	3	7.7	7.7	60.036	522	522	0	10.412	NaN	NaN	NaN	0	0	Median	205870000	0	205870000				96	2019;2971;3514	True;True;True	2039;3003;3547	2708;4043;4754	3124;4681;5487	3124;4681;5487
F7SJT3	F7SJT3	tr|F7SJT3|F7SJT3_9GAMM UDP-N-acetylmuramoyl-tripeptide--D-alanyl-D-alanine ligase OS=Halomonas sp. TD01 OX=999141 GN=murF PE=3 SV=1	1	2	2	6.6	6.6	47.137	452	452	0	10.398	NaN	NaN	NaN	0	0	Median	0	0	0				246	35;3010	True;True	35;3043	42;4100	49;4748	49;4748
F7SNQ9	F7SNQ9	tr|F7SNQ9|F7SNQ9_9GAMM Carboxyl-terminal protease OS=Halomonas sp. TD01 OX=999141 GN=GME_10661 PE=3 SV=1	1	2	2	6.2	6.2	47.451	433	433	0	10.36	NaN	NaN	NaN	0	0	Median	336570000	0	336570000				680	1123;3500	True;True	1137;3533	1541;4730	1784;5460	1784;5460
F7SQG0	F7SQG0	tr|F7SQG0|F7SQG0_9GAMM Chemotaxis protein CheW OS=Halomonas sp. TD01 OX=999141 GN=GME_13698 PE=4 SV=1	1	3	3	21.7	21.7	17.996	166	166	0	10.359	NaN	NaN	NaN	0	0	Median	522810000	0	522810000				901	1755;1845;3561	True;True;True	1774;1865;3596	2377;2489;4818	2741;2877;5554	2741;2877;5554
F7SSR9	F7SSR9	tr|F7SSR9|F7SSR9_9GAMM Uncharacterized protein OS=Halomonas sp. TD01 OX=999141 GN=GME_17757 PE=4 SV=1	1	1	1	9.6	9.6	15.372	146	146	0	10.351	NaN	NaN	NaN	0	0	Median	0	0	0				1138	3590	TRUE	3625	4859	5599	5599
F7SPJ3	F7SPJ3	tr|F7SPJ3|F7SPJ3_9GAMM Glucose-6-phosphate 1-dehydrogenase OS=Halomonas sp. TD01 OX=999141 GN=zwf PE=3 SV=1	1	6	6	12.9	12.9	56.602	497	497	0	10.314	NaN	NaN	NaN	0	0	Median	542490000	0	542490000				779	308;1170;1695;2332;2963;3213	True;True;True;True;True;True	312;1184;1714;2353;2995;3246	474;1600;2302;3127;4034;4340	581;1858;2660;3578;4670;5029	581;1858;2660;3578;4670;5029
F7SSV7	F7SSV7	tr|F7SSV7|F7SSV7_9GAMM Phosphoribosylaminoimidazole-succinocarboxamide synthase OS=Halomonas sp. TD01 OX=999141 GN=purC PE=3 SV=1	1	4	4	21.5	21.5	26.802	237	237	0	10.301	NaN	NaN	NaN	0	0	Median	649730000	0	649730000				1146	1483;2346;2942;3116	True;True;True;True	1499;2367;2973;3149	1996;1997;3142;3143;3998;4226	2297;2298;3596;3597;4619;4895	2298;3597;4619;4895
F7SQ84	F7SQ84	tr|F7SQ84|F7SQ84_9GAMM 50S ribosomal protein L29 OS=Halomonas sp. TD01 OX=999141 GN=rpmC PE=3 SV=1	1	3	3	44.4	44.4	7.3915	63	63	0	10.295	NaN	NaN	NaN	0	0	Median	2266900000	0	2266900000				860	463;1004;3630	True;True;True	472;1018;3666	675;676;1400;4913	805;806;1628;1629;5661	806;1629;5661
F7SKV9	F7SKV9	tr|F7SKV9|F7SKV9_9GAMM Purine nucleoside phosphorylase DeoD-type OS=Halomonas sp. TD01 OX=999141 GN=deoD PE=3 SV=1	1	2	2	8.3	8.3	26.051	241	241	0	10.255	NaN	NaN	NaN	0	0	Median	432990000	0	432990000				388	1037;4465	True;True	1051;4508	1442;5970	1675;6897	1675;6897
F7SMF1	F7SMF1	tr|F7SMF1|F7SMF1_9GAMM NADH:flavin oxidoreductase/NADH oxidase OS=Halomonas sp. TD01 OX=999141 GN=GME_08369 PE=4 SV=1	1	4	4	19.1	19.1	41.007	372	372	0	10.198	NaN	NaN	NaN	0	0	Median	92433000	0	92433000				558	287;1491;2012;4167	True;True;True;True	291;1507;2032;4209	450;2007;2697;5588	555;2309;2310;2311;3108;6448;6449	555;2310;3108;6448
F7SSA9	F7SSA9	tr|F7SSA9|F7SSA9_9GAMM Uncharacterized protein OS=Halomonas sp. TD01 OX=999141 GN=GME_16957 PE=4 SV=1	1	3	3	8.6	8.6	67.86	606	606	0	10.182	NaN	NaN	NaN	0	0	Median	241520000	0	241520000				1087	38;2575;2717	True;True;True	38;2597;2739	46;3436;3619	53;3922;4152	53;3922;4152
F7SPL4	F7SPL4	tr|F7SPL4|F7SPL4_9GAMM Alpha amylase, catalytic region OS=Halomonas sp. TD01 OX=999141 GN=GME_12192 PE=4 SV=1	1	4	4	8.9	8.9	61.296	538	538	0	10.147	NaN	NaN	NaN	0	0	Median	217450000	0	217450000				784	1419;1563;3215;3786	True;True;True;True	1435;1581;3248;3827	1911;2140;4342;5105	2200;2476;5031;5885	2200;2476;5031;5885
F7SNQ8	F7SNQ8	tr|F7SNQ8|F7SNQ8_9GAMM 2-octaprenyl-3-methyl-6-methoxy-1, 4-benzoquinolhy droxylase OS=Halomonas sp. TD01 OX=999141 GN=GME_10656 PE=4 SV=1	1	4	4	12	12	45.03	418	418	0	10.128	NaN	NaN	NaN	0	0	Median	580880000	0	580880000				679	2298;2421;3168;3843	True;True;True;True	2319;2442;3201;3884	3084;3085;3238;4288;5181	3533;3534;3703;4965;5978	3533;3703;4965;5978
F7SNB9	F7SNB9	tr|F7SNB9|F7SNB9_9GAMM Diaminopimelate epimerase OS=Halomonas sp. TD01 OX=999141 GN=dapF PE=3 SV=1	1	1	1	7.6	7.6	30.509	277	277	0	10.025	NaN	NaN	NaN	0	0	Median	35253000	0	35253000				624	1715	TRUE	1734	2327	2687	2687
F7SR50	F7SR50	tr|F7SR50|F7SR50_9GAMM Type I restriction-modification system, M subunit OS=Halomonas sp. TD01 OX=999141 GN=GME_14900 PE=4 SV=1	1	4	4	5.6	5.6	88.803	788	788	0	9.9751	NaN	NaN	NaN	0	0	Median	289430000	0	289430000				977	1685;2142;4085;4471	True;True;True;True	1704;2163;4127;4514	2290;2873;5484;5976	2646;3298;6334;6903	2646;3298;6334;6903
F7SHZ2	F7SHZ2	tr|F7SHZ2|F7SHZ2_9GAMM Uncharacterized protein OS=Halomonas sp. TD01 OX=999141 GN=GME_00475 PE=3 SV=1	1	5	5	12.4	12.4	52.055	477	477	0	9.8905	NaN	NaN	NaN	0	0	Median	385670000	0	385670000				29	462;639;1091;2430;3708	True;True;True;True;True	471;651;1105;2451;3748	674;908;1501;3250;5010	804;1068;1741;3719;5779;5780	804;1068;1741;3719;5779
F7SJX8	F7SJX8	tr|F7SJX8|F7SJX8_9GAMM DNA polymerase III subunit delta OS=Halomonas sp. TD01 OX=999141 GN=GME_03942 PE=4 SV=1	1	1	1	5.5	5.5	36.67	327	327	0	9.8769	NaN	NaN	NaN	0	0	Median	21458000	0	21458000				273	4236	TRUE	4278	5679	6560	6560
F7SST3	F7SST3	tr|F7SST3|F7SST3_9GAMM Uncharacterized protein OS=Halomonas sp. TD01 OX=999141 GN=GME_17833 PE=4 SV=1	1	2	2	19.9	19.9	15.257	141	141	0	9.8677	NaN	NaN	NaN	0	0	Median	718230000	0	718230000				1142	2253;3739	True;True	2274;3779	3030;5046;5047	3473;5820;5821	3473;5820
F7SPI9	F7SPI9	tr|F7SPI9|F7SPI9_9GAMM PfkB domain protein OS=Halomonas sp. TD01 OX=999141 GN=GME_12067 PE=4 SV=1	1	5	5	18.2	18.2	34.069	319	319	0	9.671	NaN	NaN	NaN	0	0	Median	2009800000	0	2009800000				776	149;3478;3675;3711;4249	True;True;True;True;True	149;3511;3712;3751;4291	182;4702;4968;5013;5699	203;5430;5724;5725;5783;6582	203;5430;5725;5783;6582
F7SP47	F7SP47	tr|F7SP47|F7SP47_9GAMM Na(+)-translocating NADH-quinone reductase subunit B OS=Halomonas sp. TD01 OX=999141 GN=nqrB PE=3 SV=1	1	1	1	2.9	2.9	44.705	408	408	0	9.6693	NaN	NaN	NaN	0	0	Median	343280000	0	343280000				736	3239	TRUE	3272	4371;4372	5064;5065	5065
F7SN70	F7SN70	tr|F7SN70|F7SN70_9GAMM Uncharacterized protein OS=Halomonas sp. TD01 OX=999141 GN=GME_09716 PE=4 SV=1	1	3	3	30.1	30.1	15.749	143	143	0	9.6281	NaN	NaN	NaN	0	0	Median	253250000	0	253250000				605	437;3584;3874	True;True;True	445;3619;3915	642;4852;5225	771;5592;6039	771;5592;6039
F7SJK9	F7SJK9	tr|F7SJK9|F7SJK9_9GAMM Uncharacterized protein OS=Halomonas sp. TD01 OX=999141 GN=GME_03347 PE=4 SV=1	1	4	4	25.5	25.5	18.092	165	165	0	9.6205	NaN	NaN	NaN	0	0	Median	627030000	0	627030000				202	1495;2124;2788;4337	True;True;True;True	1511;2144;2810;4380	2011;2836;3712;5814	2315;3258;4257;6715	2315;3258;4257;6715
F7SQU4	F7SQU4	tr|F7SQU4|F7SQU4_9GAMM Lysine--tRNA ligase OS=Halomonas sp. TD01 OX=999141 GN=lysS PE=3 SV=1	1	3	3	7.5	7.5	56.837	504	504	0	9.6005	NaN	NaN	NaN	0	0	Median	94916000	0	94916000				937	365;1778;4099	True;True;True	371;1797;4141	552;2408;5503	674;2774;6355	674;2774;6355
F7SM14	F7SM14	tr|F7SM14|F7SM14_9GAMM Tryptophan--tRNA ligase OS=Halomonas sp. TD01 OX=999141 GN=trpS PE=3 SV=1	1	3	3	10.9	10.9	37.732	340	340	0	9.5841	NaN	NaN	NaN	0	0	Median	315880000	0	315880000				523	754;1130;1701	True;True;True	766;1144;1720	1050;1549;2310	1224;1796;2668	1224;1796;2668
F7SJ71	F7SJ71	tr|F7SJ71|F7SJ71_9GAMM Uncharacterized protein OS=Halomonas sp. TD01 OX=999141 GN=GME_02655 PE=4 SV=1	1	2	2	7.7	7.7	41.802	365	365	0	9.5338	NaN	NaN	NaN	0	0	Median	377140000	0	377140000				155	2659;2906	True;True	2681;2936	3546;3956	4069;4569	4069;4569
F7ST53	F7ST53	tr|F7ST53|F7ST53_9GAMM N-acetyltransferase domain-containing protein OS=Halomonas sp. TD01 OX=999141 GN=GME_18443 PE=4 SV=1	1	3	3	32.5	32.5	18.099	160	160	0	9.5025	NaN	NaN	NaN	0	0	Median	724660000	0	724660000				1179	1689;1905;2427	True;True;True	1708;1925;2448	2294;2295;2564;3245	2651;2652;2963;3711;3712;3713	2652;2963;3713
F7SNE3	F7SNE3	tr|F7SNE3|F7SNE3_9GAMM DNA helicase OS=Halomonas sp. TD01 OX=999141 GN=GME_10081 PE=3 SV=1	1	5	5	8.6	8.6	82.865	732	732	0	9.4961	NaN	NaN	NaN	0	0	Median	512180000	0	512180000				635	1557;2616;3294;3998;4219	True;True;True;True;True	1575;2638;3327;4039;4261	2132;3499;4454;5375;5654	2465;4016;4017;5154;6212;6528	2465;4016;5154;6212;6528
F7SPQ5	F7SPQ5	tr|F7SPQ5|F7SPQ5_9GAMM RNA polymerase-binding transcription factor DksA OS=Halomonas sp. TD01 OX=999141 GN=dksA PE=3 SV=1	1	1	1	8.3	8.3	16.746	145	145	0	9.4117	NaN	NaN	NaN	0	0	Median	259910000	0	259910000				799	475	TRUE	484	690	822	822
F7SQL7	F7SQL7	tr|F7SQL7|F7SQL7_9GAMM Aminotransferase (Fragment) OS=Halomonas sp. TD01 OX=999141 GN=GME_13983 PE=4 SV=1	1	6	6	25.4	25.4	31.808	295	295	0	9.3916	NaN	NaN	NaN	0	0	Median	760720000	310180000	450540000				917	953;2536;2577;3058;3715;3758	True;True;True;True;True;True	967;2558;2599;3091;3755;3799	1340;3385;3438;4158;5017;5070	1562;3867;3924;4811;5787;5845	1562;3867;3924;4811;5787;5845
F7SQZ4	F7SQZ4	tr|F7SQZ4|F7SQZ4_9GAMM UDP-3-O-acylglucosamine N-acyltransferase OS=Halomonas sp. TD01 OX=999141 GN=lpxD PE=3 SV=1	1	2	2	7.4	7.4	36.502	351	351	0	9.362	NaN	NaN	NaN	0	0	Median	312740000	0	312740000				965	854;1438	True;True	867;1454	1210;1932	1417;2223	1417;2223
F7SSD2	F7SSD2	tr|F7SSD2|F7SSD2_9GAMM FAD dependent oxidoreductase OS=Halomonas sp. TD01 OX=999141 GN=GME_17072 PE=4 SV=1	1	5	5	11.4	11.4	62.41	551	551	0	9.3572	NaN	NaN	NaN	0	0	Median	223540000	0	223540000				1092	796;2720;4119;4252;4409	True;True;True;True;True	809;2742;4161;4294;4452	1135;1136;3623;5529;5703;5704;5899	1329;1330;1331;4156;6384;6586;6587;6588;6808	1330;4156;6384;6587;6808
F7SIH3	F7SIH3	tr|F7SIH3|F7SIH3_9GAMM Arginine N-succinyltransferase OS=Halomonas sp. TD01 OX=999141 GN=GME_01404 PE=4 SV=1	1	2	2	6.8	6.8	39.762	354	354	0	9.3049	NaN	NaN	NaN	0	0	Median	139390000	0	139390000				78	392;2929	True;True	399;2960	584;3983	709;4602	709;4602
F7SR90	F7SR90	tr|F7SR90|F7SR90_9GAMM Pheromone shutdown protein OS=Halomonas sp. TD01 OX=999141 GN=GME_15100 PE=4 SV=1	1	2	2	8.6	8.6	45.378	417	417	0	9.3018	NaN	NaN	NaN	0	0	Median	209020000	0	209020000				983	1727;4536	True;True	1746;4579	2341;6051;6052	2703;6990;6991	2703;6991
F7SJI9	F7SJI9	tr|F7SJI9|F7SJI9_9GAMM DNA topoisomerase 4 subunit A OS=Halomonas sp. TD01 OX=999141 GN=parC PE=3 SV=1	1	5	5	7.9	7.9	82.646	748	748	0	9.2682	NaN	NaN	NaN	0	0	Median	103150000	1733700	101410000				193	508;556;677;3043;4117	True;True;True;True;True	517;566;689;3076;4159	731;801;953;4140;5527	867;949;1116;4791;6382	867;949;1116;4791;6382
F7SHS5	F7SHS5	tr|F7SHS5|F7SHS5_9GAMM Cbb3-type cytochrome c oxidase subunit I OS=Halomonas sp. TD01 OX=999141 GN=GME_00140 PE=3 SV=1	1	2	2	5.1	5.1	53.363	475	475	0	9.1854	NaN	NaN	NaN	0	0	Median	318670000	0	318670000				10	1160;3595	True;True	1174;3630	1588;4866	1844;5608	1844;5608
F7SNA8	F7SNA8	tr|F7SNA8|F7SNA8_9GAMM Phosphomethylpyrimidine kinase OS=Halomonas sp. TD01 OX=999141 GN=GME_09906 PE=4 SV=1	1	2	2	10.1	10.1	29.008	276	276	0	9.1755	NaN	NaN	NaN	0	0	Median	188760000	0	188760000				617	1118;3451	True;True	1132;3484	1535;4665	1778;5386	1778;5386
F7SQH0	F7SQH0	tr|F7SQH0|F7SQH0_9GAMM Metal dependent phosphohydrolase OS=Halomonas sp. TD01 OX=999141 GN=GME_13748 PE=4 SV=1	1	3	3	6.6	6.6	62.581	563	563	0	9.1362	NaN	NaN	NaN	0	0	Median	220010000	0	220010000				905	244;2310;3827	True;True;True	247;2331;3868	386;3099;5163	482;3549;5955	482;3549;5955
F7SKP5	F7SKP5	tr|F7SKP5|F7SKP5_9GAMM Metallophos domain-containing protein OS=Halomonas sp. TD01 OX=999141 GN=GME_05285 PE=4 SV=1	1	1	1	7.5	7.5	28.562	255	255	0	9.111	NaN	NaN	NaN	0	0	Median	66210000	0	66210000				374	1063	TRUE	1077	1469	1707;1708	1707
F7SIW2	F7SIW2	tr|F7SIW2|F7SIW2_9GAMM Ferrochelatase OS=Halomonas sp. TD01 OX=999141 GN=hemH PE=3 SV=1	1	5	5	21.4	21.4	40.719	360	360	0	9.0604	NaN	NaN	NaN	0	0	Median	273680000	0	273680000				111	2089;2249;2745;4406;4456	True;True;True;True;True	2109;2270;2767;4449;4499	2793;3026;3655;5896;5957	3212;3469;4193;6805;6881	3212;3469;4193;6805;6881
F7SI75	F7SI75	tr|F7SI75|F7SI75_9GAMM Periplasmic sensor signal transduction histidine kinase OS=Halomonas sp. TD01 OX=999141 GN=GME_00900 PE=4 SV=1	1	3	3	7.5	7.5	53.416	481	481	0	9.01	NaN	NaN	NaN	0	0	Median	282990000	0	282990000				58	295;395;2653	True;True;True	299;402;2675	458;587;3539	564;712;4061	564;712;4061
F7SIG5	F7SIG5	tr|F7SIG5|F7SIG5_9GAMM Probable transcriptional regulatory protein GME_01364 OS=Halomonas sp. TD01 OX=999141 GN=GME_01364 PE=3 SV=1	1	3	3	14.4	14.4	26.558	243	243	0	9.0009	NaN	NaN	NaN	0	0	Median	1954200000	0	1954200000				74	168;760;2076	True;True;True	169;772;2096	239;1056;1057;1058;2776	300;1230;1231;1232;3195	300;1230;3195
F7SNX5	F7SNX5	tr|F7SNX5|F7SNX5_9GAMM Phosphoribosylglycinamide formyltransferase OS=Halomonas sp. TD01 OX=999141 GN=purN PE=3 SV=1	1	1	1	7.5	7.5	27.702	252	252	0	8.9855	NaN	NaN	NaN	0	0	Median	135450000	0	135450000				707	2406	TRUE	2427	3219	3682;3683	3682
F7SQF2	F7SQF2	tr|F7SQF2|F7SQF2_9GAMM Protein phosphatase CheZ OS=Halomonas sp. TD01 OX=999141 GN=GME_13650 PE=3 SV=1	1	1	1	4.8	4.8	26.348	231	231	0	8.9793	NaN	NaN	NaN	0	0	Median	156110000	0	156110000				896	409	TRUE	416	608	736	736
F7SSQ4	F7SSQ4	tr|F7SSQ4|F7SSQ4_9GAMM DNA gyrase subunit A OS=Halomonas sp. TD01 OX=999141 GN=gyrA PE=3 SV=1	1	4	4	5.5	5.5	101.69	919	919	0	8.971	NaN	NaN	NaN	0	0	Median	320940000	0	320940000				1131	147;170;2347;3840	True;True;True;True	147;171;2368;3881	179;242;3144;5178	199;200;304;3598;5975	200;304;3598;5975
F7SSB1	F7SSB1	tr|F7SSB1|F7SSB1_9GAMM Peptidyl-prolyl cis-trans isomerase OS=Halomonas sp. TD01 OX=999141 GN=GME_16967 PE=3 SV=1	1	2	2	13.4	13.4	18.607	172	172	0	8.9054	NaN	NaN	NaN	0	0	Median	459930000	0	459930000				1088	433;2924	True;True	441;2954	637;3976	766;4594	766;4594
F7SM22	F7SM22	tr|F7SM22|F7SM22_9GAMM Isoleucine--tRNA ligase OS=Halomonas sp. TD01 OX=999141 GN=ileS PE=3 SV=1	1	4	4	5.7	5.7	106.12	951	951	0	8.881	NaN	NaN	NaN	0	0	Median	163920000	0	163920000				526	77;568;3166;3396	True;True;True;True	77;578;3199;3429	95;816;4286;4593	106;968;4963;5306;5307	106;968;4963;5307
F7SI59	F7SI59	tr|F7SI59|F7SI59_9GAMM L-serine dehydratase OS=Halomonas sp. TD01 OX=999141 GN=GME_00810 PE=3 SV=1	1	1	1	2	2	48.742	455	455	0	8.8072	NaN	NaN	NaN	0	0	Median	33848000	0	33848000				52	237	TRUE	238	340	414	414
F7SI26	F7SI26	tr|F7SI26|F7SI26_9GAMM Aldehyde dehydrogenase OS=Halomonas sp. TD01 OX=999141 GN=GME_00645 PE=3 SV=1	1	2	2	8	8	49.961	451	451	0	8.7982	NaN	NaN	NaN	0	0	Median	139520000	0	139520000				37	210;3554	True;True	211;3589	301;4809	369;5545	369;5545
F7SIA0	F7SIA0	tr|F7SIA0|F7SIA0_9GAMM Two-component hybrid sensor and regulator OS=Halomonas sp. TD01 OX=999141 GN=GME_01037 PE=4 SV=1	1	1	1	1.8	1.8	107.88	953	953	0	8.7722	NaN	NaN	NaN	0	0	Median	0	0	0				61	3205	TRUE	3238	4332	5020	5020
F7SMH9	F7SMH9	tr|F7SMH9|F7SMH9_9GAMM Magnesium transporter MgtE OS=Halomonas sp. TD01 OX=999141 GN=GME_08509 PE=3 SV=1	1	4	4	11.1	11.1	49.88	451	451	0	8.765	NaN	NaN	NaN	0	0	Median	193110000	0	193110000				564	416;3873;4233;4533	True;True;True;True	424;3914;4275;4576	616;5224;5676;6046	745;6038;6556;6984	745;6038;6556;6984
F7SLW7	F7SLW7	tr|F7SLW7|F7SLW7_9GAMM ATP-dependent helicase HrpA OS=Halomonas sp. TD01 OX=999141 GN=GME_07449 PE=4 SV=1	1	5	5	4.5	4.5	151.48	1337	1337	0	8.7521	NaN	NaN	NaN	0	0	Median	171560000	0	171560000				512	1347;2255;3934;4250;4431	True;True;True;True;True	1363;2276;3975;4292;4474	1824;3032;5294;5700;5927	2103;3475;6120;6583;6844;6845;6846	2103;3475;6120;6583;6844
F7SL61	F7SL61	tr|F7SL61|F7SL61_9GAMM DeoR family transcriptional regulator OS=Halomonas sp. TD01 OX=999141 GN=GME_06125 PE=4 SV=1	1	2	2	7.9	7.9	34.431	317	317	0	8.695	NaN	NaN	NaN	0	0	Median	65813000	0	65813000				410	1332;1498	True;True	1347;1514	1804;1805;2014	2082;2083;2318	2082;2318
F7SNM8	F7SNM8	tr|F7SNM8|F7SNM8_9GAMM tRNA modification GTPase MnmE OS=Halomonas sp. TD01 OX=999141 GN=mnmE PE=3 SV=1	1	3	3	9.6	9.6	49.049	456	456	0	8.6418	NaN	NaN	NaN	0	0	Median	190230000	0	190230000				666	2353;3589;3738	True;True;True	2374;3624;3778	3152;4858;5045	3606;5598;5819	3606;5598;5819
F7SJI0	F7SJI0	tr|F7SJI0|F7SJI0_9GAMM DNA binding domain-containing protein OS=Halomonas sp. TD01 OX=999141 GN=GME_03202 PE=4 SV=1	1	2	2	7.5	7.5	32.451	293	293	0	8.6324	NaN	NaN	NaN	0	0	Median	173610000	0	173610000				189	1599;3208	True;True	1617;3241	2184;4335	2525;5023	2525;5023
F7SQR2	F7SQR2	tr|F7SQR2|F7SQR2_9GAMM Probable septum site-determining protein MinC OS=Halomonas sp. TD01 OX=999141 GN=minC PE=3 SV=1	1	1	1	12.4	12.4	26.51	249	249	0	8.6199	NaN	NaN	NaN	0	0	Median	91008000	0	91008000				921	2517	TRUE	2539	3363;3364	3841;3842	3841
F7SNJ5	F7SNJ5	tr|F7SNJ5|F7SNJ5_9GAMM ATP synthase epsilon chain OS=Halomonas sp. TD01 OX=999141 GN=atpC PE=3 SV=1	1	2	2	18.3	18.3	14.927	142	142	0	8.6054	NaN	NaN	NaN	0	0	Median	751650000	0	751650000				650	4;428	True;True	4;436	6;631;632	6;760;761	6;760
F7SNX6	F7SNX6	tr|F7SNX6|F7SNX6_9GAMM dCTP deaminase OS=Halomonas sp. TD01 OX=999141 GN=dcd PE=3 SV=1	1	1	1	7.4	7.4	21.283	188	188	0	8.593	NaN	NaN	NaN	0	0	Median	66921000	0	66921000				708	4086	TRUE	4128	5485	6335;6336	6336
F7SSZ3	F7SSZ3	tr|F7SSZ3|F7SSZ3_9GAMM 5-methyltetrahydropteroyltriglutamate--homocysteine methyltransferase OS=Halomonas sp. TD01 OX=999141 GN=metE PE=3 SV=1	1	4	4	5.9	5.9	85.718	765	765	0	8.5392	NaN	NaN	NaN	0	0	Median	131050000	0	131050000				1163	159;877;1304;2619	True;True;True;True	160;890;1319;2641	226;1236;1764;3502	284;1447;2042;4020	284;1447;2042;4020
F7SL75	F7SL75	tr|F7SL75|F7SL75_9GAMM Myosin-cross-reactive antigen OS=Halomonas sp. TD01 OX=999141 GN=GME_06195 PE=4 SV=1	1	4	4	7	7	75.703	673	673	0	8.5262	NaN	NaN	NaN	1	0	Median	382740000	93511000	289230000				415	1978;3201;3523;3573	True;True;True;True	1998;3234;3556;3608	2654;4327;4763;4831;4832	3063;5015;5496;5570;5571	3063;5015;5496;5571
F7SHU6	F7SHU6	tr|F7SHU6|F7SHU6_9GAMM Pyruvate kinase OS=Halomonas sp. TD01 OX=999141 GN=GME_00245 PE=3 SV=1	1	8	6	18.2	13.6	52.742	494	494	0	8.4968	NaN	NaN	NaN	0	0	Median	177610000	0	177610000				20	682;1473;2083;3468;3614;3770;3988;4335	True;True;False;True;False;True;True;True	694;1489;2103;3501;3650;3811;4029;4378	958;1981;2786;4687;4892;5084;5359;5360;5361;5812	1121;1122;2281;3205;5413;5638;5864;6194;6195;6196;6713	1121;2281;3205;5413;5638;5864;6195;6713
F7SIY8	F7SIY8	tr|F7SIY8|F7SIY8_9GAMM ABC transporter, ATP-binding/permease protein OS=Halomonas sp. TD01 OX=999141 GN=GME_02234 PE=4 SV=1	1	5	5	7.4	7.4	78.496	725	725	0	8.4942	NaN	NaN	NaN	0	0	Median	230640000	0	230640000				120	486;1373;2469;3145;3583	True;True;True;True;True	495;1389;2490;3178;3618	707;1856;3301;4259;4851	841;2139;3775;4931;5591	841;2139;3775;4931;5591
F7SJ44	F7SJ44	tr|F7SJ44|F7SJ44_9GAMM Anti-RNA polymerase sigma 70 factor OS=Halomonas sp. TD01 OX=999141 GN=GME_02520 PE=3 SV=1	1	3	3	19.8	19.8	18.459	162	162	0	8.4826	NaN	NaN	NaN	1	0	Median	687020000	259590000	427430000				141	584;1220;3524	True;True;True	595;1235;3557	836;1659;4764	990;1925;5497	990;1925;5497
F7SP68	F7SP68	tr|F7SP68|F7SP68_9GAMM Ribosomal silencing factor RsfS OS=Halomonas sp. TD01 OX=999141 GN=rsfS PE=3 SV=1	1	3	3	25	25	13.909	128	128	0	8.4769	NaN	NaN	NaN	0	0	Median	367640000	0	367640000				749	696;1820;2958	True;True;True	708;1840;2990	977;2458;4028	1144;2837;4663	1144;2837;4663
F7SJ40	F7SJ40	tr|F7SJ40|F7SJ40_9GAMM Twin-arginine translocation pathway signal OS=Halomonas sp. TD01 OX=999141 GN=GME_02500 PE=4 SV=1	1	1	1	9.7	9.7	18.378	165	165	0	8.4766	NaN	NaN	NaN	0	0	Median	0	0	0				138	140	TRUE	140	170;171	190;191	190
F7SJQ3	F7SJQ3	tr|F7SJQ3|F7SJQ3_9GAMM Arabinose 5-phosphate isomerase OS=Halomonas sp. TD01 OX=999141 GN=GME_03567 PE=3 SV=1	1	4	4	12.8	12.8	34.492	328	328	0	8.4726	NaN	NaN	NaN	0	0	Median	229040000	0	229040000				228	601;2248;3115;3777	True;True;True;True	612;2269;3148;3818	857;3025;4225;5095	1014;3468;4894;5875	1014;3468;4894;5875
F7SK43	F7SK43	tr|F7SK43|F7SK43_9GAMM Dual-specificity RNA methyltransferase RlmN OS=Halomonas sp. TD01 OX=999141 GN=rlmN PE=3 SV=1	1	2	2	7.9	7.9	44.063	394	394	0	8.4541	NaN	NaN	NaN	0	0	Median	98237000	0	98237000				305	1674;2970	True;True	1693;3002	2274;4042	2627;4680	2627;4680
F7SSL1	F7SSL1	tr|F7SSL1|F7SSL1_9GAMM Uncharacterized protein OS=Halomonas sp. TD01 OX=999141 GN=GME_17467 PE=4 SV=1	1	2	2	13.7	13.7	20.82	197	197	0	8.3981	NaN	NaN	NaN	0	0	Median	152360000	0	152360000				1112	3045;3351	True;True	3078;3384	4142;4531;4532	4793;4794;5239;5240	4794;5240
F7SNZ3	F7SNZ3	tr|F7SNZ3|F7SNZ3_9GAMM Tryptophan synthase alpha chain OS=Halomonas sp. TD01 OX=999141 GN=trpA PE=3 SV=1	1	3	3	17.2	17.2	28.33	267	267	0	8.3687	NaN	NaN	NaN	0	0	Median	368980000	0	368980000				718	705;1837;3914	True;True;True	717;1857;3955	987;988;2480;5273	1154;1155;2865;6096	1155;2865;6096
F7SQS4	F7SQS4	tr|F7SQS4|F7SQS4_9GAMM 30S ribosomal protein S16 OS=Halomonas sp. TD01 OX=999141 GN=rpsP PE=3 SV=1	1	2	2	32.9	32.9	9.4337	82	82	0	8.3431	NaN	NaN	NaN	0	0	Median	1474600000	0	1474600000				929	2194;4276	True;True	2215;4318	2954;2955;2956;5733;5734	3390;3391;3392;6619;6620	3392;6620
F7SSL2	F7SSL2	tr|F7SSL2|F7SSL2_9GAMM GTP cyclohydrolase 1 OS=Halomonas sp. TD01 OX=999141 GN=folE PE=3 SV=1	1	2	2	12	12	20.668	183	183	0	8.3381	NaN	NaN	NaN	0	0	Median	129890000	0	129890000				1113	976;1742	True;True	990;1761	1365;2363	1590;2727	1590;2727
F7SPM0	F7SPM0	tr|F7SPM0|F7SPM0_9GAMM DNA-binding transcriptional regulator FruR OS=Halomonas sp. TD01 OX=999141 GN=GME_12222 PE=4 SV=1	1	3	3	10.5	10.5	35.916	325	325	0	8.3251	NaN	NaN	NaN	0	0	Median	147340000	0	147340000				788	1228;2457;3291	True;True;True	1243;2478;3324	1674;3286;4450	1942;3757;5150	1942;3757;5150
F7SJZ0	F7SJZ0	tr|F7SJZ0|F7SJZ0_9GAMM Ribonucleoside-diphosphate reductase subunit beta OS=Halomonas sp. TD01 OX=999141 GN=nrdF PE=3 SV=1	1	5	5	18.9	18.9	37.159	323	323	0	8.2541	NaN	NaN	NaN	0	0	Median	1092400000	0	1092400000				280	1363;2629;2726;4398;4532	True;True;True;True;True	1379;2651;2748;4441;4575	1844;1845;3512;3629;5887;6045	2125;2126;4030;4162;6796;6983	2125;4030;4162;6796;6983
F7SNG8	F7SNG8	tr|F7SNG8|F7SNG8_9GAMM (P)ppGpp synthetase I, SpoT/RelA OS=Halomonas sp. TD01 OX=999141 GN=GME_10206 PE=3 SV=1	1	3	3	6.1	6.1	79.045	710	710	0	8.2323	NaN	NaN	NaN	0	0	Median	311560000	0	311560000				639	144;1650;1956	True;True;True	144;1669;1976	175;2248;2628	195;2596;2597;3034	195;2596;3034
F7SQK5	F7SQK5	tr|F7SQK5|F7SQK5_9GAMM UPF0246 protein GME_13923 OS=Halomonas sp. TD01 OX=999141 GN=GME_13923 PE=3 SV=1	1	4	4	17.8	17.8	28.882	259	259	0	8.2151	NaN	NaN	NaN	0	0	Median	78909000	0	78909000				912	1246;3507;3776;4089	True;True;True;True	1261;3540;3817;4131	1695;4747;5093;5094;5489	1966;5479;5873;5874;6340	1966;5479;5873;6340
F7SK89	F7SK89	tr|F7SK89|F7SK89_9GAMM Protein adenylyltransferase SelO OS=Halomonas sp. TD01 OX=999141 GN=selO PE=3 SV=1	1	3	3	5.9	5.9	54.378	493	493	0	8.1976	NaN	NaN	NaN	0	0	Median	153180000	0	153180000				323	923;2220;3314	True;True;True	937;2241;3347	1300;2996;4483	1519;3437;5190	1519;3437;5190
F7SJA7	F7SJA7	tr|F7SJA7|F7SJA7_9GAMM UTP-glucose-1-phosphate uridylyltransferase OS=Halomonas sp. TD01 OX=999141 GN=GME_02835 PE=4 SV=1	1	2	2	8.8	8.8	31.045	284	284	0	8.1114	NaN	NaN	NaN	0	0	Median	244420000	0	244420000				175	224;1774	True;True	225;1793	322;2403;2404	394;2769;2770	394;2769
F7SQD9	F7SQD9	tr|F7SQD9|F7SQD9_9GAMM Crp/FNR family transcriptional regulator OS=Halomonas sp. TD01 OX=999141 GN=GME_13585 PE=4 SV=1	1	3	3	21.5	21.5	28.149	246	246	0	8.1063	NaN	NaN	NaN	0	0	Median	171240000	0	171240000				891	146;2610;3719	True;True;True	146;2632;3759	178;3493;5022	198;4009;5792	198;4009;5792
F7SQ65	F7SQ65	tr|F7SQ65|F7SQ65_9GAMM Serine-type D-Ala-D-Ala carboxypeptidase (Fragment) OS=Halomonas sp. TD01 OX=999141 GN=GME_13215 PE=3 SV=1	1	1	1	3.5	3.5	46.473	434	434	0	8.1015	NaN	NaN	NaN	0	0	Median	23122000	0	23122000				841	2908	TRUE	2938	3958	4571	4571
F7SJ27	F7SJ27	tr|F7SJ27|F7SJ27_9GAMM Transcription antitermination protein NusB OS=Halomonas sp. TD01 OX=999141 GN=nusB PE=3 SV=1	1	4	4	24.6	24.6	19.165	167	167	0	8.0863	NaN	NaN	NaN	0	0	Median	603940000	0	603940000				130	293;2401;3502;4333	True;True;True;True	297;2422;3535;4376	456;3214;4732;5810	562;3676;5463;6711	562;3676;5463;6711
F7SRS1	F7SRS1	tr|F7SRS1|F7SRS1_9GAMM L-ectoine synthase OS=Halomonas sp. TD01 OX=999141 GN=ectC PE=3 SV=1	1	3	3	31.1	31.1	14.775	132	132	0	8.0707	NaN	NaN	NaN	0	0	Median	442900000	0	442900000				1032	150;1913;2786	True;True;True	150;1933;2808	183;184;2574;2575;3709;3710	204;205;2973;2974;4254;4255	205;2974;4254
F7SMG6	F7SMG6	tr|F7SMG6|F7SMG6_9GAMM D-amino acid dehydrogenase small subunit OS=Halomonas sp. TD01 OX=999141 GN=GME_08444 PE=4 SV=1	1	3	3	8.2	8.2	45.391	413	413	0	8.0418	NaN	NaN	NaN	0	0	Median	291030000	0	291030000				561	975;1248;4405	True;True;True	989;1263;4448	1364;1697;5895	1589;1968;6804	1589;1968;6804
F7ST83	F7ST83	tr|F7ST83|F7ST83_9GAMM Universal stress protein OS=Halomonas sp. TD01 OX=999141 GN=GME_18605 PE=3 SV=1	1	2	2	20	20	16.349	150	150	0	8.0298	NaN	NaN	NaN	0	0	Median	439240000	0	439240000				1189	1216;3658	True;True	1231;3694	1651;1652;1653;4947	1916;1917;1918;5699	1918;5699
F7SLR5;F7SLS4	F7SLR5	tr|F7SLR5|F7SLR5_9GAMM Uncharacterized protein (Fragment) OS=Halomonas sp. TD01 OX=999141 GN=GME_07176 PE=4 SV=1	2	4	4	6.4	6.4	93.583	841	841;81	0	7.9735	NaN	NaN	NaN	0	0	Median	403990000	0	403990000				495	15;1274;2654;4203	True;True;True;True	15;1289;2676;4245	21;1729;3540;5634	28;2005;4062;6503;6504	28;2005;4062;6504
F7SK96	F7SK96	tr|F7SK96|F7SK96_9GAMM Glutaryl-CoA dehydrogenase OS=Halomonas sp. TD01 OX=999141 GN=GME_04532 PE=3 SV=1	1	1	1	3.6	3.6	43.169	392	392	0	7.9556	NaN	NaN	NaN	0	0	Median	43967000	0	43967000				328	581	TRUE	592	833	987	987
F7ST60	F7ST60	tr|F7ST60|F7ST60_9GAMM Uncharacterized protein OS=Halomonas sp. TD01 OX=999141 GN=GME_18478 PE=4 SV=1	1	1	1	8	8	21.9	200	200	0	7.8833	NaN	NaN	NaN	0	0	Median	127320000	0	127320000				1183	2230	TRUE	2251	3007	3449	3449
F7SHQ0	F7SHQ0	tr|F7SHQ0|F7SHQ0_9GAMM Peptidase M22, glycoprotease OS=Halomonas sp. TD01 OX=999141 GN=GME_00015 PE=4 SV=1	1	2	2	10.1	10.1	25.842	237	237	0	7.8822	NaN	NaN	NaN	0	0	Median	49059000	0	49059000				2	3144;3216	True;True	3177;3249	4258;4343	4930;5032	4930;5032
F7SNV9	F7SNV9	tr|F7SNV9|F7SNV9_9GAMM Uracil phosphoribosyltransferase OS=Halomonas sp. TD01 OX=999141 GN=upp PE=3 SV=1	1	4	4	20.1	20.1	23.019	209	209	0	7.8173	NaN	NaN	NaN	0	0	Median	155110000	0	155110000				697	2207;3651;4091;4263	True;True;True;True	2228;3687;4133;4305	2976;4940;5491;5719	3415;5691;6343;6603	3415;5691;6343;6603
F7SSE2	F7SSE2	tr|F7SSE2|F7SSE2_9GAMM HTH-type transcriptional regulator BetI OS=Halomonas sp. TD01 OX=999141 GN=betI PE=3 SV=1	1	2	2	12.4	12.4	22.302	202	202	0	7.7898	NaN	NaN	NaN	0	0	Median	294170000	0	294170000				1097	1441;2802	True;True	1457;2824	1937;1938;3749	2228;2229;2230;4306	2228;4306
F7SQC0	F7SQC0	tr|F7SQC0|F7SQC0_9GAMM Uncharacterized protein OS=Halomonas sp. TD01 OX=999141 GN=GME_13490 PE=4 SV=1	1	1	1	5.7	5.7	32.532	300	300	0	7.7616	NaN	NaN	NaN	0	0	Median	79261000	0	79261000				885	2296	TRUE	2317	3082	3529;3530;3531	3531
F7SJ49	F7SJ49	tr|F7SJ49|F7SJ49_9GAMM HAD-superfamily subfamily IB hydrolase, TIGR01490 OS=Halomonas sp. TD01 OX=999141 GN=GME_02545 PE=4 SV=1	1	3	3	18.3	18.3	24.612	218	218	0	7.7573	NaN	NaN	NaN	0	0	Median	896040000	0	896040000				144	1318;2425;3767	True;True;True	1333;2446;3808	1784;3242;5080	2062;3707;5859	2062;3707;5859
F7SKU5	F7SKU5	tr|F7SKU5|F7SKU5_9GAMM MscS mechanosensitive ion channel OS=Halomonas sp. TD01 OX=999141 GN=GME_05535 PE=4 SV=1	1	1	1	2	2	91.414	831	831	0	7.7513	NaN	NaN	NaN	0	0	Median	27340000	0	27340000				386	1137	TRUE	1151	1556	1803	1803
F7SRD7	F7SRD7	tr|F7SRD7|F7SRD7_9GAMM Phenylalanine--tRNA ligase alpha subunit OS=Halomonas sp. TD01 OX=999141 GN=pheS PE=3 SV=1	1	4	4	13	13	37.904	339	339	0	7.736	NaN	NaN	NaN	0	0	Median	249330000	0	249330000				994	1877;2382;2669;3210	True;True;True;True	1897;2403;2691;3243	2529;3190;3562;4337	2924;3648;4088;5025	2924;3648;4088;5025
F7SQ87	F7SQ87	tr|F7SQ87|F7SQ87_9GAMM 50S ribosomal protein L22 OS=Halomonas sp. TD01 OX=999141 GN=rplV PE=3 SV=1	1	3	3	32.7	32.7	11.938	110	110	0	7.7331	NaN	NaN	NaN	0	0	Median	104490000	0	104490000				863	1607;2742;4261	True;True;True	1625;2764;4303	2195;3651;5717	2541;4189;6601	2541;4189;6601
F7SNB4	F7SNB4	tr|F7SNB4|F7SNB4_9GAMM Cytochrome C4 OS=Halomonas sp. TD01 OX=999141 GN=GME_09936 PE=4 SV=1	1	1	1	6.7	6.7	21.765	209	209	0	7.7238	NaN	NaN	NaN	0	0	Median	151010000	0	151010000				620	367	TRUE	373;374	554;555	676;677	676	40	186
F7SRS2	F7SRS2	tr|F7SRS2|F7SRS2_9GAMM Diaminobutyrate--2-oxoglutarate transaminase OS=Halomonas sp. TD01 OX=999141 GN=GME_16012 PE=3 SV=1	1	2	2	7.3	7.3	46.255	422	422	0	7.7159	NaN	NaN	NaN	0	0	Median	163160000	0	163160000				1033	126;1579	True;True	126;1597	155;2160	175;2498	175;2498
F7SQA7	F7SQA7	tr|F7SQA7|F7SQA7_9GAMM Bifunctional ligase/repressor BirA OS=Halomonas sp. TD01 OX=999141 GN=birA PE=3 SV=1	1	2	2	10.7	10.7	35.348	327	327	0	7.7149	NaN	NaN	NaN	0	0	Median	245390000	0	245390000				882	466;2548	True;True	475;2570	679;3400	809;810;3883	809;3883
F7ST87	F7ST87	tr|F7ST87|F7ST87_9GAMM Fatty acid oxidation complex subunit alpha OS=Halomonas sp. TD01 OX=999141 GN=fadB PE=3 SV=1	1	3	3	5	5	78.831	724	724	0	7.7145	NaN	NaN	NaN	0	0	Median	90326000	0	90326000				1191	943;2711;3849	True;True;True	957;2733;3890	1328;3612;5190	1550;4144;5990;5991	1550;4144;5990
F7SLP1	F7SLP1	tr|F7SLP1|F7SLP1_9GAMM Uncharacterized protein OS=Halomonas sp. TD01 OX=999141 GN=GME_07056 PE=4 SV=1	1	1	1	10.4	10.4	14.653	134	134	0	7.7072	NaN	NaN	NaN	0	0	Median	295130000	0	295130000				481	315	TRUE	319	482;483	592;593;594	594
F7SKY5	F7SKY5	tr|F7SKY5|F7SKY5_9GAMM Aminopyrimidine aminohydrolase OS=Halomonas sp. TD01 OX=999141 GN=GME_05735 PE=3 SV=1	1	4	4	16.4	16.4	26.342	232	232	0	7.6838	NaN	NaN	NaN	0	0	Median	232780000	0	232780000				397	536;545;3157;3558	True;True;True;True	545;554;3190;3593	778;787;4272;4813	926;935;4944;5549	926;935;4944;5549
F7SQ78	F7SQ78	tr|F7SQ78|F7SQ78_9GAMM 30S ribosomal protein S8 OS=Halomonas sp. TD01 OX=999141 GN=rpsH PE=3 SV=1	1	1	1	10	10	14.222	130	130	0	7.6383	NaN	NaN	NaN	0	0	Median	1114300000	0	1114300000				854	4443	TRUE	4486	5942;5943	6864;6865	6865
F7SR82	F7SR82	tr|F7SR82|F7SR82_9GAMM Aminotransferase OS=Halomonas sp. TD01 OX=999141 GN=GME_15060 PE=3 SV=1	1	4	4	12.5	12.5	45.781	423	423	0	7.5705	NaN	NaN	NaN	0	0	Median	518760000	0	518760000				981	1647;1777;4013;4122	True;True;True;True	1666;1796;4054;4164	2243;2244;2407;5393;5534	2591;2592;2773;6233;6389	2592;2773;6233;6389
F7SKD8	F7SKD8	tr|F7SKD8|F7SKD8_9GAMM Cytochrome C biogenesis protein OS=Halomonas sp. TD01 OX=999141 GN=GME_04742 PE=4 SV=1	1	2	2	8.2	8.2	45.754	415	415	0	7.5703	NaN	NaN	NaN	0	0	Median	183640000	0	183640000				350	484;2409	True;True	493;2430	704;3222	838;3686	838;3686
F7SI44	F7SI44	tr|F7SI44|F7SI44_9GAMM Chaperone SurA OS=Halomonas sp. TD01 OX=999141 GN=GME_00735 PE=4 SV=1	1	3	3	11.6	11.6	39.199	345	345	0	7.5451	NaN	NaN	NaN	0	0	Median	100550000	0	100550000				45	356;1334;2648	True;True;True	362;1349;2670	534;1807;1808;3534	654;2085;2086;4056	654;2086;4056
F7SJ64	F7SJ64	tr|F7SJ64|F7SJ64_9GAMM Glycosyltransferase 28 domain-containing protein OS=Halomonas sp. TD01 OX=999141 GN=GME_02620 PE=4 SV=1	1	1	1	8.3	8.3	18.907	168	168	0	7.524	NaN	NaN	NaN	0	0	Median	65548000	0	65548000				150	2919	TRUE	2949	3970;3971	4585;4586;4587;4588	4586
F7SRP7	F7SRP7	tr|F7SRP7|F7SRP7_9GAMM Trp repressor binding protein OS=Halomonas sp. TD01 OX=999141 GN=GME_15885 PE=3 SV=1	1	1	1	7.2	7.2	22.231	208	208	0	7.5037	NaN	NaN	NaN	0	0	Median	0	0	0				1022	3128	TRUE	3161	4239;4240	4910;4911	4910
F7SPQ1	F7SPQ1	tr|F7SPQ1|F7SPQ1_9GAMM Methionine biosynthesis protein MetW OS=Halomonas sp. TD01 OX=999141 GN=GME_12379 PE=4 SV=1	1	2	2	14.2	14.2	22.569	197	197	0	7.4517	NaN	NaN	NaN	0	0	Median	136580000	0	136580000				798	75;3919	True;True	75;3960	93;5278	104;6101	104;6101
F7SPR3	F7SPR3	tr|F7SPR3|F7SPR3_9GAMM 3-methyl-2-oxobutanoate hydroxymethyltransferase OS=Halomonas sp. TD01 OX=999141 GN=panB PE=3 SV=1	1	1	1	4.9	4.9	27.985	263	263	0	7.4157	NaN	NaN	NaN	0	0	Median	54476000	0	54476000				802	855	TRUE	868	1211	1418	1418
F7SRE7	F7SRE7	tr|F7SRE7|F7SRE7_9GAMM DNA-binding protein HU-beta OS=Halomonas sp. TD01 OX=999141 GN=GME_15385 PE=3 SV=1	1	1	1	15.6	15.6	9.3146	90	90	0	7.4082	NaN	NaN	NaN	0	0	Median	223030000	0	223030000				1001	2989	TRUE	3021	4063	4702	4702
F7SNV1	F7SNV1	tr|F7SNV1|F7SNV1_9GAMM LexA repressor OS=Halomonas sp. TD01 OX=999141 GN=lexA PE=3 SV=1	1	1	1	6.7	6.7	24.685	225	225	0	7.3897	NaN	NaN	NaN	0	0	Median	109350000	0	109350000				696	3841	TRUE	3882	5179	5976	5976
F7STH7	F7STH7	tr|F7STH7|F7STH7_9GAMM Polyphenol oxidase OS=Halomonas sp. TD01 OX=999141 GN=GME_19077 PE=3 SV=1	1	1	1	5.2	5.2	27.529	251	251	0	7.323	NaN	NaN	NaN	0	0	Median	131470000	0	131470000				1224	3122	TRUE	3155	4232;4233	4902;4903	4903
F7ST32	F7ST32	tr|F7ST32|F7ST32_9GAMM tRNA(Met) cytidine acetyltransferase TmcA OS=Halomonas sp. TD01 OX=999141 GN=tmcA PE=3 SV=1	1	3	3	4.8	4.8	79.217	728	728	0	7.3013	NaN	NaN	NaN	0	0	Median	16261000	0	16261000				1173	1029;3648;3752	True;True;True	1043;3684;3793	1432;4936;5064	1663;5687;5839	1663;5687;5839
F7SSS7	F7SSS7	tr|F7SSS7|F7SSS7_9GAMM GCN5-related N-acetyltransferase OS=Halomonas sp. TD01 OX=999141 GN=GME_17803 PE=4 SV=1	1	1	1	8	8	19.703	176	176	0	7.3	NaN	NaN	NaN	0	0	Median	91913000	0	91913000				1141	3243	TRUE	3276	4376	5069	5069
F7SR02	F7SR02	tr|F7SR02|F7SR02_9GAMM Ppx/GppA phosphatase OS=Halomonas sp. TD01 OX=999141 GN=GME_14660 PE=3 SV=1	1	1	1	2.2	2.2	56.315	511	511	0	7.2883	NaN	NaN	NaN	0	0	Median	0	0	0				968	619	TRUE	631	882	1041	1041
F7SNP8	F7SNP8	tr|F7SNP8|F7SNP8_9GAMM Glycosyl transferase, family 9 OS=Halomonas sp. TD01 OX=999141 GN=GME_10606 PE=4 SV=1	1	1	1	3.3	3.3	39.732	365	365	0	7.2825	NaN	NaN	NaN	0	0	Median	0	0	0				676	640	TRUE	652	909	1069	1069
F7SSP9	F7SSP9	tr|F7SSP9|F7SSP9_9GAMM Methionine--tRNA ligase OS=Halomonas sp. TD01 OX=999141 GN=metG PE=3 SV=1	1	4	4	7.8	7.8	76.225	678	678	0	7.2694	NaN	NaN	NaN	0	0	Median	182970000	0	182970000				1127	2980;3834;3960;4256	True;True;True;True	3012;3875;4001;4298	4053;4054;5170;5325;5710	4691;4692;5967;6158;6594	4691;5967;6158;6594
F7SRU8	F7SRU8	tr|F7SRU8|F7SRU8_9GAMM Acylphosphatase OS=Halomonas sp. TD01 OX=999141 GN=GME_16142 PE=3 SV=1	1	1	1	21.3	21.3	8.4554	75	75	0	7.2683	NaN	NaN	NaN	1	0	Median	416320000	160580000	255740000				1047	1449	TRUE	1465	1946;1947	2241;2242	2242
F7SKG5	F7SKG5	tr|F7SKG5|F7SKG5_9GAMM Putative ATP-binding protein OS=Halomonas sp. TD01 OX=999141 GN=GME_04877 PE=4 SV=1	1	4	4	15.8	15.8	34.688	311	311	0	7.2443	NaN	NaN	NaN	0	0	Median	781120000	0	781120000				358	335;1570;2329;2936	True;True;True;True	340;1588;2350;2967	507;2149;3124;3991	622;2485;3575;4611	622;2485;3575;4611
F7SK03	F7SK03	tr|F7SK03|F7SK03_9GAMM Phospho-2-dehydro-3-deoxyheptonate aldolase OS=Halomonas sp. TD01 OX=999141 GN=GME_04067 PE=3 SV=1	1	2	2	9.5	9.5	38.854	358	358	0	7.2125	NaN	NaN	NaN	0	0	Median	422520000	0	422520000				283	3238;3416	True;True	3271;3449	4370;4620	5063;5335;5336	5063;5336
F7SM71	F7SM71	tr|F7SM71|F7SM71_9GAMM Methylthioribulose-1-phosphate dehydratase OS=Halomonas sp. TD01 OX=999141 GN=mtnB PE=3 SV=1	1	1	1	6.1	6.1	21.433	196	196	0	7.1782	NaN	NaN	NaN	0	0	Median	0	0	0				539	3706	TRUE	3746	5007	5772	5772
F7SK48	F7SK48	tr|F7SK48|F7SK48_9GAMM Serine O-acetyltransferase OS=Halomonas sp. TD01 OX=999141 GN=GME_04292 PE=4 SV=1	1	2	2	9.4	9.4	33.515	309	309	0	7.1376	NaN	NaN	NaN	0	0	Median	82272000	0	82272000				309	354;1190	True;True	360;1204	532;1620	652;1882	652;1882
F7SNB6	F7SNB6	tr|F7SNB6|F7SNB6_9GAMM HAD family hydrolase OS=Halomonas sp. TD01 OX=999141 GN=GME_09946 PE=4 SV=1	1	1	1	5.3	5.3	27.815	245	245	0	7.1351	NaN	NaN	NaN	0	0	Median	168740000	0	168740000				622	280	TRUE	283	435	539	539
F7SM28	F7SM28	tr|F7SM28|F7SM28_9GAMM Extracellular solute-binding protein OS=Halomonas sp. TD01 OX=999141 GN=GME_07754 PE=4 SV=1	1	2	2	9.8	9.8	27.818	256	256	0	7.0871	NaN	NaN	NaN	0	0	Median	143690000	0	143690000				530	1124;3903	True;True	1138;3944	1542;5261	1785;1786;1787;6082	1786;6082
F7SL95	F7SL95	tr|F7SL95|F7SL95_9GAMM Dihydrolipoyl dehydrogenase OS=Halomonas sp. TD01 OX=999141 GN=GME_06295 PE=3 SV=1	1	3	3	7.9	7.9	50.561	479	479	0	7.0816	NaN	NaN	NaN	0	0	Median	293280000	0	293280000				426	1532;1752;3816	True;True;True	1549;1771;3857	2062;2374;5146	2371;2738;5934	2371;2738;5934
F7SN71	F7SN71	tr|F7SN71|F7SN71_9GAMM Methyl-accepting chemotaxis protein OS=Halomonas sp. TD01 OX=999141 GN=GME_09721 PE=4 SV=1	1	2	1	4.8	3.2	66.076	623	623	0	7.0308	NaN	NaN	NaN	0	0	Median	142580000	0	142580000				606	1522;2684	True;True	1539;2706	2051;3579	2360;4107;4108	2360;4108
F7SQR4	F7SQR4	tr|F7SQR4|F7SQR4_9GAMM Cell division topological specificity factor OS=Halomonas sp. TD01 OX=999141 GN=minE PE=3 SV=1	1	5	5	28.9	28.9	9.6641	83	83	0	7.0235	NaN	NaN	NaN	0	0	Median	1297500000	0	1297500000				923	1047;1048;2512;2513;2639	True;True;True;True;True	1061;1062;2534;2535;2661	1452;1453;3357;3358;3524	1686;1687;3835;3836;4044	1686;1687;3835;3836;4044
F7SNE1	F7SNE1	tr|F7SNE1|F7SNE1_9GAMM Uncharacterized protein OS=Halomonas sp. TD01 OX=999141 GN=GME_10071 PE=4 SV=1	1	1	1	23.6	23.6	8.6006	72	72	0	6.9898	NaN	NaN	NaN	0	0	Median	57376000	0	57376000				633	674	TRUE	686	950	1113	1113
F7SQK9	F7SQK9	tr|F7SQK9|F7SQK9_9GAMM Cytokinin riboside 5-monophosphate phosphoribohydrolase OS=Halomonas sp. TD01 OX=999141 GN=GME_13943 PE=3 SV=1	1	1	1	7.1	7.1	19.547	183	183	0	6.9816	NaN	NaN	NaN	0	0	Median	131020000	0	131020000				914	3038	TRUE	3071	4133	4783	4783
F7SKN8	F7SKN8	tr|F7SKN8|F7SKN8_9GAMM L-allo-threonine aldolase OS=Halomonas sp. TD01 OX=999141 GN=GME_05250 PE=4 SV=1	1	1	1	3.9	3.9	36.235	335	335	0	6.9398	NaN	NaN	NaN	0	0	Median	0	0	0				372	2387	TRUE	2408	3195	3655	3655
F7SQ59	F7SQ59	tr|F7SQ59|F7SQ59_9GAMM Thiamine-phosphate synthase OS=Halomonas sp. TD01 OX=999141 GN=thiE PE=3 SV=1	1	3	3	27.9	27.9	21.092	204	204	0	6.9323	NaN	NaN	NaN	0	0	Median	121910000	50854000	71054000				840	2221;3075;3328	True;True;True	2242;3108;3361	2997;4178;4501	3438;4834;5209	3438;4834;5209	68;69	58;67
F7SQS3	F7SQS3	tr|F7SQS3|F7SQS3_9GAMM Signal recognition particle protein OS=Halomonas sp. TD01 OX=999141 GN=ffh PE=3 SV=1	1	4	4	11.4	11.4	50.621	472	472	0	6.9126	NaN	NaN	NaN	0	0	Median	94964000	0	94964000				928	133;1827;3415;3956	True;True;True;True	133;1847;3448;3997	162;2466;4619;5321	182;2849;5334;6154	182;2849;5334;6154
F7SNG9	F7SNG9	tr|F7SNG9|F7SNG9_9GAMM DNA-directed RNA polymerase subunit omega OS=Halomonas sp. TD01 OX=999141 GN=rpoZ PE=3 SV=1	1	1	1	15.1	15.1	9.648	86	86	0	6.8903	NaN	NaN	NaN	0	0	Median	166200000	0	166200000				640	4298	TRUE	4341	5765	6659	6659
F7SQ66	F7SQ66	tr|F7SQ66|F7SQ66_9GAMM 50S ribosomal protein L17 OS=Halomonas sp. TD01 OX=999141 GN=rplQ PE=3 SV=1	1	4	4	25	25	14.571	128	128	0	6.8442	NaN	NaN	NaN	0	0	Median	3383400000	1764400000	1619000000				842	2388;2975;3369;4067	True;True;True;True	2409;3007;3402;4109	3196;3197;4047;4556;5459	3656;3657;4685;5266;6307	3657;4685;5266;6307
F7SP77	F7SP77	tr|F7SP77|F7SP77_9GAMM UDP-N-acetylmuramate--L-alanyl-gamma-D-glutamyl-meso-2,6-diaminoheptandioate ligase OS=Halomonas sp. TD01 OX=999141 GN=mpl PE=3 SV=1	1	4	4	13.2	13.2	50.06	461	461	0	6.8192	NaN	NaN	NaN	0	0	Median	1125200000	0	1125200000				752	1463;2496;2903;3095	True;True;True;True	1479;2518;2933;3128	1969;3334;3934;4203	2268;3809;3810;4533;4868	2268;3809;4533;4868
F7SLP4	F7SLP4	tr|F7SLP4|F7SLP4_9GAMM MscS mechanosensitive ion channel OS=Halomonas sp. TD01 OX=999141 GN=GME_07071 PE=4 SV=1	1	4	4	3.9	3.9	124.35	1113	1113	0	6.802	NaN	NaN	NaN	0	0	Median	209210000	0	209210000				484	410;2257;2783;3528	True;True;True;True	417;2278;2805;3561	609;3034;3706;4770	737;3477;4250;5503	737;3477;4250;5503
F7SLE7	F7SLE7	tr|F7SLE7|F7SLE7_9GAMM Translation initiation factor IF-1 OS=Halomonas sp. TD01 OX=999141 GN=infA PE=3 SV=1	1	2	2	36.1	36.1	8.3286	72	72	0	6.769	0.68837	0.9672	27.26	2	0	Median	1213800000	282760000	931060000				441	3994;3996	True;True	4035;4037	5368;5369;5370;5372	6203;6204;6205;6206;6208;6209	6204;6209
F7SSK4	F7SSK4	tr|F7SSK4|F7SSK4_9GAMM 10 kDa chaperonin OS=Halomonas sp. TD01 OX=999141 GN=groS PE=3 SV=1	1	1	1	17.5	17.5	10.502	97	97	0	6.7386	NaN	NaN	NaN	0	0	Median	297520000	0	297520000				1110	3671	TRUE	3708	4964	5717	5717
F7SSN4	F7SSN4	tr|F7SSN4|F7SSN4_9GAMM Uncharacterized protein OS=Halomonas sp. TD01 OX=999141 GN=GME_17582 PE=4 SV=1	1	2	2	4.5	4.5	69.95	625	625	0	6.7355	NaN	NaN	NaN	0	0	Median	20324000	0	20324000				1125	1044;3585	True;True	1058;3620	1449;4853	1682;1683;5593	1682;5593
F7SJT8	F7SJT8	tr|F7SJT8|F7SJT8_9GAMM UDP-N-acetylmuramate--L-alanine ligase OS=Halomonas sp. TD01 OX=999141 GN=murC PE=3 SV=1	1	5	5	9.8	9.8	52.868	489	489	0	6.7139	NaN	NaN	NaN	0	0	Median	346520000	0	346520000				250	733;1512;1610;2733;3271	True;True;True;True;True	745;1528;1628;2755;3304	1022;2035;2199;3637;4413	1191;2341;2545;4170;5109	1191;2341;2545;4170;5109
F7SJ53	F7SJ53	tr|F7SJ53|F7SJ53_9GAMM Response regulator receiver domain-containing protein OS=Halomonas sp. TD01 OX=999141 GN=GME_02565 PE=4 SV=1	1	3	3	12.4	12.4	43.997	388	388	0	6.7037	NaN	NaN	NaN	0	0	Median	207460000	0	207460000				145	320;933;4408	True;True;True	324;947;4451	488;1312;5898	599;600;1532;6807	600;1532;6807
F7SHU2	F7SHU2	tr|F7SHU2|F7SHU2_9GAMM Polysaccharide deacetylase OS=Halomonas sp. TD01 OX=999141 GN=GME_00225 PE=4 SV=1	1	4	4	13	13	36.282	315	315	0	6.6431	NaN	NaN	NaN	0	0	Median	617950000	0	617950000				18	487;2984;3830;4380	True;True;True;True	496;3016;3871;4423	708;4058;5166;5866;5867;5868	842;4697;5959;5960;6772;6773;6774	842;4697;5960;6774
F7ST75	F7ST75	tr|F7ST75|F7ST75_9GAMM Sec-independent protein translocase TatD OS=Halomonas sp. TD01 OX=999141 GN=GME_18565 PE=4 SV=1	1	1	1	2.8	2.8	31.666	283	283	0	6.5802	NaN	NaN	NaN	1	0	Median	125940000	65086000	60855000				1186	707	TRUE	719	990	1157	1157
F7SNU1	F7SNU1	tr|F7SNU1|F7SNU1_9GAMM tRNA--hydroxylase OS=Halomonas sp. TD01 OX=999141 GN=GME_10821 PE=4 SV=1	1	4	4	19.3	19.3	24.229	212	212	0	6.5598	NaN	NaN	NaN	0	0	Median	818430000	0	818430000				691	861;1839;2470;4542	True;True;True;True	874;1859;2491;4585	1218;2482;3302;6059	1429;2867;3776;6998	1429;2867;3776;6998
F7SLK3	F7SLK3	tr|F7SLK3|F7SLK3_9GAMM Uncharacterized protein OS=Halomonas sp. TD01 OX=999141 GN=GME_06844 PE=4 SV=1	1	1	1	18.8	18.8	14.984	138	138	0	6.5554	NaN	NaN	NaN	0	0	Median	3834100	0	3834100				460	188	TRUE	189	264	328	328
F7SJN2	F7SJN2	tr|F7SJN2|F7SJN2_9GAMM Glutamyl-tRNA(Gln) amidotransferase subunit A OS=Halomonas sp. TD01 OX=999141 GN=gatA PE=3 SV=1	1	3	3	6	6	51.762	486	486	0	6.5288	NaN	NaN	NaN	0	0	Median	372920000	0	372920000				217	1075;3892;4362	True;True;True	1089;3933;4405	1483;1484;5247;5843	1723;1724;6066;6746	1724;6066;6746
F7SJ86	F7SJ86	tr|F7SJ86|F7SJ86_9GAMM Uncharacterized protein OS=Halomonas sp. TD01 OX=999141 GN=GME_02730 PE=4 SV=1	1	1	1	7	7	24.344	215	215	0	6.5257	NaN	NaN	NaN	0	0	Median	54464000	0	54464000				163	2446	TRUE	2467	3274	3745	3745
F7SMS7	F7SMS7	tr|F7SMS7|F7SMS7_9GAMM DUF1338 domain-containing protein (Fragment) OS=Halomonas sp. TD01 OX=999141 GN=GME_08999 PE=4 SV=1	1	3	3	7.2	7.2	45.34	402	402	0	6.4884	NaN	NaN	NaN	0	0	Median	427840000	0	427840000				577	681;4021;4181	True;True;True	693;4062;4223	957;5403;5608	1120;6243;6472	1120;6243;6472
F7SK50	F7SK50	tr|F7SK50|F7SK50_9GAMM Inositol-1-monophosphatase OS=Halomonas sp. TD01 OX=999141 GN=GME_04302 PE=4 SV=1	1	2	2	9.1	9.1	28.852	264	264	0	6.4356	NaN	NaN	NaN	0	0	Median	334350000	0	334350000				311	1896;2129	True;True	1916;2149	2552;2841;2842	2951;3263;3264	2951;3264
F7SR09	F7SR09	tr|F7SR09|F7SR09_9GAMM Phospho-2-dehydro-3-deoxyheptonate aldolase OS=Halomonas sp. TD01 OX=999141 GN=GME_14695 PE=3 SV=1	1	1	1	4.5	4.5	38.903	359	359	0	6.4106	NaN	NaN	NaN	0	0	Median	108530000	0	108530000				970	3615	TRUE	3651	4893;4894	5639;5640	5640
F7SQ73	F7SQ73	tr|F7SQ73|F7SQ73_9GAMM 50S ribosomal protein L15 OS=Halomonas sp. TD01 OX=999141 GN=rplO PE=3 SV=1	1	3	3	24.3	24.3	15.042	144	144	0	6.386	NaN	NaN	NaN	0	0	Median	782970000	0	782970000				849	873;2592;4272	True;True;True	886;2614;4314	1232;3471;5729	1443;3985;6614;6615	1443;3985;6614
F7SJV9	F7SJV9	tr|F7SJV9|F7SJV9_9GAMM Protein tyrosine phosphatase OS=Halomonas sp. TD01 OX=999141 GN=GME_03847 PE=3 SV=1	1	2	2	14.9	14.9	17.661	161	161	0	6.3528	NaN	NaN	NaN	0	0	Median	91230000	0	91230000				262	1577;1813	True;True	1595;1833	2157;2451	2495;2827;2828;2829	2495;2828
F7SJI7	F7SJI7	tr|F7SJI7|F7SJI7_9GAMM DNA topoisomerase 4 subunit B OS=Halomonas sp. TD01 OX=999141 GN=parE PE=3 SV=1	1	4	4	6	6	69.203	631	631	0	6.3235	NaN	NaN	NaN	0	0	Median	311390000	0	311390000				191	1167;1181;3466;4296	True;True;True;True	1181;1195;3499;4338	1597;1611;4684;5761	1854;1871;5410;6654	1854;1871;5410;6654
F7SKD4	F7SKD4	tr|F7SKD4|F7SKD4_9GAMM Cytochrome c-type biogenesis protein CcmE OS=Halomonas sp. TD01 OX=999141 GN=ccmE PE=3 SV=1	1	1	1	9.5	9.5	18.528	169	169	0	6.3176	NaN	NaN	NaN	0	0	Median	57927000	0	57927000				348	963	TRUE	977	1351	1573;1574;1575	1573
F7SS87	F7SS87	tr|F7SS87|F7SS87_9GAMM DNA helicase-like protein OS=Halomonas sp. TD01 OX=999141 GN=GME_16847 PE=4 SV=1	1	3	3	2	2	192.37	1739	1739	0	6.3136	NaN	NaN	NaN	0	0	Median	149350000	0	149350000				1077	2052;2628;4205	True;True;True	2072;2650;4247	2745;3511;5636	3163;4029;6506	3163;4029;6506
F7SSD1	F7SSD1	tr|F7SSD1|F7SSD1_9GAMM Glycerol kinase OS=Halomonas sp. TD01 OX=999141 GN=glpK PE=3 SV=1	1	3	3	5.3	5.3	54.656	494	494	0	6.2948	NaN	NaN	NaN	0	0	Median	196290000	0	196290000				1091	227;1436;2291	True;True;True	228;1452;2312	325;1930;3076	397;2221;3522	397;2221;3522
F7SJ35	F7SJ35	tr|F7SJ35|F7SJ35_9GAMM Adenosine nucleotide hydrolase NudE OS=Halomonas sp. TD01 OX=999141 GN=nudE PE=4 SV=1	1	1	1	7.4	7.4	23.117	204	204	0	6.2636	NaN	NaN	NaN	0	0	Median	64763000	0	64763000				134	1653	TRUE	1672	2251	2600	2600
F7SP03	F7SP03	tr|F7SP03|F7SP03_9GAMM Class I and II aminotransferase OS=Halomonas sp. TD01 OX=999141 GN=GME_11137 PE=4 SV=1	1	2	2	5.8	5.8	43.125	395	395	0	6.25	NaN	NaN	NaN	0	0	Median	164950000	0	164950000				723	21;2218	True;True	21;2239	27;2994	34;3435	34;3435
F7SP95	F7SP95	tr|F7SP95|F7SP95_9GAMM Alcohol dehydrogenase zinc-binding domain-containing protein OS=Halomonas sp. TD01 OX=999141 GN=GME_11597 PE=3 SV=1	1	1	1	4.6	4.6	37.194	349	349	0	6.2498	NaN	NaN	NaN	0	0	Median	78128000	0	78128000				758	19	TRUE	19	25	32	32
F7SKX7	F7SKX7	tr|F7SKX7|F7SKX7_9GAMM OMP_b-brl domain-containing protein OS=Halomonas sp. TD01 OX=999141 GN=GME_05695 PE=4 SV=1	1	2	2	13.6	13.6	17.863	169	169	0	6.2413	NaN	NaN	NaN	0	0	Median	2317100000	0	2317100000				394	1591;3405	True;True	1609;3438	2175;4605;4606	2516;5320;5321	2516;5321
F7SQD1	F7SQD1	tr|F7SQD1|F7SQD1_9GAMM 3-hydroxydecanoyl-[acyl-carrier-protein] dehydratase OS=Halomonas sp. TD01 OX=999141 GN=fabA PE=3 SV=1	1	4	4	28.1	28.1	18.906	171	171	0	6.2193	NaN	NaN	NaN	0	0	Median	715280000	0	715280000				887	701;1382;2465;3127	True;True;True;True	713;1398;2486;3160	982;1867;3296;4238	1149;2152;3770;4909	1149;2152;3770;4909
F7ST13	F7ST13	tr|F7ST13|F7ST13_9GAMM Phosphopantetheine adenylyltransferase OS=Halomonas sp. TD01 OX=999141 GN=coaD PE=3 SV=1	1	2	2	23.3	23.3	17.438	159	159	0	6.1136	NaN	NaN	NaN	0	0	Median	117660000	0	117660000				1167	407;4330	True;True	414;4373	606;5806	733;734;6707	733;6707
F7SRV6	F7SRV6	tr|F7SRV6|F7SRV6_9GAMM UvrABC system protein B OS=Halomonas sp. TD01 OX=999141 GN=uvrB PE=3 SV=1	1	4	4	6.1	6.1	76.516	674	674	0	6.0894	NaN	NaN	NaN	0	0	Median	348520000	0	348520000				1050	1325;2380;4158;4483	True;True;True;True	1340;2401;4200;4526	1794;1795;1796;3188;5577;5989	2072;2073;2074;3646;6436;6919	2072;3646;6436;6919
F7SK37	F7SK37	tr|F7SK37|F7SK37_9GAMM TPR_21 domain-containing protein OS=Halomonas sp. TD01 OX=999141 GN=GME_04237 PE=4 SV=1	1	2	2	15.5	15.5	23.919	219	219	0	6.0808	NaN	NaN	NaN	0	0	Median	108680000	0	108680000				301	617;3424	True;True	629;3457	880;4632	1039;5350	1039;5350
F7SIZ7	F7SIZ7	tr|F7SIZ7|F7SIZ7_9GAMM Uncharacterized protein OS=Halomonas sp. TD01 OX=999141 GN=GME_02285 PE=4 SV=1	1	3	3	5.4	5.4	69.907	635	635	0	6.0564	NaN	NaN	NaN	0	0	Median	286680000	0	286680000				123	1481;2268;2617	True;True;True	1497;2289;2639	1994;3049;3500	2295;3494;4018	2295;3494;4018
F7SLL9	F7SLL9	tr|F7SLL9|F7SLL9_9GAMM Ribose-phosphate pyrophosphokinase OS=Halomonas sp. TD01 OX=999141 GN=prs PE=3 SV=1	1	2	2	9.9	9.9	33.868	313	313	0	6.0322	NaN	NaN	NaN	0	0	Median	22695000	0	22695000				474	3179;3195	True;True	3212;3228	4299;4321	4977;5008	4977;5008
F7SIA1	F7SIA1	tr|F7SIA1|F7SIA1_9GAMM PAS sensor protein OS=Halomonas sp. TD01 OX=999141 GN=GME_01042 PE=4 SV=1	1	4	4	3.8	3.8	114.6	1050	1050	0	5.9858	NaN	NaN	NaN	0	0	Median	416090000	0	416090000				62	788;1999;2450;2725	True;True;True;True	801;2019;2471;2747	1124;2679;3278;3628	1318;3088;3749;4161	1318;3088;3749;4161
F7SRI7	F7SRI7	tr|F7SRI7|F7SRI7_9GAMM Alpha/beta hydrolase fold protein OS=Halomonas sp. TD01 OX=999141 GN=GME_15585 PE=4 SV=1	1	4	4	16.8	16.8	29.428	268	268	0	5.9695	NaN	NaN	NaN	0	0	Median	188420000	0	188420000				1014	857;1788;3933;4043	True;True;True;True	870;1807;3974;4085	1213;2421;2422;5293;5433	1420;1421;1422;2789;2790;6119;6278	1421;2789;6119;6278
F7SL81	F7SL81	tr|F7SL81|F7SL81_9GAMM tRNA-dihydrouridine(20/20a) synthase OS=Halomonas sp. TD01 OX=999141 GN=dusA PE=3 SV=1	1	2	2	6.5	6.5	37.689	340	340	0	5.959	NaN	NaN	NaN	0	0	Median	70021000	0	70021000				416	1927;2865	True;True	1947;2893	2591;3857;3858	2990;4440;4441	2990;4440
F7SRU2	F7SRU2	tr|F7SRU2|F7SRU2_9GAMM Holliday junction ATP-dependent DNA helicase RuvB OS=Halomonas sp. TD01 OX=999141 GN=ruvB PE=3 SV=1	1	4	4	13.3	13.3	38.319	345	345	0	5.8886	NaN	NaN	NaN	0	0	Median	381450000	0	381450000				1043	173;1400;2435;2525	True;True;True;True	174;1416;2456;2547	245;1889;3256;3372	307;2174;3725;3851	307;2174;3725;3851
F7SJQ7	F7SJQ7	tr|F7SJQ7|F7SJQ7_9GAMM Toluene tolerance OS=Halomonas sp. TD01 OX=999141 GN=GME_03587 PE=4 SV=1	1	3	3	12.3	12.3	24.962	219	219	0	5.8848	NaN	NaN	NaN	0	0	Median	214760000	0	214760000				231	919;1214;3241	True;True;True	933;1229;3274	1292;1649;4374	1510;1914;5067	1510;1914;5067
F7SQE9	F7SQE9	tr|F7SQE9|F7SQE9_9GAMM Flagellar biosynthesis protein OS=Halomonas sp. TD01 OX=999141 GN=GME_13635 PE=4 SV=1	1	2	2	4.3	4.3	79.693	725	725	0	5.8724	NaN	NaN	NaN	0	0	Median	39968000	0	39968000				895	20;3233	True;True	20;3266	26;4365	33;5057	33;5057
F7SJK5	F7SJK5	tr|F7SJK5|F7SJK5_9GAMM Small ribosomal subunit biogenesis GTPase RsgA OS=Halomonas sp. TD01 OX=999141 GN=rsgA PE=3 SV=1	1	2	2	7.7	7.7	37.529	339	339	0	5.8592	NaN	NaN	NaN	0	0	Median	185100000	0	185100000				199	2216;3870	True;True	2237;3911	2992;5221	3433;6035	3433;6035
F7SIU7	F7SIU7	tr|F7SIU7|F7SIU7_9GAMM AsnC family transcriptional regulator OS=Halomonas sp. TD01 OX=999141 GN=GME_02024 PE=4 SV=1	1	3	3	41.8	41.8	10.055	91	91	0	5.7947	NaN	NaN	NaN	0	0	Median	335870000	0	335870000				102	2229;3821;4428	True;True;True	2250;3862;4471	3006;5154;5924	3448;5943;6840	3448;5943;6840
F7SN01	F7SN01	tr|F7SN01|F7SN01_9GAMM DUF87 domain-containing protein OS=Halomonas sp. TD01 OX=999141 GN=GME_09369 PE=4 SV=1	1	4	4	2.8	2.8	194.07	1706	1706	0	5.7916	NaN	NaN	NaN	0	0	Median	193640000	0	193640000				595	304;1171;1746;3020	True;True;True;True	308;1185;1765;3053	469;1601;2367;4111	576;1859;2731;4761	576;1859;2731;4761
F7SJL9	F7SJL9	tr|F7SJL9|F7SJL9_9GAMM Corrinoid adenosyltransferase OS=Halomonas sp. TD01 OX=999141 GN=GME_03397 PE=3 SV=1	1	4	4	22.6	22.6	22.358	199	199	0	5.7914	NaN	NaN	NaN	0	0	Median	712630000	0	712630000				211	1305;3062;3857;4047	True;True;True;True	1320;3095;3898;4089	1765;4162;5201;5438	2043;4815;6003;6283	2043;4815;6003;6283
F7SQ96	F7SQ96	tr|F7SQ96|F7SQ96_9GAMM 30S ribosomal protein S7 OS=Halomonas sp. TD01 OX=999141 GN=rpsG PE=3 SV=1	1	4	4	19.2	19.2	17.82	156	156	0	5.7694	NaN	NaN	NaN	0	0	Median	555300000	0	555300000				872	989;4035;4036;4390	True;True;True;True	1003;4077;4078;4433	1383;5422;5423;5879	1609;6266;6267;6785	1609;6266;6267;6785
F7SQX2	F7SQX2	tr|F7SQX2|F7SQX2_9GAMM SAM-dependent methyltransferase OS=Halomonas sp. TD01 OX=999141 GN=GME_14510 PE=3 SV=1	1	4	4	10.4	10.4	43.671	396	396	0	5.7517	NaN	NaN	NaN	0	0	Median	269390000	0	269390000				949	530;1352;3354;4334	True;True;True;True	539;1368;3387;4377	772;1829;4536;5811	920;2108;5244;6712	920;2108;5244;6712
F7SSL7	F7SSL7	tr|F7SSL7|F7SSL7_9GAMM Ribosomal protein L11 methyltransferase OS=Halomonas sp. TD01 OX=999141 GN=prmA PE=3 SV=1	1	1	1	6.6	6.6	32.877	303	303	0	5.5949	NaN	NaN	NaN	0	0	Median	134380000	0	134380000				1116	2400	TRUE	2421	3213	3675	3675
F7SNC4	F7SNC4	tr|F7SNC4|F7SNC4_9GAMM Porphobilinogen deaminase OS=Halomonas sp. TD01 OX=999141 GN=hemC PE=3 SV=1	1	3	3	13.1	13.1	33.795	314	314	0	5.5483	NaN	NaN	NaN	0	0	Median	185650000	0	185650000				625	1654;1835;1968	True;True;True	1673;1855;1988	2252;2478;2640	2601;2863;3048	2601;2863;3048
F7SIX6	F7SIX6	tr|F7SIX6|F7SIX6_9GAMM Polyhydroxyalkanoate synthesis repressor PhaR OS=Halomonas sp. TD01 OX=999141 GN=GME_02174 PE=4 SV=1	1	2	2	20.8	20.8	18.385	154	154	0	5.5463	NaN	NaN	NaN	0	0	Median	78257000	0	78257000				114	3798;4481	True;True	3839;4524	5120;5121;5987	5903;5904;6917	5904;6917
F7STG3	F7STG3	tr|F7STG3|F7STG3_9GAMM Fructose-1,6-bisphosphate aldolase OS=Halomonas sp. TD01 OX=999141 GN=GME_19007 PE=3 SV=1	1	4	4	13.8	13.8	38.603	354	354	0	5.5267	NaN	NaN	NaN	0	0	Median	271290000	0	271290000				1218	465;1340;2204;2210	True;True;True;True	474;1355;2225;2231	678;1814;2971;2972;2979	808;2092;3410;3411;3419	808;2092;3411;3419
F7SLD9	F7SLD9	tr|F7SLD9|F7SLD9_9GAMM Adenylosuccinate lyase OS=Halomonas sp. TD01 OX=999141 GN=GME_06519 PE=3 SV=1	1	3	3	5.6	5.6	51.279	461	461	0	5.5031	NaN	NaN	NaN	0	0	Median	56953000	0	56953000				435	494;727;973	True;True;True	503;739;987	716;1015;1361;1362	851;1184;1586;1587	851;1184;1587
F7SIA2	F7SIA2	tr|F7SIA2|F7SIA2_9GAMM Signal transduction protein OS=Halomonas sp. TD01 OX=999141 GN=GME_01047 PE=4 SV=1	1	2	2	3.2	3.2	91.71	814	814	0	5.4664	NaN	NaN	NaN	0	0	Median	123170000	0	123170000				63	110;1397	True;True	110;1413	136;137;1886	150;151;2171	150;2171
F7SN99	F7SN99	tr|F7SN99|F7SN99_9GAMM Regulatory protein TeaD OS=Halomonas sp. TD01 OX=999141 GN=GME_09861 PE=4 SV=1	1	3	3	20.4	20.4	15.865	147	147	0	5.4472	NaN	NaN	NaN	0	0	Median	601490000	0	601490000				613	1204;1983;2966	True;True;True	1219;2003;2998	1637;1638;2660;4037	1899;1900;1901;3069;4673	1901;3069;4673
F7SIV4	F7SIV4	tr|F7SIV4|F7SIV4_9GAMM 30S ribosomal protein S18 OS=Halomonas sp. TD01 OX=999141 GN=rpsR PE=3 SV=1	1	1	1	16	16	8.8462	75	75	0	5.3743	NaN	NaN	NaN	0	0	Median	871100000	0	871100000				106	4479	TRUE	4522	5985	6915	6915
F7SPQ9	F7SPQ9	tr|F7SPQ9|F7SPQ9_9GAMM Sensory box histidine kinase (Fragment) OS=Halomonas sp. TD01 OX=999141 GN=GME_12419 PE=4 SV=1	1	3	3	5.4	5.4	80.963	742	742	0	5.3623	NaN	NaN	NaN	0	0	Median	130050000	0	130050000				800	337;585;2101	True;True;True	342;596;2121	509;837;2807	625;991;3226	625;991;3226
F7SIG2	F7SIG2	tr|F7SIG2|F7SIG2_9GAMM Uncharacterized protein OS=Halomonas sp. TD01 OX=999141 GN=GME_01349 PE=4 SV=1	1	2	2	38.6	38.6	9.75	88	88	0	5.3483	NaN	NaN	NaN	0	0	Median	443550000	0	443550000				73	3006;4129	True;True	3039;4171	4096;5544	4744;6399	4744;6399
F7SJ90	F7SJ90	tr|F7SJ90|F7SJ90_9GAMM UDP-N-acetyl-D-mannosamine dehydrogenase OS=Halomonas sp. TD01 OX=999141 GN=GME_02750 PE=3 SV=1	1	3	3	9.4	9.4	46.183	426	426	0	5.2413	NaN	NaN	NaN	0	0	Median	156430000	0	156430000				166	76;2114;4096	True;True;True	76;2134;4138	94;2823;5496;5497	105;3244;6348;6349	105;3244;6348
F7SP41	F7SP41	tr|F7SP41|F7SP41_9GAMM Soluble pyridine nucleotide transhydrogenase OS=Halomonas sp. TD01 OX=999141 GN=sthA PE=3 SV=1	1	4	4	10.8	10.8	51.483	463	463	0	5.241	NaN	NaN	NaN	0	0	Median	158270000	0	158270000				732	766;1867;2120;3622	True;True;True;True	778;1887;2140;3658	1066;2516;2831;4903	1241;2907;3252;5650	1241;2907;3252;5650
F7SP09	F7SP09	tr|F7SP09|F7SP09_9GAMM Aldolase II superfamily protein OS=Halomonas sp. TD01 OX=999141 GN=GME_11167 PE=4 SV=1	1	2	2	8.6	8.6	28.479	255	255	0	5.2402	NaN	NaN	NaN	0	0	Median	140710000	0	140710000				725	2082;2775	True;True	2102;2797	2785;3697	3204;4241	3204;4241
F7SIG1	F7SIG1	tr|F7SIG1|F7SIG1_9GAMM Zinc-binding alcohol dehydrogenase OS=Halomonas sp. TD01 OX=999141 GN=GME_01344 PE=4 SV=1	1	3	3	13.1	13.1	35.381	335	335	0	5.2318	NaN	NaN	NaN	0	0	Median	287070000	0	287070000				72	347;1022;4028	True;True;True	352;1036;4070	523;1423;5413	642;1654;6254	642;1654;6254
F7SJA2	F7SJA2	tr|F7SJA2|F7SJA2_9GAMM UDP-glucose 6-dehydrogenase OS=Halomonas sp. TD01 OX=999141 GN=GME_02810 PE=3 SV=1	1	3	3	10.8	10.8	43.403	388	388	0	5.2078	NaN	NaN	NaN	0	0	Median	198900000	0	198900000				171	1355;3135;3287	True;True;True	1371;3168;3320	1833;4248;4444	2113;4919;4920;5144	2113;4919;5144
F7SI38	F7SI38	tr|F7SI38|F7SI38_9GAMM Lipid A biosynthesis lauroyltransferase OS=Halomonas sp. TD01 OX=999141 GN=lpxL PE=3 SV=1	1	2	2	9.5	9.5	34.816	304	304	0	5.2056	NaN	NaN	NaN	0	0	Median	104910000	0	104910000				41	832;3896	True;True	845;3937	1180;5252	1384;6071	1384;6071
F7SPD4	F7SPD4	tr|F7SPD4|F7SPD4_9GAMM NUDIX hydrolase OS=Halomonas sp. TD01 OX=999141 GN=GME_11792 PE=4 SV=1	1	4	4	27.3	27.3	18.2	154	154	0	5.1866	NaN	NaN	NaN	0	0	Median	723930000	0	723930000				767	814;2463;4384;4386	True;True;True;True	827;2484;4427;4429	1157;3294;5872;5874	1355;3768;6778;6780	1355;3768;6778;6780
F7SPA1	F7SPA1	tr|F7SPA1|F7SPA1_9GAMM Uncharacterized protein OS=Halomonas sp. TD01 OX=999141 GN=GME_11627 PE=4 SV=1	1	3	3	20.4	20.4	20.031	186	186	0	5.1587	NaN	NaN	NaN	0	0	Median	179800000	0	179800000				759	2893;3018;4363	True;True;True	2923;3051;4406	3904;4109;5844	4492;4759;6747	4492;4759;6747
F7SS71	F7SS71	tr|F7SS71|F7SS71_9GAMM Glutathione S-transferase family protein OS=Halomonas sp. TD01 OX=999141 GN=GME_16767 PE=4 SV=1	1	2	2	10.5	10.5	24.016	210	210	0	5.1331	NaN	NaN	NaN	0	0	Median	163390000	0	163390000				1075	734;4410	True;True	746;4453	1023;5900	1192;1193;6809	1193;6809
F7SI99	F7SI99	tr|F7SI99|F7SI99_9GAMM Diguanylate cyclase OS=Halomonas sp. TD01 OX=999141 GN=GME_01032 PE=4 SV=1	1	3	3	6.9	6.9	61.685	553	553	0	5.1287	NaN	NaN	NaN	0	0	Median	188730000	0	188730000				60	665;2816;2969	True;True;True	677;2838;3001	938;3764;4041	1100;4323;4679	1100;4323;4679
F7ST57	F7ST57	tr|F7ST57|F7ST57_9GAMM 1-(5-phosphoribosyl)-5-[(5-phosphoribosylamino)methylideneamino] imidazole-4-carboxamide isomerase OS=Halomonas sp. TD01 OX=999141 GN=hisA PE=3 SV=1	1	2	2	11.3	11.3	25.946	248	248	0	5.1015	NaN	NaN	NaN	0	0	Median	92761000	0	92761000				1181	246;550	True;True	249;559	388;793	484;941	484;941
F7SQ88	F7SQ88	tr|F7SQ88|F7SQ88_9GAMM 30S ribosomal protein S19 OS=Halomonas sp. TD01 OX=999141 GN=rpsS PE=3 SV=1	1	2	2	12.1	12.1	10.317	91	91	0	5.0944	NaN	NaN	NaN	0	0	Median	3729900000	3729900000	0				864	1675;2156	True;True	1694;2177	2275;2276;2895;2896;2897	2628;2629;3324;3325;3326;3327	2629;3324
F7SSI8	F7SSI8	tr|F7SSI8|F7SSI8_9GAMM Periplasmic solute binding protein OS=Halomonas sp. TD01 OX=999141 GN=GME_17352 PE=3 SV=1	1	1	1	8.5	8.5	33.945	306	306	0	5.075	NaN	NaN	NaN	0	0	Median	138920000	0	138920000				1104	48	TRUE	48	57	64	64
F7SLL3	F7SLL3	tr|F7SLL3|F7SLL3_9GAMM C-terminal processing peptidase-1 OS=Halomonas sp. TD01 OX=999141 GN=GME_06894 PE=3 SV=1	1	2	2	3.3	3.3	78.516	699	699	0	5.0748	NaN	NaN	NaN	0	0	Median	155880000	0	155880000				469	3040;4260	True;True	3073;4302	4137;5716	4788;6600	4788;6600
F7SRG5	F7SRG5	tr|F7SRG5|F7SRG5_9GAMM ABC transporter ATP-binding protein OS=Halomonas sp. TD01 OX=999141 GN=GME_15475 PE=4 SV=1	1	1	1	5.5	5.5	29.518	274	274	0	5.065	NaN	NaN	NaN	0	0	Median	7382400	0	7382400				1010	50	TRUE	50	59	66	66
F7SL27	F7SL27	tr|F7SL27|F7SL27_9GAMM Acyl-CoA synthetase OS=Halomonas sp. TD01 OX=999141 GN=GME_05955 PE=4 SV=1	1	2	2	4.6	4.6	59.716	543	543	0	5.0187	NaN	NaN	NaN	0	0	Median	349770000	0	349770000				403	1931;3881	True;True	1951;3922	2595;2596;5234	2994;2995;6049;6050	2994;6049
F7SSG7	F7SSG7	tr|F7SSG7|F7SSG7_9GAMM Succinate dehydrogenase iron-sulfur subunit OS=Halomonas sp. TD01 OX=999141 GN=GME_17247 PE=3 SV=1	1	3	3	13.5	13.5	29.281	260	260	0	5.0164	NaN	NaN	NaN	0	0	Median	264810000	0	264810000				1101	376;1116;1898	True;True;True	383;1130;1918	566;1533;2555;2556	689;1776;2954;2955	689;1776;2955
F7SJT9	F7SJT9	tr|F7SJT9|F7SJT9_9GAMM D-alanine--D-alanine ligase OS=Halomonas sp. TD01 OX=999141 GN=ddl PE=3 SV=1	1	2	2	7	7	33.381	313	313	0	5.0163	NaN	NaN	NaN	0	0	Median	290710000	0	290710000				251	3446;4349	True;True	3479;4392	4658;5827	5379;6730	5379;6730
F7SLG3	F7SLG3	tr|F7SLG3|F7SLG3_9GAMM Protease HtpX OS=Halomonas sp. TD01 OX=999141 GN=htpX PE=3 SV=1	1	2	2	9	9	32.857	301	301	0	4.991	NaN	NaN	NaN	0	0	Median	128020000	0	128020000				448	2244;2915	True;True	2265;2945	3021;3966	3464;4579	3464;4579
F7SQS5	F7SQS5	tr|F7SQS5|F7SQS5_9GAMM Ribosome maturation factor RimM OS=Halomonas sp. TD01 OX=999141 GN=rimM PE=3 SV=1	1	3	3	18.2	18.2	20.644	181	181	0	4.9795	NaN	NaN	NaN	0	0	Median	271280000	0	271280000				930	1657;2887;3845	True;True;True	1676;2917;3886	2255;3895;5185;5186	2605;4483;5984;5985;5986	2605;4483;5985
F7SJM6	F7SJM6	tr|F7SJM6|F7SJM6_9GAMM Lytic transglycosylase catalytic OS=Halomonas sp. TD01 OX=999141 GN=GME_03432 PE=4 SV=1	1	2	2	3.7	3.7	72.556	650	650	0	4.9483	NaN	NaN	NaN	0	0	Median	86833000	0	86833000				214	2222;2588	True;True	2243;2610	2998;3467	3439;3981	3439;3981
F7SQS0	F7SQS0	tr|F7SQS0|F7SQS0_9GAMM Phospholipid/glycerol acyltransferase OS=Halomonas sp. TD01 OX=999141 GN=GME_14250 PE=4 SV=1	1	1	1	3.6	3.6	24.98	220	220	0	4.9055	NaN	NaN	NaN	0	0	Median	73634000	0	73634000				926	1620	TRUE	1638	2213	2560	2560
F7SLR3	F7SLR3	tr|F7SLR3|F7SLR3_9GAMM Anthranilate phosphoribosyltransferase OS=Halomonas sp. TD01 OX=999141 GN=trpD PE=3 SV=1	1	3	3	13.6	13.6	35.861	339	339	0	4.8986	NaN	NaN	NaN	0	0	Median	119340000	0	119340000				493	967;1072;3922	True;True;True	981;1086;3963	1355;1479;5281	1579;1719;6105	1579;1719;6105	34	312
F7SIV1	F7SIV1	tr|F7SIV1|F7SIV1_9GAMM RNA methyltransferase, TrmH family, group 3 OS=Halomonas sp. TD01 OX=999141 GN=GME_02049 PE=3 SV=1	1	1	1	4.5	4.5	25.699	243	243	0	4.8879	NaN	NaN	NaN	0	0	Median	148640000	0	148640000				104	1079	TRUE	1093	1489	1729	1729
F7SNZ1	F7SNZ1	tr|F7SNZ1|F7SNZ1_9GAMM FolC bifunctional protein OS=Halomonas sp. TD01 OX=999141 GN=GME_11077 PE=3 SV=1	1	2	2	5.6	5.6	43.511	411	411	0	4.8836	NaN	NaN	NaN	0	0	Median	391110000	0	391110000				716	2744;4046	True;True	2766;4088	3654;5437	4192;6282	4192;6282
F7SM95	F7SM95	tr|F7SM95|F7SM95_9GAMM DUF1244 domain-containing protein OS=Halomonas sp. TD01 OX=999141 GN=GME_08089 PE=4 SV=1	1	3	3	29.6	29.6	12.543	108	108	0	4.8454	NaN	NaN	NaN	0	0	Median	175950000	0	175950000				548	1081;3581;3702	True;True;True	1095;3616;3742	1491;4849;5001	1731;5589;5765	1731;5589;5765
F7SPE6	F7SPE6	tr|F7SPE6|F7SPE6_9GAMM DEAD/DEAH box helicase domain-containing protein OS=Halomonas sp. TD01 OX=999141 GN=GME_11852 PE=3 SV=1	1	2	2	5	5	43.713	398	398	0	4.8412	NaN	NaN	NaN	0	0	Median	189170000	0	189170000				770	301;714	True;True	305;726	466;1000	573;1168	573;1168
F7SNE2	F7SNE2	tr|F7SNE2|F7SNE2_9GAMM RpiR family transcriptional regulator OS=Halomonas sp. TD01 OX=999141 GN=GME_10076 PE=4 SV=1	1	2	2	10.2	10.2	31.255	284	284	0	4.7897	NaN	NaN	NaN	0	0	Median	53426000	0	53426000				634	950;1843	True;True	964;1863	1337;2487	1559;2874	1559;2874
F7SJP7	F7SJP7	tr|F7SJP7|F7SJP7_9GAMM RNA polymerase sigma-54 factor OS=Halomonas sp. TD01 OX=999141 GN=GME_03537 PE=3 SV=1	1	4	4	11.9	11.9	53.08	471	471	0	4.7891	NaN	NaN	NaN	0	0	Median	253660000	0	253660000				225	2033;2778;4165;4444	True;True;True;True	2053;2800;4207;4487	2722;3700;5585;5586;5944	3139;4244;6445;6446;6866	3139;4244;6445;6866	17	3
F7SLY7	F7SLY7	tr|F7SLY7|F7SLY7_9GAMM NADPH-dependent FMN reductase OS=Halomonas sp. TD01 OX=999141 GN=GME_07549 PE=4 SV=1	1	2	2	10.9	10.9	26.836	239	239	0	4.7199	NaN	NaN	NaN	0	0	Median	106270000	0	106270000				520	319;1638	True;True	323;1656	487;2232	598;2580	598;2580
F7SM48	F7SM48	tr|F7SM48|F7SM48_9GAMM Nucleoid-associated protein NdpA OS=Halomonas sp. TD01 OX=999141 GN=GME_07854 PE=3 SV=1	1	1	1	5	5	37.452	337	337	0	4.7067	NaN	NaN	NaN	0	0	Median	111080000	0	111080000				534	138	TRUE	138	168	188	188
F7SR87	F7SR87	tr|F7SR87|F7SR87_9GAMM Biotin synthase OS=Halomonas sp. TD01 OX=999141 GN=bioB PE=3 SV=1	1	3	3	9.2	9.2	39.109	358	358	0	4.6844	NaN	NaN	NaN	0	0	Median	299370000	0	299370000				982	2331;3682;4426	True;True;True	2352;3720;4469	3126;4976;5922	3577;5733;6838	3577;5733;6838
F7SKU1	F7SKU1	tr|F7SKU1|F7SKU1_9GAMM Glutamine amidotransferase OS=Halomonas sp. TD01 OX=999141 GN=GME_05515 PE=4 SV=1	1	2	2	12.6	12.6	26.405	238	238	0	4.6769	NaN	NaN	NaN	0	0	Median	484660000	0	484660000				383	2730;3011	True;True	2752;3044	3633;3634;4101;4102	4166;4167;4749;4750	4166;4750
F7SKA2	F7SKA2	tr|F7SKA2|F7SKA2_9GAMM Type IV pilus assembly protein PilM OS=Halomonas sp. TD01 OX=999141 GN=GME_04562 PE=4 SV=1	1	1	1	4.2	4.2	38.961	353	353	0	4.6698	NaN	NaN	NaN	0	0	Median	11595000	0	11595000				332	4152	TRUE	4194	5570	6427	6427
F7SQF9	F7SQF9	tr|F7SQF9|F7SQF9_9GAMM Methyl-accepting chemotaxis protein I OS=Halomonas sp. TD01 OX=999141 GN=GME_13693 PE=4 SV=1	1	2	1	5.4	3.2	47.206	441	441	0	4.6673	NaN	NaN	NaN	0	0	Median	131820000	0	131820000				900	334;1525	True;False	339;1542	505;506;2055	619;620;621;2364	620;2364
F7SJQ4	F7SJQ4	tr|F7SJQ4|F7SJQ4_9GAMM ABC transporter ATP-binding protein OS=Halomonas sp. TD01 OX=999141 GN=GME_03572 PE=4 SV=1	1	3	3	9.5	9.5	29.957	273	273	0	4.6551	NaN	NaN	NaN	0	0	Median	591620000	0	591620000				229	294;2456;4128	True;True;True	298;2477;4170	457;3285;5542;5543	563;3756;6397;6398	563;3756;6397
F7SKT7	F7SKT7	tr|F7SKT7|F7SKT7_9GAMM PRC domain-containing protein OS=Halomonas sp. TD01 OX=999141 GN=GME_05495 PE=4 SV=1	1	1	1	10.6	10.6	17.681	160	160	0	4.6323	NaN	NaN	NaN	0	0	Median	128870000	0	128870000				381	2043	TRUE	2063	2734;2735	3152;3153	3152
F7SQH4	F7SQH4	tr|F7SQH4|F7SQH4_9GAMM Flagellar M-ring protein OS=Halomonas sp. TD01 OX=999141 GN=GME_13768 PE=3 SV=1	1	2	2	4.1	4.1	63.835	585	585	0	4.6039	NaN	NaN	NaN	0	0	Median	99753000	0	99753000				906	3085;4422	True;True	3118;4465	4190;5916	4851;6831	4851;6831
F7SP64	F7SP64	tr|F7SP64|F7SP64_9GAMM Lytic murein transglycosylase B OS=Halomonas sp. TD01 OX=999141 GN=GME_11442 PE=4 SV=1	1	1	1	4.4	4.4	37.734	338	338	0	4.5688	NaN	NaN	NaN	0	0	Median	23657000	0	23657000				748	4111	TRUE	4153	5520	6375	6375
F7SQI8	F7SQI8	tr|F7SQI8|F7SQI8_9GAMM Flagellar hook-associated protein 1 OS=Halomonas sp. TD01 OX=999141 GN=flgK PE=3 SV=1	1	2	2	4.2	4.2	58.804	552	552	0	4.5591	NaN	NaN	NaN	0	0	Median	115430000	0	115430000				907	2335;2904	True;True	2356;2934	3130;3935	3581;4534	3581;4534
F7SI06	F7SI06	tr|F7SI06|F7SI06_9GAMM Uncharacterized protein OS=Halomonas sp. TD01 OX=999141 GN=GME_00545 PE=4 SV=1	1	2	2	5.8	5.8	38.596	345	345	0	4.5472	NaN	NaN	NaN	0	0	Median	167290000	0	167290000				30	1642;3431	True;True	1660;3464	2236;4641;4642	2584;5360;5361	2584;5361
F7SMB6	F7SMB6	tr|F7SMB6|F7SMB6_9GAMM Acriflavin resistance protein OS=Halomonas sp. TD01 OX=999141 GN=GME_08194 PE=3 SV=1	1	3	3	3.6	3.6	110.76	1014	1014	0	4.5255	NaN	NaN	NaN	0	0	Median	233820000	0	233820000				552	306;2676;4292	True;True;True	310;2698;4334	471;3570;5757	578;4098;6649	578;4098;6649
F7SMW0	F7SMW0	tr|F7SMW0|F7SMW0_9GAMM Phenylacetate-CoA oxygenase/reductase subunit PaaK OS=Halomonas sp. TD01 OX=999141 GN=GME_09164 PE=4 SV=1	1	2	2	5.8	5.8	40.519	360	360	0	4.5072	NaN	NaN	NaN	0	0	Median	182050000	0	182050000				587	446;1280	True;True	454;1295	653;654;1735	783;784;2011	784;2011
F7ST39	F7ST39	tr|F7ST39|F7ST39_9GAMM DNA polymerase I OS=Halomonas sp. TD01 OX=999141 GN=polA PE=3 SV=1	1	2	2	2.1	2.1	102.57	924	924	0	4.4823	NaN	NaN	NaN	0	0	Median	2272800000	2215000000	57805000				1175	1017;1758	True;True	1031;1777	1417;2382	1647;1648;2746	1648;2746
F7SMZ5	F7SMZ5	tr|F7SMZ5|F7SMZ5_9GAMM PAPS_reduct domain-containing protein OS=Halomonas sp. TD01 OX=999141 GN=GME_09339 PE=4 SV=1	1	2	2	5.5	5.5	58.1	507	507	0	4.4701	NaN	NaN	NaN	0	0	Median	378370000	0	378370000				593	4057;4267	True;True	4099;4309	5449;5724	6296;6608	6296;6608
F7SRG2	F7SRG2	tr|F7SRG2|F7SRG2_9GAMM ABC_trans_aux domain-containing protein OS=Halomonas sp. TD01 OX=999141 GN=GME_15460 PE=4 SV=1	1	2	2	10.7	10.7	22.274	206	206	0	4.4248	NaN	NaN	NaN	0	0	Median	92490000	0	92490000				1008	2606;3153	True;True	2628;3186	3489;4267	4005;4939	4005;4939
F7SLZ1	F7SLZ1	tr|F7SLZ1|F7SLZ1_9GAMM TetR family transcriptional regulator OS=Halomonas sp. TD01 OX=999141 GN=GME_07569 PE=4 SV=1	1	1	1	7	7	21.158	187	187	0	4.3997	NaN	NaN	NaN	0	0	Median	16410000	0	16410000				522	41	TRUE	41	49	56	56
F7SPY5	F7SPY5	tr|F7SPY5|F7SPY5_9GAMM GTPase Obg OS=Halomonas sp. TD01 OX=999141 GN=obgE PE=3 SV=1	1	1	1	4	4	43.772	397	397	0	4.3956	NaN	NaN	NaN	0	0	Median	79096000	0	79096000				827	393	TRUE	400	585	710	710
F7SJM1	F7SJM1	tr|F7SJM1|F7SJM1_9GAMM Aminopeptidase N OS=Halomonas sp. TD01 OX=999141 GN=pepN PE=4 SV=1	1	2	2	2.9	2.9	98.625	876	876	0	4.386	NaN	NaN	NaN	0	0	Median	200030000	0	200030000				212	299;748	True;True	303;760	464;1042	571;1214	571;1214
F7SMG9	F7SMG9	tr|F7SMG9|F7SMG9_9GAMM TetR family transcriptional regulator OS=Halomonas sp. TD01 OX=999141 GN=GME_08459 PE=4 SV=1	1	1	1	6.5	6.5	23.876	216	216	0	4.3824	NaN	NaN	NaN	0	0	Median	52644000	0	52644000				563	3202	TRUE	3235	4328;4329	5016;5017	5016
F7SSM6	F7SSM6	tr|F7SSM6|F7SSM6_9GAMM Uncharacterized protein OS=Halomonas sp. TD01 OX=999141 GN=GME_17542 PE=4 SV=1	1	1	1	14.8	14.8	11.855	108	108	0	4.3206	NaN	NaN	NaN	0	0	Median	0	0	0				1123	1207	TRUE	1222	1641	1904	1904
F7SJV5	F7SJV5	tr|F7SJV5|F7SJV5_9GAMM Lipid A export ATP-binding/permease protein MsbA OS=Halomonas sp. TD01 OX=999141 GN=msbA PE=3 SV=1	1	1	1	2.4	2.4	63.889	578	578	0	4.3205	NaN	NaN	NaN	0	0	Median	67067000	0	67067000				261	4302	TRUE	4345	5769;5770	6664;6665	6664
F7SK13	F7SK13	tr|F7SK13|F7SK13_9GAMM Pyridoxine 5-phosphate synthase OS=Halomonas sp. TD01 OX=999141 GN=pdxJ PE=3 SV=1	1	1	1	5.1	5.1	29.493	274	274	0	4.3145	NaN	NaN	NaN	0	0	Median	72255000	0	72255000				289	1986	TRUE	2006	2664	3073	3073
F7SK41	F7SK41	tr|F7SK41|F7SK41_9GAMM Uncharacterized protein (Fragment) OS=Halomonas sp. TD01 OX=999141 GN=GME_04257 PE=4 SV=1	1	2	2	16.2	16.2	19.886	185	185	0	4.2751	NaN	NaN	NaN	0	0	Median	898600000	0	898600000				304	879;2766	True;True	892;2788	1239;3685;3686	1450;4227;4228	1450;4227
F7SR55	F7SR55	tr|F7SR55|F7SR55_9GAMM Permease YjgP/YjgQ OS=Halomonas sp. TD01 OX=999141 GN=GME_14925 PE=4 SV=1	1	2	2	7.1	7.1	39.59	354	354	0	4.2681	NaN	NaN	NaN	0	0	Median	46213000	0	46213000				979	1910;2841	True;True	1930;2867	2570;3830	2969;4406	2969;4406	80	1
F7SL90	F7SL90	tr|F7SL90|F7SL90_9GAMM Succinate dehydrogenase hydrophobic membrane anchor subunit OS=Halomonas sp. TD01 OX=999141 GN=GME_06270 PE=4 SV=1	1	2	2	8.7	8.7	13.124	115	115	0	4.2564	NaN	NaN	NaN	0	0	Median	1002100000	0	1002100000				421	2886;4291	True;True	2916;4333	3894;5756	4482;6648	4482;6648
F7SK38	F7SK38	tr|F7SK38|F7SK38_9GAMM Histidine--tRNA ligase OS=Halomonas sp. TD01 OX=999141 GN=hisS PE=3 SV=1	1	2	2	6.3	6.3	48.445	431	431	0	4.2235	NaN	NaN	NaN	0	0	Median	79286000	0	79286000				302	3493;4255	True;True	3526;4297	4722;5709	5451;6593	5451;6593
F7SS58	F7SS58	tr|F7SS58|F7SS58_9GAMM Methylcrotonoyl-CoA carboxylase, biotin carboxylase subunit OS=Halomonas sp. TD01 OX=999141 GN=GME_16702 PE=4 SV=1	1	2	2	3.2	3.2	73.439	679	679	0	4.2056	NaN	NaN	NaN	0	0	Median	127620000	0	127620000				1071	2923;3877	True;True	2953;3918	3975;5230	4593;6044	4593;6044
F7SSA7	F7SSA7	tr|F7SSA7|F7SSA7_9GAMM DNA topoisomerase III OS=Halomonas sp. TD01 OX=999141 GN=GME_16947 PE=4 SV=1	1	1	1	2.4	2.4	71.092	638	638	0	4.1994	NaN	NaN	NaN	0	0	Median	10002000	0	10002000				1085	3231	TRUE	3264	4363	5054	5054
F7ST96	F7ST96	tr|F7ST96|F7ST96_9GAMM Cysteine desulfurase activator complex subunit SufB OS=Halomonas sp. TD01 OX=999141 GN=GME_18670 PE=4 SV=1	1	2	2	4.2	4.2	53.279	480	480	0	4.1952	NaN	NaN	NaN	0	0	Median	216730000	0	216730000				1195	1921;2410	True;True	1941;2431	2585;3223	2984;3687	2984;3687
F7SJ15	F7SJ15	tr|F7SJ15|F7SJ15_9GAMM Two component transcriptional regulator OS=Halomonas sp. TD01 OX=999141 GN=GME_02375 PE=4 SV=1	1	1	1	5.6	5.6	25.569	233	233	0	4.1915	NaN	NaN	NaN	0	0	Median	12594000	0	12594000				126	1077	TRUE	1091	1487	1727	1727
F7SSW3	F7SSW3	tr|F7SSW3|F7SSW3_9GAMM Putative beta-barrel assembly-enhancing protease OS=Halomonas sp. TD01 OX=999141 GN=GME_17983 PE=3 SV=1	1	2	2	5.1	5.1	53.169	486	486	0	4.18	NaN	NaN	NaN	0	0	Median	31211000	0	31211000				1149	583;2265	True;True	594;2286	835;3046	989;3491	989;3491
F7SLJ1	F7SLJ1	tr|F7SLJ1|F7SLJ1_9GAMM MltA-interacting MipA OS=Halomonas sp. TD01 OX=999141 GN=GME_06784 PE=4 SV=1	1	3	3	15.1	15.1	28.523	265	265	0	4.1754	NaN	NaN	NaN	0	0	Median	97544000	0	97544000				457	3473;4268;4527	True;True;True	3506;4310;4570	4693;5725;6040	5420;6609;6977	5420;6609;6977
F7SM26	F7SM26	tr|F7SM26|F7SM26_9GAMM Phosphate ABC transporter ATP-binding protein OS=Halomonas sp. TD01 OX=999141 GN=GME_07744 PE=4 SV=1	1	1	1	6	6	27.84	251	251	0	4.1753	NaN	NaN	NaN	0	0	Median	55523000	0	55523000				529	59	TRUE	59	71	79	79
F7SQS1	F7SQS1	tr|F7SQS1|F7SQS1_9GAMM Uncharacterized protein OS=Halomonas sp. TD01 OX=999141 GN=GME_14255 PE=4 SV=1	1	1	1	3.1	3.1	47.445	424	424	0	4.1726	NaN	NaN	NaN	0	0	Median	66815000	0	66815000				927	3893	TRUE	3934	5248	6067	6067
F7SND0	F7SND0	tr|F7SND0|F7SND0_9GAMM Choloylglycine hydrolase OS=Halomonas sp. TD01 OX=999141 GN=GME_10016 PE=4 SV=1	1	1	1	8.5	8.5	37.651	342	342	0	4.1476	NaN	NaN	NaN	0	0	Median	61258000	0	61258000				629	4544	TRUE	4587	6062	7002	7002
F7SHS8	F7SHS8	tr|F7SHS8|F7SHS8_9GAMM Glycolate oxidase iron-sulfur subunit OS=Halomonas sp. TD01 OX=999141 GN=glcF PE=4 SV=1	1	2	2	7.6	7.6	45.493	410	410	0	4.1449	NaN	NaN	NaN	0	0	Median	4103300	0	4103300				11	1046;2914	True;True	1060;2944	1451;3965	1685;4578	1685;4578
F7SLX8	F7SLX8	tr|F7SLX8|F7SLX8_9GAMM Phosphate import ATP-binding protein PstB OS=Halomonas sp. TD01 OX=999141 GN=pstB PE=3 SV=1	1	3	3	10.8	10.8	31.328	279	279	0	4.1418	NaN	NaN	NaN	0	0	Median	24349000	0	24349000				517	704;2637;3023	True;True;True	716;2659;3056	986;3522;4115	1153;4042;4765	1153;4042;4765
F7SP56	F7SP56	tr|F7SP56|F7SP56_9GAMM DNA topoisomerase 1 OS=Halomonas sp. TD01 OX=999141 GN=topA PE=3 SV=1	1	5	5	7.3	7.3	98.214	875	875	0	4.1292	NaN	NaN	NaN	0	0	Median	542930000	187050000	355880000				742	1139;2168;2323;3555;4323	True;True;True;True;True	1153;2189;2344;3590;4366	1559;1560;2918;3117;3118;4810;5799	1808;1809;1810;3349;3568;3569;5546;6699	1810;3349;3569;5546;6699
F7SQZ9	F7SQZ9	tr|F7SQZ9|F7SQZ9_9GAMM DNA polymerase III subunit alpha OS=Halomonas sp. TD01 OX=999141 GN=dnaE PE=4 SV=1	1	1	1	1.4	1.4	130.83	1167	1167	0	4.1216	NaN	NaN	NaN	0	0	Median	29217000	0	29217000				966	2251	TRUE	2272	3028	3471	3471
F7SL84	F7SL84	tr|F7SL84|F7SL84_9GAMM Uncharacterized protein OS=Halomonas sp. TD01 OX=999141 GN=GME_06240 PE=4 SV=1	1	1	1	8.3	8.3	20.895	193	193	0	4.0935	NaN	NaN	NaN	0	0	Median	97923000	0	97923000				417	1344	TRUE	1360	1819;1820;1821	2097;2098;2099;2100	2098
F7SKB0	F7SKB0	tr|F7SKB0|F7SKB0_9GAMM Glutamate synthase subunit alpha OS=Halomonas sp. TD01 OX=999141 GN=gltB PE=4 SV=1	1	2	2	1.9	1.9	161.64	1490	1490	0	4.0915	NaN	NaN	NaN	0	0	Median	35621000	0	35621000				335	1303;3255	True;True	1318;3288	1763;4392	2041;5087	2041;5087
F7SSQ3	F7SSQ3	tr|F7SSQ3|F7SSQ3_9GAMM 4HBT domain-containing protein OS=Halomonas sp. TD01 OX=999141 GN=GME_17677 PE=4 SV=1	1	2	2	11.9	11.9	17.757	160	160	0	4.0784	NaN	NaN	NaN	0	0	Median	200050000	0	200050000				1130	1186;4371	True;True	1200;4414	1616;5855	1878;6760	1878;6760
F7SLK1	F7SLK1	tr|F7SLK1|F7SLK1_9GAMM 50S ribosomal protein L3 glutamine methyltransferase OS=Halomonas sp. TD01 OX=999141 GN=prmB PE=3 SV=1	1	2	2	6.1	6.1	36.02	328	328	0	4.0705	NaN	NaN	NaN	0	0	Median	148740000	0	148740000				459	493;2541	True;True	502;2563	715;3391	849;850;3873	850;3873
F7SLJ3	F7SLJ3	tr|F7SLJ3|F7SLJ3_9GAMM Peptidase M42 family protein OS=Halomonas sp. TD01 OX=999141 GN=GME_06794 PE=4 SV=1	1	3	3	9.1	9.1	47.437	438	438	0	4.0443	NaN	NaN	NaN	0	0	Median	190510000	0	190510000				458	1107;2326;2391	True;True;True	1121;2347;2412	1521;3121;3200	1762;3572;3660	1762;3572;3660
F7STI7	F7STI7	tr|F7STI7|F7STI7_9GAMM Malate dehydrogenase OS=Halomonas sp. TD01 OX=999141 GN=GME_19127 PE=3 SV=1	1	2	2	3.8	3.8	62.201	559	559	0	4.0339	NaN	NaN	NaN	0	0	Median	166060000	0	166060000				1231	231;1585	True;True	232;1603	332;2167	404;2506	404;2506
F7SNZ2	F7SNZ2	tr|F7SNZ2|F7SNZ2_9GAMM Acetyl-coenzyme A carboxylase carboxyl transferase subunit beta OS=Halomonas sp. TD01 OX=999141 GN=accD PE=3 SV=1	1	2	2	6.2	6.2	36.97	336	336	0	4.0217	NaN	NaN	NaN	0	0	Median	504140000	0	504140000				717	1164;3094	True;True	1178;3127	1593;4202	1850;4867	1850;4867
F7SJA4	F7SJA4	tr|F7SJA4|F7SJA4_9GAMM Glycosyltransferase OS=Halomonas sp. TD01 OX=999141 GN=GME_02820 PE=4 SV=1	1	2	2	3.8	3.8	85.556	769	769	0	4.0213	NaN	NaN	NaN	0	0	Median	116090000	0	116090000				172	485;1939	True;True	494;1959	705;706;2605	839;840;3005	840;3005
F7SNA4	F7SNA4	tr|F7SNA4|F7SNA4_9GAMM ABC transporter ATP-binding protein OS=Halomonas sp. TD01 OX=999141 GN=GME_09886 PE=4 SV=1	1	3	3	5.2	5.2	71.988	648	648	0	4.002	NaN	NaN	NaN	0	0	Median	117190000	0	117190000				615	2130;2691;3042	True;True;True	2150;2713;3075	2843;3586;4139	3265;4115;4790	3265;4115;4790
F7SNQ7	F7SNQ7	tr|F7SNQ7|F7SNQ7_9GAMM 2-octaprenyl-6-methoxyphenyl hydroxylase OS=Halomonas sp. TD01 OX=999141 GN=GME_10651 PE=4 SV=1	1	2	2	8	8	44.716	413	413	0	3.9795	NaN	NaN	NaN	0	0	Median	108970000	0	108970000				678	3173;3656	True;True	3206;3692	4293;4945	4970;5696;5697	4970;5696
F7SJR1	F7SJR1	tr|F7SJR1|F7SJR1_9GAMM ATP phosphoribosyltransferase OS=Halomonas sp. TD01 OX=999141 GN=hisG PE=3 SV=1	1	2	2	16.1	16.1	23.742	217	217	0	3.975	NaN	NaN	NaN	0	0	Median	58795000	0	58795000				233	822;3376	True;True	835;3409	1166;4565	1367;5275	1367;5275
F7SSK0	F7SSK0	tr|F7SSK0|F7SSK0_9GAMM tRNA (cytidine/uridine-2-O-)-methyltransferase TrmJ OS=Halomonas sp. TD01 OX=999141 GN=trmJ PE=4 SV=1	1	2	2	7.4	7.4	27.307	244	244	0	3.938	NaN	NaN	NaN	0	0	Median	55186000	0	55186000				1108	1073;1633	True;True	1087;1651	1480;2227	1720;2575	1720;2575
F7SIE3	F7SIE3	tr|F7SIE3|F7SIE3_9GAMM Methylmalonate-semialdehyde dehydrogenase OS=Halomonas sp. TD01 OX=999141 GN=GME_01252 PE=4 SV=1	1	2	2	4.6	4.6	53.881	503	503	0	3.934	NaN	NaN	NaN	0	0	Median	28173000	0	28173000				66	18;810	True;True	18;823	24;1153	31;1350	31;1350
F7SKS3	F7SKS3	tr|F7SKS3|F7SKS3_9GAMM GntR family transcriptional regulator OS=Halomonas sp. TD01 OX=999141 GN=GME_05425 PE=4 SV=1	1	2	2	10.8	10.8	25.447	223	223	0	3.9309	NaN	NaN	NaN	0	0	Median	159960000	0	159960000				376	1315;3809	True;True	1330;3850	1778;1779;5137;5138	2056;2057;5924;5925	2057;5924
F7SPY7	F7SPY7	tr|F7SPY7|F7SPY7_9GAMM 50S ribosomal protein L21 OS=Halomonas sp. TD01 OX=999141 GN=rplU PE=3 SV=1	1	3	3	24.3	24.3	11.396	103	103	0	3.9292	NaN	NaN	NaN	0	0	Median	1129500000	0	1129500000				829	3264;4208;4229	True;True;True	3297;4250;4271	4403;5639;5671	5098;6509;6549	5098;6509;6549
F7SRD6	F7SRD6	tr|F7SRD6|F7SRD6_9GAMM 50S ribosomal protein L20 OS=Halomonas sp. TD01 OX=999141 GN=rplT PE=3 SV=1	1	3	3	22.2	22.2	13.341	117	117	0	3.9208	NaN	NaN	NaN	0	0	Median	1475000000	0	1475000000				993	14;180;4105	True;True;True	14;181;4147	20;252;5511;5512	27;316;6363;6364;6365	27;316;6363
F7STG2	F7STG2	tr|F7STG2|F7STG2_9GAMM Phosphoglycerate kinase OS=Halomonas sp. TD01 OX=999141 GN=pgk PE=3 SV=1	1	1	1	3.9	3.9	40.693	389	389	0	3.8927	NaN	NaN	NaN	0	0	Median	0	0	0				1217	40	TRUE	40	48	55	55
F7SIV7	F7SIV7	tr|F7SIV7|F7SIV7_9GAMM Replicative DNA helicase OS=Halomonas sp. TD01 OX=999141 GN=GME_02079 PE=3 SV=1	1	2	2	5.4	5.4	51.334	462	462	0	3.8707	NaN	NaN	NaN	0	0	Median	92199000	0	92199000				108	942;2762	True;True	956;2784	1327;3678	1549;4219	1549;4219
F7SP10	F7SP10	tr|F7SP10|F7SP10_9GAMM NAD-binding D-isomer specific 2-hydroxyacid dehydrogenase OS=Halomonas sp. TD01 OX=999141 GN=GME_11172 PE=4 SV=1	1	1	1	4.1	4.1	34.223	318	318	0	3.8449	NaN	NaN	NaN	0	0	Median	36575000	0	36575000				726	1132	TRUE	1146	1551	1798	1798
F7SQ40	F7SQ40	tr|F7SQ40|F7SQ40_9GAMM Signal transduction histidine kinase, nitrogen specific, NtrB OS=Halomonas sp. TD01 OX=999141 GN=GME_13090 PE=4 SV=1	1	1	1	3.7	3.7	39.163	352	352	0	3.844	NaN	NaN	NaN	0	0	Median	35491000	0	35491000				835	317	TRUE	321	485	596	596
F7SIF7	F7SIF7	tr|F7SIF7|F7SIF7_9GAMM ATP-dependent RNA helicase DbpA OS=Halomonas sp. TD01 OX=999141 GN=GME_01324 PE=3 SV=1	1	1	1	2.8	2.8	50.125	465	465	0	3.8373	NaN	NaN	NaN	0	0	Median	64679000	0	64679000				69	3406	TRUE	3439	4607;4608	5322;5323	5322
F7ST85	F7ST85	tr|F7ST85|F7ST85_9GAMM Transcriptional regulator SlyA OS=Halomonas sp. TD01 OX=999141 GN=GME_18615 PE=4 SV=1	1	2	2	14	14	16.782	150	150	0	3.8241	NaN	NaN	NaN	0	0	Median	699750000	0	699750000				1190	217;2266	True;True	218;2287	309;3047	377;3492	377;3492
F7SLM9	F7SLM9	tr|F7SLM9|F7SLM9_9GAMM Alkyl hydroperoxide reductase subunit F OS=Halomonas sp. TD01 OX=999141 GN=GME_06996 PE=4 SV=1	1	3	3	5	5	55.727	518	518	0	3.8121	NaN	NaN	NaN	0	0	Median	318410000	0	318410000				479	1042;2782;3763	True;True;True	1056;2804;3804	1447;3705;5076	1680;4249;5853	1680;4249;5853
F7SMC1	F7SMC1	tr|F7SMC1|F7SMC1_9GAMM GCN5-related N-acetyltransferase OS=Halomonas sp. TD01 OX=999141 GN=GME_08219 PE=4 SV=1	1	1	1	8.7	8.7	16.745	149	149	0	3.8103	NaN	NaN	NaN	0	0	Median	0	0	0				553	3106	TRUE	3139	4215	4881	4881
F7SQ54	F7SQ54	tr|F7SQ54|F7SQ54_9GAMM Uncharacterized protein OS=Halomonas sp. TD01 OX=999141 GN=GME_13160 PE=4 SV=1	1	1	1	11.6	11.6	13.601	121	121	0	3.8009	NaN	NaN	NaN	0	0	Median	19735000	0	19735000				838	852	TRUE	865	1207	1414	1414
F7SME8	F7SME8	tr|F7SME8|F7SME8_9GAMM Gamma-glutamylputrescine oxidoreductase OS=Halomonas sp. TD01 OX=999141 GN=GME_08354 PE=4 SV=1	1	3	3	9.5	9.5	46.688	430	430	0	3.7986	NaN	NaN	NaN	0	0	Median	148920000	0	148920000				557	3990;4196;4452	True;True;True	4031;4238;4495	5363;5364;5627;5953	6198;6199;6493;6876	6198;6493;6876	39	417
F7SMR6	F7SMR6	tr|F7SMR6|F7SMR6_9GAMM Uncharacterized protein OS=Halomonas sp. TD01 OX=999141 GN=GME_08944 PE=4 SV=1	1	1	1	4.5	4.5	35.076	310	310	0	3.7948	NaN	NaN	NaN	0	0	Median	94726000	0	94726000				575	2523	TRUE	2545	3370	3849	3849
F7SSC2	F7SSC2	tr|F7SSC2|F7SSC2_9GAMM Proline--tRNA ligase OS=Halomonas sp. TD01 OX=999141 GN=proS PE=3 SV=1	1	1	1	2.4	2.4	63.684	577	577	0	3.7785	NaN	NaN	NaN	0	0	Median	108970000	0	108970000				1089	85	TRUE	85	104	116	116
F7SIF8	F7SIF8	tr|F7SIF8|F7SIF8_9GAMM RIO domain-containing protein OS=Halomonas sp. TD01 OX=999141 GN=GME_01329 PE=4 SV=1	1	2	2	8.8	8.8	32.111	285	285	0	3.7781	NaN	NaN	NaN	0	0	Median	258040000	0	258040000				70	1224;2312	True;True	1239;2333	1665;3101	1932;3551	1932;3551
F7SK45	F7SK45	tr|F7SK45|F7SK45_9GAMM Iron-sulfur cluster assembly protein IscA OS=Halomonas sp. TD01 OX=999141 GN=GME_04277 PE=3 SV=1	1	1	1	13	13	11.809	108	108	0	3.7695	NaN	NaN	NaN	0	0	Median	71811000	0	71811000				307	469	TRUE	478	682	813	813
F7SJQ0	F7SJQ0	tr|F7SJQ0|F7SJQ0_9GAMM Lipopolysaccharide export system protein LptA OS=Halomonas sp. TD01 OX=999141 GN=lptA PE=3 SV=1	1	1	1	7.8	7.8	18.515	167	167	0	3.7626	NaN	NaN	NaN	0	0	Median	0	0	0				226	184	TRUE	185	258	322	322
F7SRY3	F7SRY3	tr|F7SRY3|F7SRY3_9GAMM Glycine dehydrogenase (decarboxylating) OS=Halomonas sp. TD01 OX=999141 GN=gcvP PE=3 SV=1	1	2	2	2.6	2.6	105.47	964	964	0	3.7611	NaN	NaN	NaN	0	0	Median	78079000	0	78079000				1064	1151;3397	True;True	1165;3430	1577;4594	1831;5308	1831;5308
F7SIT7	F7SIT7	tr|F7SIT7|F7SIT7_9GAMM FMN-dependent NADH-azoreductase OS=Halomonas sp. TD01 OX=999141 GN=azoR PE=3 SV=1	1	1	1	6.5	6.5	21.875	201	201	0	3.7444	NaN	NaN	NaN	0	0	Median	21830000	0	21830000				95	4530	TRUE	4573	6043	6980	6980
F7SLF2	F7SLF2	tr|F7SLF2|F7SLF2_9GAMM Recombination factor protein RarA OS=Halomonas sp. TD01 OX=999141 GN=GME_06584 PE=4 SV=1	1	2	2	5.9	5.9	49.046	444	444	0	3.7369	NaN	NaN	NaN	0	0	Median	37575000	0	37575000				443	1422;2703	True;True	1438;2725	1914;3603	2204;4134	2204;4134
F7SPQ0	F7SPQ0	tr|F7SPQ0|F7SPQ0_9GAMM Homoserine O-succinyltransferase OS=Halomonas sp. TD01 OX=999141 GN=metX PE=3 SV=1	1	2	2	8	8	43.91	398	398	0	3.7262	NaN	NaN	NaN	0	0	Median	206120000	0	206120000				797	2673;4140	True;True	2695;4182	3567;5557	4095;6413	4095;6413
F7SIE0	F7SIE0	tr|F7SIE0|F7SIE0_9GAMM NAD-dependent aldehyde dehydrogenase OS=Halomonas sp. TD01 OX=999141 GN=GME_01237 PE=4 SV=1	1	2	2	4.8	4.8	49.815	460	460	0	3.7216	NaN	NaN	NaN	0	0	Median	161330000	0	161330000				65	789;868	True;True	802;881	1125;1126;1225	1319;1320;1436	1319;1436
F7SQW8	F7SQW8	tr|F7SQW8|F7SQW8_9GAMM DNA repair protein RadC OS=Halomonas sp. TD01 OX=999141 GN=GME_14490 PE=3 SV=1	1	1	1	6.2	6.2	24.705	224	224	0	3.7206	NaN	NaN	NaN	0	0	Median	23702000	0	23702000				947	3162	TRUE	3195	4281	4958	4958
F7ST94	F7ST94	tr|F7ST94|F7ST94_9GAMM Alkylphosphonate utilization operon protein PhnA OS=Halomonas sp. TD01 OX=999141 GN=GME_18660 PE=4 SV=1	1	1	1	12.4	12.4	12.038	113	113	0	3.7121	NaN	NaN	NaN	0	0	Median	66582000	0	66582000				1194	3918	TRUE	3959	5277	6100	6100
F7SQD8	F7SQD8	tr|F7SQD8|F7SQD8_9GAMM UvrABC system protein A OS=Halomonas sp. TD01 OX=999141 GN=uvrA PE=3 SV=1	1	4	4	4.5	4.5	104.97	949	949	0	3.7063	NaN	NaN	NaN	0	0	Median	205540000	0	205540000				890	478;1496;3132;4466	True;True;True;True	487;1512;3165;4509	693;2012;4245;5971	825;2316;4916;6898	825;2316;4916;6898
F7SL71	F7SL71	tr|F7SL71|F7SL71_9GAMM Aminoglycoside phosphotransferase OS=Halomonas sp. TD01 OX=999141 GN=GME_06175 PE=3 SV=1	1	1	1	4.6	4.6	30.693	281	281	0	3.7014	NaN	NaN	NaN	0	0	Median	48909000	0	48909000				411	717	TRUE	729	1003	1171	1171
F7SRY5	F7SRY5	tr|F7SRY5|F7SRY5_9GAMM Uncharacterized protein OS=Halomonas sp. TD01 OX=999141 GN=GME_16327 PE=4 SV=1	1	2	2	5.1	5.1	50.876	455	455	0	3.6954	NaN	NaN	NaN	0	0	Median	21943000	0	21943000				1066	139;3214	True;True	139;3247	169;4341	189;5030	189;5030
F7SN76	F7SN76	tr|F7SN76|F7SN76_9GAMM Ferredoxin--NADP+ reductase OS=Halomonas sp. TD01 OX=999141 GN=GME_09746 PE=4 SV=1	1	2	2	9.3	9.3	29.299	258	258	0	3.6832	NaN	NaN	NaN	0	0	Median	258090000	0	258090000				608	1060;2793	True;True	1074;2815	1466;3717	1704;4262	1704;4262
F7SQY7	F7SQY7	tr|F7SQY7|F7SQY7_9GAMM Ribosome-recycling factor OS=Halomonas sp. TD01 OX=999141 GN=frr PE=3 SV=1	1	2	2	9.2	9.2	20.719	185	185	0	3.669	NaN	NaN	NaN	0	0	Median	15215000	0	15215000				960	2837;3621	True;True	2863;3657	3826;4902	4402;5649	4402;5649	78	1
F7SPD2	F7SPD2	tr|F7SPD2|F7SPD2_9GAMM Glutathione-dependent formaldehyde-activating, GFA OS=Halomonas sp. TD01 OX=999141 GN=GME_11782 PE=4 SV=1	1	1	1	9.8	9.8	15.626	143	143	0	3.6658	NaN	NaN	NaN	0	0	Median	26331000	0	26331000				765	2917	TRUE	2947	3968	4581;4582;4583	4582
F7SKS6	F7SKS6	tr|F7SKS6|F7SKS6_9GAMM Luciferase-like protein OS=Halomonas sp. TD01 OX=999141 GN=GME_05440 PE=4 SV=1	1	2	2	5.5	5.5	35.65	330	330	0	3.6656	NaN	NaN	NaN	1	0	Median	157050000	69052000	87998000				378	1868;3660	True;True	1888;3696	2517;4950	2908;2909;5702	2908;5702
F7SQ90	F7SQ90	tr|F7SQ90|F7SQ90_9GAMM 50S ribosomal protein L23 OS=Halomonas sp. TD01 OX=999141 GN=rplW PE=3 SV=1	1	3	3	21.4	21.4	10.664	98	98	0	3.6573	NaN	NaN	NaN	0	0	Median	1532200000	0	1532200000				866	2202;4044;4135	True;True;True	2223;4086;4177	2969;5434;5550;5551	3408;6279;6405;6406;6407	3408;6279;6407
F7SLK8	F7SLK8	tr|F7SLK8|F7SLK8_9GAMM Magnesium and cobalt transporter OS=Halomonas sp. TD01 OX=999141 GN=GME_06869 PE=4 SV=1	1	2	2	8.8	8.8	33.36	297	297	0	3.6291	NaN	NaN	NaN	0	0	Median	203960000	0	203960000				465	341;2383	True;True	346;2404	516;3191	633;634;3649;3650	634;3650
F7SS62	F7SS62	tr|F7SS62|F7SS62_9GAMM MerR family transcriptional regulator OS=Halomonas sp. TD01 OX=999141 GN=GME_16722 PE=4 SV=1	1	2	2	19.7	19.7	16.04	137	137	0	3.6256	NaN	NaN	NaN	0	0	Median	95554000	0	95554000				1073	1421;3057	True;True	1437;3090	1913;4157	2202;2203;4810	2202;4810
F7SRW4	F7SRW4	tr|F7SRW4|F7SRW4_9GAMM Bifunctional protein FolD OS=Halomonas sp. TD01 OX=999141 GN=folD PE=3 SV=1	1	1	1	4.5	4.5	30.754	288	288	0	3.6143	NaN	NaN	NaN	0	0	Median	48035000	0	48035000				1054	3084	TRUE	3117	4189	4850	4850
F7SLS5	F7SLS5	tr|F7SLS5|F7SLS5_9GAMM Uncharacterized protein (Fragment) OS=Halomonas sp. TD01 OX=999141 GN=GME_07226 PE=4 SV=1	1	1	1	8.8	8.8	16.223	148	148	0	3.5785	NaN	NaN	NaN	0	0	Median	31964000	0	31964000				496	4053	TRUE	4095	5444	6291	6291
F7SRM0	F7SRM0	tr|F7SRM0|F7SRM0_9GAMM Extracellular solute-binding protein OS=Halomonas sp. TD01 OX=999141 GN=GME_15750 PE=4 SV=1	1	1	1	5	5	29.205	259	259	0	3.5694	NaN	NaN	NaN	0	0	Median	61296000	0	61296000				1018	2285	TRUE	2306	3070	3516	3516
F7SHZ1	F7SHZ1	tr|F7SHZ1|F7SHZ1_9GAMM Succinate-semialdehyde dehydrogenase (NAD(P)(+)) OS=Halomonas sp. TD01 OX=999141 GN=GME_00470 PE=3 SV=1	1	1	1	2.6	2.6	53.908	498	498	0	3.5419	NaN	NaN	NaN	0	0	Median	37746000	0	37746000				28	1366	TRUE	1382	1848	2129	2129
F7STL2	F7STL2	tr|F7STL2|F7STL2_9GAMM Replication protein OS=Halomonas sp. TD01 OX=999141 GN=GME_19252 PE=4 SV=1	1	1	1	4.5	4.5	32.4	286	286	0	3.534	NaN	NaN	NaN	0	0	Median	46137000	0	46137000				1233	420	TRUE	428	621	750	750
F7SJS0	F7SJS0	tr|F7SJS0|F7SJS0_9GAMM Cytochrome b OS=Halomonas sp. TD01 OX=999141 GN=GME_03652 PE=3 SV=1	1	2	2	4.8	4.8	47.475	419	419	0	3.5107	NaN	NaN	NaN	0	0	Median	418380000	0	418380000				240	630;2140	True;True	642;2161	898;2871	1057;3296	1057;3296
F7SLL1	F7SLL1	tr|F7SLL1|F7SLL1_9GAMM tRNA-2-methylthio-N(6)-dimethylallyladenosine synthase OS=Halomonas sp. TD01 OX=999141 GN=miaB PE=3 SV=1	1	4	4	7.6	7.6	49.838	447	447	0	3.5066	NaN	NaN	NaN	0	0	Median	694920000	0	694920000				468	1242;1991;2252;4157	True;True;True;True	1257;2011;2273;4199	1689;2669;3029;5576	1958;3078;3472;6435	1958;3078;3472;6435
F7SK75	F7SK75	tr|F7SK75|F7SK75_9GAMM Uncharacterized protein OS=Halomonas sp. TD01 OX=999141 GN=GME_04427 PE=4 SV=1	1	1	1	6.7	6.7	23.935	209	209	0	3.4976	NaN	NaN	NaN	0	0	Median	74905000	0	74905000				320	2479	TRUE	2501	3314;3315	3788;3789;3790	3790
F7SLU6	F7SLU6	tr|F7SLU6|F7SLU6_9GAMM Uncharacterized protein OS=Halomonas sp. TD01 OX=999141 GN=GME_07331 PE=4 SV=1	1	1	1	14.4	14.4	11.847	97	97	0	3.4918	NaN	NaN	NaN	0	0	Median	0	0	0				505	1236	TRUE	1251	1682	1951	1951
F7SJP5	F7SJP5	tr|F7SJP5|F7SJP5_9GAMM PTS IIA-like nitrogen-regulatory protein PtsN OS=Halomonas sp. TD01 OX=999141 GN=GME_03527 PE=4 SV=1	1	2	2	12.2	12.2	17.092	156	156	0	3.4881	NaN	NaN	NaN	0	0	Median	151590000	0	151590000				224	1040;4160	True;True	1054;4202	1445;5579	1678;6438;6439	1678;6438
F7SNX2	F7SNX2	tr|F7SNX2|F7SNX2_9GAMM Regulatory inactivation of DnaA Hda protein OS=Halomonas sp. TD01 OX=999141 GN=GME_10976 PE=3 SV=1	1	1	1	5.6	5.6	26.149	234	234	0	3.484	NaN	NaN	NaN	0	0	Median	78544000	0	78544000				706	288	TRUE	292	451	556	556
F7SJR7	F7SJR7	tr|F7SJR7|F7SJR7_9GAMM 50S ribosomal protein L13 OS=Halomonas sp. TD01 OX=999141 GN=rplM PE=3 SV=1	1	3	3	25.4	25.4	15.913	142	142	0	3.4682	NaN	NaN	NaN	0	0	Median	1234900000	0	1234900000				237	842;2282;4357	True;True;True	855;2303;4400	1196;3066;5836;5837	1401;3512;6739;6740	1401;3512;6739
F7SLQ7	F7SLQ7	tr|F7SLQ7|F7SLQ7_9GAMM Thiosulfate transporter subunit OS=Halomonas sp. TD01 OX=999141 GN=GME_07136 PE=4 SV=1	1	3	3	8.4	8.4	38.558	345	345	0	3.4358	NaN	NaN	NaN	0	0	Median	712240000	0	712240000				490	1051;2494;3013	True;True;True	1065;2516;3046	1456;3332;4104	1690;3807;4752	1690;3807;4752
F7SQB9	F7SQB9	tr|F7SQB9|F7SQB9_9GAMM RNA polymerase-associated protein RapA OS=Halomonas sp. TD01 OX=999141 GN=rapA PE=3 SV=1	1	2	2	2.3	2.3	110.21	981	981	0	3.4164	NaN	NaN	NaN	0	0	Median	83516000	0	83516000				884	1154;2704	True;True	1168;2726	1580;3604	1834;4135	1834;4135
F7SIY3	F7SIY3	tr|F7SIY3|F7SIY3_9GAMM Putative PAS/PAC sensor protein OS=Halomonas sp. TD01 OX=999141 GN=GME_02209 PE=4 SV=1	1	2	2	16.6	16.6	16.806	145	145	0	3.4144	NaN	NaN	NaN	0	0	Median	124330000	0	124330000				118	2716;3979	True;True	2738;4020	3618;5350	4151;6183	4151;6183
F7SIU5	F7SIU5	tr|F7SIU5|F7SIU5_9GAMM SpoVR family protein OS=Halomonas sp. TD01 OX=999141 GN=GME_02014 PE=4 SV=1	1	2	2	2.7	2.7	60.337	520	520	0	3.4057	NaN	NaN	NaN	0	0	Median	56852000	0	56852000				101	3346;4474	True;True	3379;4517	4525;5980	5233;6908	5233;6908
F7SMA0	F7SMA0	tr|F7SMA0|F7SMA0_9GAMM Cytoplasmic chaperone TorD OS=Halomonas sp. TD01 OX=999141 GN=GME_08114 PE=4 SV=1	1	1	1	6	6	23.924	217	217	0	3.4046	NaN	NaN	NaN	0	0	Median	62062000	0	62062000				549	2087	TRUE	2107	2791	3210	3210
F7SNU6	F7SNU6	tr|F7SNU6|F7SNU6_9GAMM Putative phosphoenolpyruvate synthase regulatory protein OS=Halomonas sp. TD01 OX=999141 GN=GME_10846 PE=3 SV=1	1	1	1	6.1	6.1	31.298	277	277	0	3.4013	NaN	NaN	NaN	0	0	Median	0	0	0				694	668	TRUE	680	941	1103	1103
F7SR96	F7SR96	tr|F7SR96|F7SR96_9GAMM Methionyl-tRNA formyltransferase OS=Halomonas sp. TD01 OX=999141 GN=fmt PE=3 SV=1	1	1	1	11.3	11.3	34.897	328	328	0	3.3791	NaN	NaN	NaN	0	0	Median	55374000	0	55374000				984	4321	TRUE	4364	5797	6696;6697	6696
F7SPM7	F7SPM7	tr|F7SPM7|F7SPM7_9GAMM CbbY OS=Halomonas sp. TD01 OX=999141 GN=GME_12257 PE=4 SV=1	1	2	2	8.8	8.8	24.752	227	227	0	3.3788	NaN	NaN	NaN	0	0	Median	243500000	0	243500000				792	1387;3909	True;True	1403;3950	1872;5267	2157;6089;6090	2157;6090
F7SPR9	F7SPR9	tr|F7SPR9|F7SPR9_9GAMM 30S ribosomal protein S15 OS=Halomonas sp. TD01 OX=999141 GN=rpsO PE=3 SV=1	1	3	3	10.1	10.1	10.421	89	89	0	3.3594	NaN	NaN	NaN	0	0	Median	4028900000	4028900000	0				807	2177;2504;3313	True;True;True	2198;2526;3346	2931;2932;2933;3346;3347;3348;4482	3365;3366;3367;3823;3824;3825;5189	3365;3823;5189
F7SKC7	F7SKC7	tr|F7SKC7|F7SKC7_9GAMM Oxaloacetate decarboxylase beta chain OS=Halomonas sp. TD01 OX=999141 GN=GME_04687 PE=3 SV=1	1	1	1	3	3	45.699	440	440	0	3.3539	NaN	NaN	NaN	0	0	Median	1755000000	0	1755000000				346	198	TRUE	199	277;278;279;280	342;343;344;345	342
F7SQZ0	F7SQZ0	tr|F7SQZ0|F7SQZ0_9GAMM 1-deoxy-D-xylulose 5-phosphate reductoisomerase OS=Halomonas sp. TD01 OX=999141 GN=dxr PE=3 SV=1	1	2	2	6.8	6.8	42.088	395	395	0	3.3522	NaN	NaN	NaN	0	0	Median	160030000	0	160030000				962	1862;3602	True;True	1882;3637	2508;4876	2898;5619	2898;5619
F7SRE1	F7SRE1	tr|F7SRE1|F7SRE1_9GAMM Flavodoxin/nitric oxide synthase OS=Halomonas sp. TD01 OX=999141 GN=GME_15355 PE=4 SV=1	1	1	1	8.5	8.5	16.544	153	153	0	3.3356	NaN	NaN	NaN	0	0	Median	82374000	0	82374000				996	273	TRUE	276	423	523	523
F7SPS1	F7SPS1	tr|F7SPS1|F7SPS1_9GAMM Ribosome-binding factor A OS=Halomonas sp. TD01 OX=999141 GN=rbfA PE=3 SV=1	1	2	2	13	13	15.784	138	138	0	3.3259	NaN	NaN	NaN	0	0	Median	22596000	0	22596000				808	1309;1959	True;True	1324;1979	1771;2631	2049;3037	2049;3037
F7SRK0	F7SRK0	tr|F7SRK0|F7SRK0_9GAMM Phage integrase OS=Halomonas sp. TD01 OX=999141 GN=GME_15650 PE=4 SV=1	1	3	3	8.4	8.4	57.751	502	502	0	3.3225	NaN	NaN	NaN	1	0	Median	682250000	50364000	631890000				1017	2894;3480;3878	True;True;True	2924;3513;3919	3905;4705;5231	4493;4494;5433;6045	4493;5433;6045
F7SLV1	F7SLV1	tr|F7SLV1|F7SLV1_9GAMM Response regulator GacA OS=Halomonas sp. TD01 OX=999141 GN=GME_07361 PE=4 SV=1	1	2	2	12.5	12.5	24.413	216	216	0	3.2849	NaN	NaN	NaN	0	0	Median	0	0	0				506	4127;4326	True;True	4169;4369	5541;5802	6396;6703	6396;6703
F7SSW4	F7SSW4	tr|F7SSW4|F7SSW4_9GAMM Quinolinate synthase A OS=Halomonas sp. TD01 OX=999141 GN=nadA PE=3 SV=1	1	2	2	5.8	5.8	37.034	342	342	0	3.2665	NaN	NaN	NaN	0	0	Median	283430000	0	283430000				1150	2001;2228	True;True	2021;2249	2683;3005	3092;3447	3092;3447
F7SJU3	F7SJU3	tr|F7SJU3|F7SJU3_9GAMM UDP-3-O-acyl-N-acetylglucosamine deacetylase OS=Halomonas sp. TD01 OX=999141 GN=lpxC PE=3 SV=1	1	1	1	4	4	33.201	303	303	0	3.2481	NaN	NaN	NaN	0	0	Median	54125000	0	54125000				254	3692	TRUE	3731	4990	5750	5750
F7SK64	F7SK64	tr|F7SK64|F7SK64_9GAMM Histone deacetylase superfamily protein OS=Halomonas sp. TD01 OX=999141 GN=GME_04372 PE=4 SV=1	1	2	2	6.2	6.2	39.505	368	368	0	3.2455	NaN	NaN	NaN	0	0	Median	93769000	0	93769000				316	2873;4482	True;True	2902;4525	3869;5988	4453;6918	4453;6918	22	1
F7SNU7	F7SNU7	tr|F7SNU7|F7SNU7_9GAMM Hypoxanthine-guanine phosphoribosyltransferase OS=Halomonas sp. TD01 OX=999141 GN=GME_10851 PE=4 SV=1	1	1	1	7.3	7.3	21.395	192	192	0	3.2428	NaN	NaN	NaN	0	0	Median	72310000	0	72310000				695	2404	TRUE	2425	3217	3679	3679
F7SP22	F7SP22	tr|F7SP22|F7SP22_9GAMM Uncharacterized protein OS=Halomonas sp. TD01 OX=999141 GN=GME_11232 PE=4 SV=1	1	3	3	20.2	20.2	20.947	188	188	0	3.2305	NaN	NaN	NaN	0	0	Median	189760000	0	189760000				728	57;1212;2874	True;True;True	57;1227;2903	69;1647;3870	77;1911;1912;4454	77;1912;4454	52	14
F7SPG7	F7SPG7	tr|F7SPG7|F7SPG7_9GAMM Magnesium chelatase OS=Halomonas sp. TD01 OX=999141 GN=GME_11957 PE=4 SV=1	1	3	3	4.7	4.7	65.433	615	615	0	3.2282	NaN	NaN	NaN	0	0	Median	312590000	0	312590000				773	258;898;1925	True;True;True	261;912;1945	405;1265;2589	503;1478;2988	503;1478;2988
F7SS95	F7SS95	tr|F7SS95|F7SS95_9GAMM NUDIX hydrolase OS=Halomonas sp. TD01 OX=999141 GN=GME_16887 PE=3 SV=1	1	2	2	25.4	25.4	14.215	126	126	0	3.205	NaN	NaN	NaN	0	0	Median	236130000	0	236130000				1080	1757;2459	True;True	1776;2480	2380;2381;3289	2744;2745;3762	2744;3762
F7SJN1	F7SJN1	tr|F7SJN1|F7SJN1_9GAMM Aspartyl/glutamyl-tRNA(Asn/Gln) amidotransferase subunit B OS=Halomonas sp. TD01 OX=999141 GN=gatB PE=3 SV=1	1	2	2	4.1	4.1	53.352	484	484	0	3.1902	NaN	NaN	NaN	0	0	Median	109930000	0	109930000				216	560;3134	True;True	570;3167	805;4247	953;4918	953;4918
F7SNM7	F7SNM7	tr|F7SNM7|F7SNM7_9GAMM Ribosomal RNA large subunit methyltransferase J OS=Halomonas sp. TD01 OX=999141 GN=rlmJ PE=3 SV=1	1	2	2	9.6	9.6	31.738	281	281	0	3.1861	NaN	NaN	NaN	0	0	Median	75982000	0	75982000				665	1658;2122	True;True	1677;2142	2256;2834	2606;3256	2606;3256
F7SQA3	F7SQA3	tr|F7SQA3|F7SQA3_9GAMM 50S ribosomal protein L11 OS=Halomonas sp. TD01 OX=999141 GN=rplK PE=3 SV=1	1	3	3	23.1	23.1	14.962	143	143	0	3.1714	NaN	NaN	NaN	0	0	Median	1975100000	0	1975100000				879	1117;3766;3829	True;True;True	1131;3807;3870	1534;5079;5165	1777;5858;5958	1777;5858;5958
F7SN65	F7SN65	tr|F7SN65|F7SN65_9GAMM Uncharacterized protein OS=Halomonas sp. TD01 OX=999141 GN=GME_09691 PE=4 SV=1	1	2	2	16.2	16.2	22.421	197	197	0	3.1302	NaN	NaN	NaN	0	0	Median	165260000	0	165260000				604	1808;3913	True;True	1828;3954	2446;5271;5272	2820;6094;6095	2820;6094
F7SME5	F7SME5	tr|F7SME5|F7SME5_9GAMM Putative aminotransferase OS=Halomonas sp. TD01 OX=999141 GN=GME_08339 PE=3 SV=1	1	2	2	7.2	7.2	50.144	458	458	0	3.11	NaN	NaN	NaN	0	0	Median	310830000	0	310830000				555	1957;3629	True;True	1977;3665	2629;4912	3035;5660	3035;5660	37;38	418;420
F7STH5	F7STH5	tr|F7STH5|F7STH5_9GAMM Acetolactate synthase OS=Halomonas sp. TD01 OX=999141 GN=GME_19067 PE=3 SV=1	1	2	2	4	4	63.236	574	574	0	3.1035	NaN	NaN	NaN	0	0	Median	431640000	0	431640000				1222	430;1946	True;True	438;1966	634;2613;2614	763;3015;3016	763;3015
F7SNP4	F7SNP4	tr|F7SNP4|F7SNP4_9GAMM Glycosyl transferase, group 1 OS=Halomonas sp. TD01 OX=999141 GN=GME_10586 PE=4 SV=1	1	2	2	7	7	42.291	372	372	0	3.0971	NaN	NaN	NaN	0	0	Median	20076000	0	20076000				674	445;2477	True;True	453;2499	652;3312	782;3786	782;3786
F7SS91	F7SS91	tr|F7SS91|F7SS91_9GAMM Uncharacterized protein OS=Halomonas sp. TD01 OX=999141 GN=GME_16867 PE=4 SV=1	1	1	1	9.5	9.5	12.3	116	116	0	3.0857	NaN	NaN	NaN	0	0	Median	35134000	0	35134000				1078	3586	TRUE	3621	4854	5594	5594
F7SI55	F7SI55	tr|F7SI55|F7SI55_9GAMM DNA primase OS=Halomonas sp. TD01 OX=999141 GN=dnaG PE=3 SV=1	1	2	2	2.5	2.5	71.232	634	634	0	3.0854	NaN	NaN	NaN	0	0	Median	83472000	0	83472000				50	1050;2106	True;True	1064;2126	1455;2814	1689;3234	1689;3234
F7ST27	F7ST27	tr|F7ST27|F7ST27_9GAMM Uncharacterized protein OS=Halomonas sp. TD01 OX=999141 GN=GME_18303 PE=4 SV=1	1	2	2	18.5	18.5	13.961	124	124	0	3.0609	NaN	NaN	NaN	0	0	Median	269070000	0	269070000				1169	2643;4497	True;True	2665;4540	3528;6005	4048;6938	4048;6938
F7SIR1	F7SIR1	tr|F7SIR1|F7SIR1_9GAMM RecBCD enzyme subunit RecD OS=Halomonas sp. TD01 OX=999141 GN=recD PE=3 SV=1	1	1	1	2.9	2.9	85.825	787	787	0	3.0225	NaN	NaN	NaN	0	0	Median	22742000	0	22742000				92	2340	TRUE	2361	3136	3588	3588
F7SNT5	F7SNT5	tr|F7SNT5|F7SNT5_9GAMM Uncharacterized protein OS=Halomonas sp. TD01 OX=999141 GN=GME_10791 PE=4 SV=1	1	2	2	10.9	10.9	20.024	174	174	0	2.9718	NaN	NaN	NaN	0	0	Median	274240000	0	274240000				689	3365;4014	True;True	3398;4055	4549;4550;5394	5257;5258;6234	5257;6234
F7SJL2	F7SJL2	tr|F7SJL2|F7SJL2_9GAMM tRNA dimethylallyltransferase OS=Halomonas sp. TD01 OX=999141 GN=miaA PE=3 SV=1	1	2	2	5.4	5.4	34.994	312	312	0	2.9676	NaN	NaN	NaN	0	0	Median	155250000	0	155250000				205	3182;4145	True;True	3215;4187	4302;5562	4980;6418	4980;6418
F7SP88	F7SP88	tr|F7SP88|F7SP88_9GAMM Response regulator receiver modulated diguanylate cyclase OS=Halomonas sp. TD01 OX=999141 GN=GME_11562 PE=4 SV=1	1	2	2	3.8	3.8	61.854	554	554	0	2.9546	NaN	NaN	NaN	0	0	Median	68883000	13466000	55417000				757	2119;2357	True;True	2139;2378	2830;3158	3251;3613	3251;3613
F7SQG4	F7SQG4	tr|F7SQG4|F7SQG4_9GAMM Flagellar transcriptional regulator FlhC OS=Halomonas sp. TD01 OX=999141 GN=flhC PE=3 SV=1	1	1	1	6.9	6.9	19.992	174	174	0	2.9536	NaN	NaN	NaN	0	0	Median	64561000	0	64561000				903	2655	TRUE	2677	3541	4063	4063
F7SJW7	F7SJW7	tr|F7SJW7|F7SJW7_9GAMM Uncharacterized protein OS=Halomonas sp. TD01 OX=999141 GN=GME_03887 PE=4 SV=1	1	2	2	12.6	12.6	19.77	182	182	0	2.943	NaN	NaN	NaN	0	0	Median	63035000	0	63035000				266	1135;1571	True;True	1149;1589	1554;2150	1801;2486;2487	1801;2486
F7SKC9	F7SKC9	tr|F7SKC9|F7SKC9_9GAMM Putative prophage repressor OS=Halomonas sp. TD01 OX=999141 GN=GME_04697 PE=4 SV=1	1	1	1	12.5	12.5	15.296	136	136	0	2.9049	NaN	NaN	NaN	0	0	Median	40110000	0	40110000				347	4514	TRUE	4557	6025	6962	6962
F7SNW7	F7SNW7	tr|F7SNW7|F7SNW7_9GAMM ABC transporter periplasmic protein OS=Halomonas sp. TD01 OX=999141 GN=GME_10951 PE=4 SV=1	1	2	2	6.8	6.8	28.897	263	263	0	2.8749	NaN	NaN	NaN	0	0	Median	259090000	0	259090000				704	981;1428	True;True	995;1444	1373;1921	1599;2211	1599;2211
F7SJT2	F7SJT2	tr|F7SJT2|F7SJT2_9GAMM UDP-N-acetylmuramoyl-L-alanyl-D-glutamate--2,6-diaminopimelate ligase OS=Halomonas sp. TD01 OX=999141 GN=murE PE=3 SV=1	1	2	2	6.2	6.2	53.192	497	497	0	2.8618	NaN	NaN	NaN	0	0	Median	291240000	0	291240000				245	68;3936	True;True	68;3977	84;85;5296;5297	93;94;6122;6123	94;6123
F7SRR1	F7SRR1	tr|F7SRR1|F7SRR1_9GAMM Ferric uptake regulation protein OS=Halomonas sp. TD01 OX=999141 GN=fur PE=3 SV=1	1	1	1	11.4	11.4	16.757	149	149	0	2.8417	NaN	NaN	NaN	0	0	Median	25542000	0	25542000				1028	3696	TRUE	3736	4995	5757	5757
F7SHT3	F7SHT3	tr|F7SHT3|F7SHT3_9GAMM Glutathione S-transferase-like protein OS=Halomonas sp. TD01 OX=999141 GN=GME_00180 PE=3 SV=1	1	3	3	12.7	12.7	26.624	229	229	0	2.8387	NaN	NaN	NaN	0	0	Median	83636000	0	83636000				15	566;2808;3240	True;True;True	576;2830;3273	814;3755;4373	966;4313;5066	966;4313;5066
F7SJQ1	F7SJQ1	tr|F7SJQ1|F7SJQ1_9GAMM Uncharacterized protein OS=Halomonas sp. TD01 OX=999141 GN=GME_03557 PE=4 SV=1	1	1	1	6.3	6.3	21.318	190	190	0	2.8377	NaN	NaN	NaN	0	0	Median	23079000	0	23079000				227	1677	TRUE	1696	2278	2631;2632	2632
F7SLT4	F7SLT4	tr|F7SLT4|F7SLT4_9GAMM Phosphoadenylylsulfate reductase (Thioredoxin) OS=Halomonas sp. TD01 OX=999141 GN=GME_07271 PE=4 SV=1	1	2	2	10.7	10.7	23.857	206	206	0	2.8243	NaN	NaN	NaN	0	0	Median	367360000	0	367360000				501	1086;3943	True;True	1100;3984	1496;5304	1736;6131	1736;6131
F7SKF2	F7SKF2	tr|F7SKF2|F7SKF2_9GAMM Amino-acid acetyltransferase OS=Halomonas sp. TD01 OX=999141 GN=argA PE=3 SV=1	1	2	2	5	5	48.189	437	437	0	2.786	NaN	NaN	NaN	1	0	Median	14476000000	14185000000	290180000				356	425;2646	True;True	433;2668	628;3532	757;4054	757;4054
F7ST88	F7ST88	tr|F7ST88|F7ST88_9GAMM 3-ketoacyl-CoA thiolase OS=Halomonas sp. TD01 OX=999141 GN=fadA PE=3 SV=1	1	1	1	2.8	2.8	41.288	392	392	0	2.7779	NaN	NaN	NaN	0	0	Median	234500000	0	234500000				1192	394	TRUE	401	586	711	711
F7SP82	F7SP82	tr|F7SP82|F7SP82_9GAMM ABC transporter ATP-binding protein OS=Halomonas sp. TD01 OX=999141 GN=GME_11532 PE=3 SV=1	1	2	2	6.5	6.5	37.447	338	338	0	2.7649	NaN	NaN	NaN	0	0	Median	137080000	0	137080000				755	316;2413	True;True	320;2434	484;3229	595;3694	595;3694
F7SLY4	F7SLY4	tr|F7SLY4|F7SLY4_9GAMM Arsenate reductase OS=Halomonas sp. TD01 OX=999141 GN=GME_07534 PE=3 SV=1	1	1	1	13.3	13.3	15.053	135	135	0	2.7647	NaN	NaN	NaN	0	0	Median	97143000	0	97143000				518	434	TRUE	442	638	767	767
F7SJ65	F7SJ65	tr|F7SJ65|F7SJ65_9GAMM Putative GlcNAc transferase OS=Halomonas sp. TD01 OX=999141 GN=GME_02625 PE=4 SV=1	1	1	1	3.2	3.2	42.005	373	373	0	2.7567	NaN	NaN	NaN	0	0	Median	67236000	0	67236000				151	3637	TRUE	3673	4923	5672	5672
F7SQK1	F7SQK1	tr|F7SQK1|F7SQK1_9GAMM Short-chain dehydrogenase/reductase SDR OS=Halomonas sp. TD01 OX=999141 GN=GME_13903 PE=4 SV=1	1	1	1	6	6	27.199	251	251	0	2.7476	NaN	NaN	NaN	0	0	Median	18493000	0	18493000				910	2491	TRUE	2513	3328	3803	3803
F7SNL4	F7SNL4	tr|F7SNL4|F7SNL4_9GAMM Protoporphyrinogen IX oxidase OS=Halomonas sp. TD01 OX=999141 GN=GME_10436 PE=3 SV=1	1	1	1	8.4	8.4	16.765	143	143	0	2.7466	NaN	NaN	NaN	0	0	Median	92510000	0	92510000				660	785	TRUE	798	1120	1314	1314
F7SMF9	F7SMF9	tr|F7SMF9|F7SMF9_9GAMM Cell division protein ZipA OS=Halomonas sp. TD01 OX=999141 GN=GME_08409 PE=3 SV=1	1	2	2	10.7	10.7	21.55	197	197	0	2.7274	NaN	NaN	NaN	0	0	Median	68183000	0	68183000				560	1058;2238	True;True	1072;2259	1464;3015	1702;3457	1702;3457
F7SQT3	F7SQT3	tr|F7SQT3|F7SQT3_9GAMM Putative glycosyl transferase OS=Halomonas sp. TD01 OX=999141 GN=GME_14315 PE=4 SV=1	1	1	1	4.1	4.1	45.898	410	410	0	2.7105	NaN	NaN	NaN	0	0	Median	28317000	0	28317000				934	1569	TRUE	1587	2148	2484	2484
F7SJK8	F7SJK8	tr|F7SJK8|F7SJK8_9GAMM Bifunctional NAD(P)H-hydrate repair enzyme OS=Halomonas sp. TD01 OX=999141 GN=nnrE PE=3 SV=1	1	2	2	4.8	4.8	50.703	497	497	0	2.7088	NaN	NaN	NaN	0	0	Median	25410000	0	25410000				201	10;2860	True;True	10;2888	15;3852	20;4433;4434	20;4433	16	1
F7SNS7	F7SNS7	tr|F7SNS7|F7SNS7_9GAMM Paraquat-inducible protein B OS=Halomonas sp. TD01 OX=999141 GN=GME_10751 PE=4 SV=1	1	2	2	4.5	4.5	61.71	560	560	0	2.7054	NaN	NaN	NaN	0	0	Median	128060000	0	128060000				686	1350;1920	True;True	1366;1940	1827;2584	2106;2983	2106;2983
F7SIM1	F7SIM1	tr|F7SIM1|F7SIM1_9GAMM Nitroreductase OS=Halomonas sp. TD01 OX=999141 GN=GME_01644 PE=3 SV=1	1	2	2	11.5	11.5	27.04	243	243	0	2.7041	NaN	NaN	NaN	0	0	Median	60838000	0	60838000				87	179;1632	True;True	180;1650	251;2226	314;315;2574	314;2574
F7SP73	F7SP73	tr|F7SP73|F7SP73_9GAMM Diguanylate cyclase OS=Halomonas sp. TD01 OX=999141 GN=GME_11487 PE=4 SV=1	1	1	1	3.5	3.5	34.745	310	310	0	2.7039	NaN	NaN	NaN	0	0	Median	47824000	0	47824000				751	4155	TRUE	4197	5574	6432	6432
F7SP11	F7SP11	tr|F7SP11|F7SP11_9GAMM GCN5-related N-acetyltransferase OS=Halomonas sp. TD01 OX=999141 GN=GME_11177 PE=4 SV=1	1	1	1	7.3	7.3	16.246	150	150	0	2.7026	NaN	NaN	NaN	0	0	Median	0	0	0				727	2555	TRUE	2577	3413	3898	3898
F7SJK6	F7SJK6	tr|F7SJK6|F7SJK6_9GAMM Oligoribonuclease OS=Halomonas sp. TD01 OX=999141 GN=orn PE=3 SV=1	1	1	1	5.1	5.1	22.253	197	197	0	2.6721	NaN	NaN	NaN	0	0	Median	35640000	0	35640000				200	1146	TRUE	1160	1571	1824	1824
F7SRF4	F7SRF4	tr|F7SRF4|F7SRF4_9GAMM OpuAC domain-containing protein OS=Halomonas sp. TD01 OX=999141 GN=GME_15420 PE=4 SV=1	1	1	1	4.3	4.3	32.084	302	302	0	2.6716	NaN	NaN	NaN	0	0	Median	26542000	0	26542000				1007	1765	TRUE	1784	2390	2756	2756
F7SLG4	F7SLG4	tr|F7SLG4|F7SLG4_9GAMM Aminotransferase AlaT OS=Halomonas sp. TD01 OX=999141 GN=GME_06644 PE=4 SV=1	1	2	2	5.8	5.8	45.92	415	415	0	2.6652	NaN	NaN	NaN	0	0	Median	38782000	0	38782000				449	1442;2111	True;True	1458;2131	1939;2820	2231;3241	2231;3241
F7SPW2	F7SPW2	tr|F7SPW2|F7SPW2_9GAMM TRAP transporter solute receptor protein, TAXI family (Fragment) OS=Halomonas sp. TD01 OX=999141 GN=GME_12684 PE=4 SV=1	1	1	1	4.4	4.4	33.946	316	316	0	2.6637	NaN	NaN	NaN	0	0	Median	35912000	0	35912000				824	4552	TRUE	4595	6072	7012	7012
F7SM93	F7SM93	tr|F7SM93|F7SM93_9GAMM Molybdopterin molybdenumtransferase (Fragment) OS=Halomonas sp. TD01 OX=999141 GN=GME_08079 PE=3 SV=1	1	2	2	6.4	6.4	42.673	405	405	0	2.6441	NaN	NaN	NaN	0	0	Median	99603000	0	99603000				547	302;4262	True;True	306;4304	467;5718	574;6602	574;6602
F7SLK6	F7SLK6	tr|F7SLK6|F7SLK6_9GAMM Amidohydrolase OS=Halomonas sp. TD01 OX=999141 GN=GME_06859 PE=4 SV=1	1	1	1	3.1	3.1	49.246	454	454	0	2.6314	NaN	NaN	NaN	0	0	Median	54604000	0	54604000				463	3489	TRUE	3522	4716	5444	5444
F7SPD0	F7SPD0	tr|F7SPD0|F7SPD0_9GAMM ThiJ/PfpI OS=Halomonas sp. TD01 OX=999141 GN=GME_11772 PE=4 SV=1	1	1	1	8.3	8.3	21.202	192	192	0	2.631	NaN	NaN	NaN	0	0	Median	27980000	0	27980000				764	4232	TRUE	4274	5675	6554;6555	6554
F7SPR5	F7SPR5	tr|F7SPR5|F7SPR5_9GAMM Aspartate 1-decarboxylase OS=Halomonas sp. TD01 OX=999141 GN=panD PE=3 SV=1	1	2	2	17.5	17.5	13.907	126	126	0	2.6256	NaN	NaN	NaN	0	0	Median	136370000	0	136370000				804	1089;1404	True;True	1103;1420	1499;1894	1739;2180	1739;2180
F7SNK1	F7SNK1	tr|F7SNK1|F7SNK1_9GAMM ATP synthase subunit c OS=Halomonas sp. TD01 OX=999141 GN=atpE PE=3 SV=1	1	1	1	14.7	14.7	7.7263	75	75	0	2.6217	NaN	NaN	NaN	0	0	Median	257310000	0	257310000				656	3198	TRUE	3231	4324	5011	5011
F7SSD3	F7SSD3	tr|F7SSD3|F7SSD3_9GAMM Extracellular solute-binding protein OS=Halomonas sp. TD01 OX=999141 GN=GME_17077 PE=4 SV=1	1	1	1	2.4	2.4	64.917	579	579	0	2.6174	NaN	NaN	NaN	0	0	Median	27901000	0	27901000				1093	4171	TRUE	4213	5594	6456	6456
F7SNC5	F7SNC5	tr|F7SNC5|F7SNC5_9GAMM Uroporphyrinogen-III synthase OS=Halomonas sp. TD01 OX=999141 GN=GME_09991 PE=3 SV=1	1	3	3	14.3	14.3	27.987	259	259	0	2.6124	NaN	NaN	NaN	0	0	Median	50875000	0	50875000				626	2365;3944;4137	True;True;True	2386;3985;4179	3166;5305;5554	3621;6132;6410	3621;6132;6410
F7SQK3	F7SQK3	tr|F7SQK3|F7SQK3_9GAMM Import inner membrane translocase, subunit Tim44 OS=Halomonas sp. TD01 OX=999141 GN=GME_13913 PE=4 SV=1	1	2	2	13.9	13.9	30.587	280	280	0	2.6068	NaN	NaN	NaN	0	0	Median	71230000	0	71230000				911	2407;3382	True;True	2428;3415	3220;4574;4575	3684;5284;5285	3684;5285	74	34
F7SP79	F7SP79	tr|F7SP79|F7SP79_9GAMM ABC transporter periplasmic protein OS=Halomonas sp. TD01 OX=999141 GN=GME_11517 PE=4 SV=1	1	1	1	2.3	2.3	58.523	523	523	0	2.605	NaN	NaN	NaN	0	0	Median	71895000	0	71895000				754	2099	TRUE	2119	2805	3224	3224
F7SN44	F7SN44	tr|F7SN44|F7SN44_9GAMM IclR family transcriptional regulator OS=Halomonas sp. TD01 OX=999141 GN=GME_09586 PE=4 SV=1	1	2	2	9.2	9.2	29.494	273	273	0	2.5969	NaN	NaN	NaN	0	0	Median	199820000	0	199820000				599	839;2702	True;True	852;2724	1193;3602	1397;4133	1397;4133
F7SK91	F7SK91	tr|F7SK91|F7SK91_9GAMM AB hydrolase-1 domain-containing protein OS=Halomonas sp. TD01 OX=999141 GN=GME_04507 PE=4 SV=1	1	1	1	6.2	6.2	30.407	273	273	0	2.5951	NaN	NaN	NaN	0	0	Median	78784000	0	78784000				324	3794	TRUE	3835	5116	5897	5897
F7SJT7	F7SJT7	tr|F7SJT7|F7SJT7_9GAMM UDP-N-acetylglucosamine--N-acetylmuramyl-(pentapeptide) pyrophosphoryl-undecaprenol N-acetylglucosamine transferase OS=Halomonas sp. TD01 OX=999141 GN=murG PE=3 SV=1	1	2	2	7.9	7.9	38.536	365	365	0	2.587	NaN	NaN	NaN	0	0	Median	0	0	0				249	379;2567	True;True	386;2589	569;3426	692;3911	692;3911
F7SLH0	F7SLH0	tr|F7SLH0|F7SLH0_9GAMM NADPH-dependent 7-cyano-7-deazaguanine reductase OS=Halomonas sp. TD01 OX=999141 GN=queF PE=3 SV=1	1	2	2	8.6	8.6	31.188	278	278	0	2.5811	NaN	NaN	NaN	0	0	Median	237740000	0	237740000				452	1369;2806	True;True	1385;2828	1852;3753	2133;4311	2133;4311
F7SL56	F7SL56	tr|F7SL56|F7SL56_9GAMM Sensory histidine protein kinase OS=Halomonas sp. TD01 OX=999141 GN=GME_06100 PE=4 SV=1	1	1	1	2.7	2.7	56.685	511	511	0	2.5791	NaN	NaN	NaN	0	0	Median	15486000	0	15486000				408	281	TRUE	284	436	540	540
F7SLP5	F7SLP5	tr|F7SLP5|F7SLP5_9GAMM Hemolysin A OS=Halomonas sp. TD01 OX=999141 GN=GME_07076 PE=4 SV=1	1	1	1	7.1	7.1	27.822	253	253	0	2.5786	NaN	NaN	NaN	0	0	Median	77229000	0	77229000				485	2529	TRUE	2551	3377	3856;3857	3857
F7SNS9	F7SNS9	tr|F7SNS9|F7SNS9_9GAMM ATP-dependent RNA helicase RhlE OS=Halomonas sp. TD01 OX=999141 GN=rhlE PE=3 SV=1	1	2	2	4.1	4.1	46.133	418	418	0	2.5722	NaN	NaN	NaN	0	0	Median	147210000	0	147210000				687	230;345	True;True	231;350	331;520	403;638	403;638
F7SR14	F7SR14	tr|F7SR14|F7SR14_9GAMM Glyoxalase/bleomycin resistance protein/dioxygenase OS=Halomonas sp. TD01 OX=999141 GN=GME_14720 PE=4 SV=1	1	1	1	9.6	9.6	16.572	146	146	0	2.5649	NaN	NaN	NaN	0	0	Median	213800000	0	213800000				972	1399	TRUE	1415	1888	2173	2173
F7SI37	F7SI37	tr|F7SI37|F7SI37_9GAMM Alanine racemase OS=Halomonas sp. TD01 OX=999141 GN=GME_00700 PE=3 SV=1	1	1	1	3.6	3.6	39.666	366	366	0	2.5638	NaN	NaN	NaN	0	0	Median	71454000	0	71454000				40	1018	TRUE	1032	1418	1649	1649
F7SL86	F7SL86	tr|F7SL86|F7SL86_9GAMM Glutamate--tRNA ligase OS=Halomonas sp. TD01 OX=999141 GN=gltX PE=3 SV=1	1	1	1	2.2	2.2	56.117	492	492	0	2.5515	NaN	NaN	NaN	0	0	Median	66559000	0	66559000				419	3388	TRUE	3421	4583	5294	5294
F7SRR2	F7SRR2	tr|F7SRR2|F7SRR2_9GAMM Alpha-L-glutamate ligase-related protein OS=Halomonas sp. TD01 OX=999141 GN=GME_15962 PE=4 SV=1	1	2	2	7.4	7.4	34.039	312	312	0	2.5492	NaN	NaN	NaN	0	0	Median	181240000	0	181240000				1029	1595;3318	True;True	1613;3351	2180;4487	2521;5194	2521;5194
F7SIL3	F7SIL3	tr|F7SIL3|F7SIL3_9GAMM RHH_4 domain-containing protein OS=Halomonas sp. TD01 OX=999141 GN=GME_01604 PE=4 SV=1	1	1	1	10	10	13.669	120	120	0	2.5483	NaN	NaN	NaN	0	0	Median	91188000	0	91188000				85	4505	TRUE	4548	6014	6948	6948
F7SS59	F7SS59	tr|F7SS59|F7SS59_9GAMM Enoyl-CoA hydratase/isomerase OS=Halomonas sp. TD01 OX=999141 GN=GME_16707 PE=4 SV=1	1	1	1	5.8	5.8	29.588	277	277	0	2.5466	NaN	NaN	NaN	0	0	Median	20512000	0	20512000				1072	311	TRUE	315	477	585	585
F7SM82	F7SM82	tr|F7SM82|F7SM82_9GAMM Transcriptional regulator OS=Halomonas sp. TD01 OX=999141 GN=GME_08024 PE=4 SV=1	1	1	1	6.3	6.3	22.177	189	189	0	2.5382	NaN	NaN	NaN	0	0	Median	55046000	0	55046000				544	1272	TRUE	1287	1727	2003	2003
F7SKK9	F7SKK9	tr|F7SKK9|F7SKK9_9GAMM Pirin OS=Halomonas sp. TD01 OX=999141 GN=GME_05105 PE=3 SV=1	1	1	1	4.2	4.2	31.095	288	288	0	2.5286	NaN	NaN	NaN	0	0	Median	34841000	0	34841000				365	1735	TRUE	1754	2352	2715	2715
F7SIU4	F7SIU4	tr|F7SIU4|F7SIU4_9GAMM UPF0229 protein GME_02009 OS=Halomonas sp. TD01 OX=999141 GN=GME_02009 PE=3 SV=1	1	1	1	2.6	2.6	49.604	429	429	0	2.5184	NaN	NaN	NaN	0	0	Median	30662000	0	30662000				100	1188	TRUE	1202	1618	1880	1880
F7SJ26	F7SJ26	tr|F7SJ26|F7SJ26_9GAMM 6,7-dimethyl-8-ribityllumazine synthase OS=Halomonas sp. TD01 OX=999141 GN=ribH PE=3 SV=1	1	1	1	4.3	4.3	17.214	162	162	0	2.5079	NaN	NaN	NaN	1	0	Median	47027000	10147000	36880000				129	4548	TRUE	4591	6067	7007	7007
F7SI54	F7SI54	tr|F7SI54|F7SI54_9GAMM 30S ribosomal protein S21 OS=Halomonas sp. TD01 OX=999141 GN=rpsU PE=3 SV=1	1	1	1	16.9	16.9	8.5669	71	71	0	2.5033	NaN	NaN	NaN	0	0	Median	308830000	0	308830000				49	4223	TRUE	4265	5660	6536	6536
F7SNN2	F7SNN2	tr|F7SNN2|F7SNN2_9GAMM Chromosomal replication initiator protein DnaA OS=Halomonas sp. TD01 OX=999141 GN=dnaA PE=3 SV=1	1	2	2	4.5	4.5	54.981	488	488	0	2.5001	NaN	NaN	NaN	0	0	Median	170620000	0	170620000				668	332;3759	True;True	337;3800	503;5071	617;5846	617;5846
F7SK26	F7SK26	tr|F7SK26|F7SK26_9GAMM Glutathione-regulated potassium-efflux system protein kefC (K(+)/H(+)antiporter) OS=Halomonas sp. TD01 OX=999141 GN=GME_04182 PE=3 SV=1	1	2	2	3	3	68.976	632	632	0	2.4981	NaN	NaN	NaN	0	0	Median	42588000	42588000	0				297	983;1131	True;True	997;1145	1376;1377;1550	1602;1603;1797	1602;1797
F7SK49	F7SK49	tr|F7SK49|F7SK49_9GAMM tRNA (cytidine/uridine-2-O-)-methyltransferase TrmJ OS=Halomonas sp. TD01 OX=999141 GN=trmJ PE=4 SV=1	1	2	2	7.7	7.7	27.429	248	248	0	2.4828	NaN	NaN	NaN	0	0	Median	120310000	0	120310000				310	916;3940	True;True	930;3981	1287;5301	1503;6128	1503;6128
F7SIU2	F7SIU2	tr|F7SIU2|F7SIU2_9GAMM L-threonine aldolase OS=Halomonas sp. TD01 OX=999141 GN=GME_01999 PE=3 SV=1	1	1	1	4.6	4.6	37.93	347	347	0	2.4779	NaN	NaN	NaN	0	0	Median	41990000	0	41990000				98	4344	TRUE	4387	5822	6724;6725	6724
F7STH8	F7STH8	tr|F7STH8|F7STH8_9GAMM Pseudouridine synthase OS=Halomonas sp. TD01 OX=999141 GN=GME_19082 PE=3 SV=1	1	1	1	3.1	3.1	35.23	319	319	0	2.4774	NaN	NaN	NaN	0	0	Median	31508000	0	31508000				1225	2431	TRUE	2452	3251	3720	3720
F7SR34	F7SR34	tr|F7SR34|F7SR34_9GAMM Short chain dehydrogenase OS=Halomonas sp. TD01 OX=999141 GN=GME_14820 PE=4 SV=1	1	1	1	4.4	4.4	26.953	251	251	0	2.468	NaN	NaN	NaN	0	0	Median	25827000	0	25827000				974	58	TRUE	58	70	78	78
F7SJ61	F7SJ61	tr|F7SJ61|F7SJ61_9GAMM Lipopolysaccharide biosynthesis OS=Halomonas sp. TD01 OX=999141 GN=GME_02605 PE=4 SV=1	1	2	2	8.6	8.6	28.716	256	256	0	2.4533	NaN	NaN	NaN	0	0	Median	147130000	0	147130000				149	1622;4179	True;True	1640;4221	2215;5606	2562;6470	2562;6470
F7SNB8	F7SNB8	tr|F7SNB8|F7SNB8_9GAMM Uncharacterized protein OS=Halomonas sp. TD01 OX=999141 GN=GME_09956 PE=4 SV=1	1	2	2	9.7	9.7	26.536	236	236	0	2.4424	NaN	NaN	NaN	0	0	Median	130770000	0	130770000				623	2219;4193	True;True	2240;4235	2995;5624	3436;6489;6490	3436;6490
F7SI42	F7SI42	tr|F7SI42|F7SI42_9GAMM APH domain-containing protein OS=Halomonas sp. TD01 OX=999141 GN=GME_00725 PE=4 SV=1	1	2	2	8.3	8.3	37.638	336	336	0	2.438	NaN	NaN	NaN	0	0	Median	376960000	0	376960000				43	1793;2688	True;True	1813;2710	2429;3583	2797;4112	2797;4112
F7SPA2	F7SPA2	tr|F7SPA2|F7SPA2_9GAMM Translation initiation inhibitor OS=Halomonas sp. TD01 OX=999141 GN=GME_11632 PE=4 SV=1	1	1	1	6.9	6.9	14.522	130	130	0	2.4319	NaN	NaN	NaN	0	0	Median	39632000	0	39632000				760	3966	TRUE	4007	5331	6164	6164
F7SJG7	F7SJG7	tr|F7SJG7|F7SJG7_9GAMM 16S ribosomal RNA methyltransferase OS=Halomonas sp. TD01 OX=999141 GN=GME_03137 PE=3 SV=1	1	1	1	3	3	36.29	329	329	0	2.4303	NaN	NaN	NaN	0	0	Median	169440000	0	169440000				184	2473	TRUE	2495	3307	3781	3781
F7SRY4	F7SRY4	tr|F7SRY4|F7SRY4_9GAMM LysR family transcriptional regulator OS=Halomonas sp. TD01 OX=999141 GN=GME_16322 PE=3 SV=1	1	2	2	5.3	5.3	34.445	300	300	0	2.4233	NaN	NaN	NaN	1	0	Median	40922000000	21398000000	19524000000				1065	2376;3286	True;True	2397;3319	3183;4443	3641;5143	3641;5143
F7SM29	F7SM29	tr|F7SM29|F7SM29_9GAMM Cephalosporin hydroxylase OS=Halomonas sp. TD01 OX=999141 GN=GME_07759 PE=4 SV=1	1	1	1	4.4	4.4	30.576	270	270	0	2.4173	NaN	NaN	NaN	0	0	Median	253230000	0	253230000				531	2530	TRUE	2552	3378	3858	3858
F7SRX1	F7SRX1	tr|F7SRX1|F7SRX1_9GAMM Uncharacterized protein OS=Halomonas sp. TD01 OX=999141 GN=GME_16257 PE=4 SV=1	1	1	1	6.2	6.2	16.165	145	145	0	2.4133	NaN	NaN	NaN	0	0	Median	22625000	0	22625000				1058	2233	TRUE	2254	3010	3452	3452
F7SHQ7	F7SHQ7	tr|F7SHQ7|F7SHQ7_9GAMM Two-component sensor OS=Halomonas sp. TD01 OX=999141 GN=GME_00050 PE=4 SV=1	1	2	2	1.7	1.7	145.39	1315	1315	0	2.3914	NaN	NaN	NaN	0	0	Median	91301000	0	91301000				5	541;1327	True;True	550;1342	783;1798	931;2076	931;2076
F7SSJ6	F7SSJ6	tr|F7SSJ6|F7SSJ6_9GAMM Enoyl-[acyl-carrier-protein] reductase [NADH] OS=Halomonas sp. TD01 OX=999141 GN=GME_17392 PE=3 SV=1	1	1	1	4.7	4.7	27.681	257	257	0	2.3807	NaN	NaN	NaN	0	0	Median	40815000	0	40815000				1106	122	TRUE	122	151	168	168
F7SJ37	F7SJ37	tr|F7SJ37|F7SJ37_9GAMM Heat shock protein 15 OS=Halomonas sp. TD01 OX=999141 GN=GME_02485 PE=3 SV=1	1	1	1	8.5	8.5	15.017	129	129	0	2.3785	NaN	NaN	NaN	0	0	Median	69782000	0	69782000				135	2801	TRUE	2823	3748	4305	4305
F7SJB1	F7SJB1	tr|F7SJB1|F7SJB1_9GAMM Nucleoside diphosphate kinase regulator OS=Halomonas sp. TD01 OX=999141 GN=GME_02855 PE=4 SV=1	1	2	2	19	19	15.784	137	137	0	2.3763	NaN	NaN	NaN	0	0	Median	382070000	0	382070000				176	1696;4030	True;True	1715;4072	2303;5416	2661;6257	2661;6257
F7SRX0	F7SRX0	tr|F7SRX0|F7SRX0_9GAMM 3-hydroxybutyrate dehydrogenase OS=Halomonas sp. TD01 OX=999141 GN=GME_16252 PE=4 SV=1	1	2	2	11.3	11.3	27.189	257	257	0	2.3568	NaN	NaN	NaN	0	0	Median	267360000	0	267360000				1057	3828;4077	True;True	3869;4119	5164;5474	5956;5957;6322	5957;6322
F7SJ67	F7SJ67	tr|F7SJ67|F7SJ67_9GAMM Lipid A core-O-antigen ligase OS=Halomonas sp. TD01 OX=999141 GN=GME_02635 PE=4 SV=1	1	1	1	4	4	45.39	423	423	0	2.3495	NaN	NaN	NaN	0	0	Median	66488000	0	66488000				152	4051	TRUE	4093	5442	6287;6288;6289	6288
F7SQY2	F7SQY2	tr|F7SQY2|F7SQY2_9GAMM Bifunctional uridylyltransferase/uridylyl-removing enzyme OS=Halomonas sp. TD01 OX=999141 GN=glnD PE=3 SV=1	1	3	3	4.3	4.3	103.18	891	891	0	2.3492	NaN	NaN	NaN	0	0	Median	288830000	0	288830000				955	3793;4198;4486	True;True;True	3834;4240;4529	5115;5629;5992	5896;6498;6923	5896;6498;6923
F7SJG4	F7SJG4	tr|F7SJG4|F7SJG4_9GAMM Amidase OS=Halomonas sp. TD01 OX=999141 GN=GME_03122 PE=3 SV=1	1	1	1	2.2	2.2	52.901	498	498	0	2.331	NaN	NaN	NaN	0	0	Median	44451000	0	44451000				182	4427	TRUE	4470	5923	6839	6839
F7SJB7	F7SJB7	tr|F7SJB7|F7SJB7_9GAMM Capsular polysaccharide export protein OS=Halomonas sp. TD01 OX=999141 GN=GME_02885 PE=4 SV=1	1	2	2	5.1	5.1	46.846	411	411	0	2.3278	NaN	NaN	NaN	0	0	Median	75356000	0	75356000				180	1970;2341	True;True	1990;2362	2642;3137	3050;3589	3050;3589
F7SI29	F7SI29	tr|F7SI29|F7SI29_9GAMM 2-C-methyl-D-erythritol 4-phosphate cytidylyltransferase OS=Halomonas sp. TD01 OX=999141 GN=ispD PE=3 SV=1	1	1	1	5.5	5.5	26.166	238	238	0	2.325	NaN	NaN	NaN	0	0	Median	0	0	0				38	352	TRUE	358	530	650	650
F7SJ76	F7SJ76	tr|F7SJ76|F7SJ76_9GAMM ABC transporter ATP-binding protein OS=Halomonas sp. TD01 OX=999141 GN=GME_02680 PE=4 SV=1	1	1	1	5.8	5.8	32.239	293	293	0	2.3178	NaN	NaN	NaN	0	0	Median	0	0	0				156	1407	TRUE	1423	1897	2183	2183
F7SMK3	F7SMK3	tr|F7SMK3|F7SMK3_9GAMM Diguanylate cyclase OS=Halomonas sp. TD01 OX=999141 GN=GME_08629 PE=4 SV=1	1	1	1	4.1	4.1	56.315	510	510	0	2.3177	NaN	NaN	NaN	0	0	Median	91486000	0	91486000				566	2302	TRUE	2323	3090	3540	3540
F7SI62	F7SI62	tr|F7SI62|F7SI62_9GAMM S-formylglutathione hydrolase OS=Halomonas sp. TD01 OX=999141 GN=GME_00825 PE=3 SV=1	1	1	1	4.3	4.3	32.197	282	282	0	2.3124	NaN	NaN	NaN	0	0	Median	119020000	0	119020000				54	141	TRUE	141	172	192	192
F7ST05	F7ST05	tr|F7ST05|F7ST05_9GAMM Uncharacterized protein OS=Halomonas sp. TD01 OX=999141 GN=GME_18193 PE=4 SV=1	1	1	1	9.3	9.3	13.344	118	118	0	2.3093	NaN	NaN	NaN	0	0	Median	78310000	0	78310000				1165	2892	TRUE	2922	3903	4491	4491
F7SQZ1	F7SQZ1	tr|F7SQZ1|F7SQZ1_9GAMM Zinc metalloprotease OS=Halomonas sp. TD01 OX=999141 GN=GME_14605 PE=3 SV=1	1	1	1	2.9	2.9	48.799	452	452	0	2.2973	NaN	NaN	NaN	0	0	Median	25756000	0	25756000				963	1136	TRUE	1150	1555	1802	1802
F7SIU1	F7SIU1	tr|F7SIU1|F7SIU1_9GAMM 2,4-dienoyl-CoA reductase OS=Halomonas sp. TD01 OX=999141 GN=GME_01994 PE=4 SV=1	1	1	1	1.8	1.8	73.058	673	673	0	2.2951	NaN	NaN	NaN	0	0	Median	69010000	0	69010000				97	1032	TRUE	1046	1436	1669	1669
F7SK23	F7SK23	tr|F7SK23|F7SK23_9GAMM Anthranilate synthase component II OS=Halomonas sp. TD01 OX=999141 GN=GME_04167 PE=4 SV=1	1	1	1	6.4	6.4	24.477	219	219	0	2.2861	NaN	NaN	NaN	0	0	Median	197220000	0	197220000				296	1947	TRUE	1967	2615;2616	3017;3018;3019;3020	3019
F7SKB8	F7SKB8	tr|F7SKB8|F7SKB8_9GAMM Damage-inducible protein CinA OS=Halomonas sp. TD01 OX=999141 GN=GME_04642 PE=3 SV=1	1	2	2	10.7	10.7	18.156	177	177	0	2.2848	NaN	NaN	NaN	0	0	Median	528360000	0	528360000				340	874;2961	True;True	887;2993	1233;4031	1444;4666	1444;4666
F7SME6	F7SME6	tr|F7SME6|F7SME6_9GAMM Glutamine amidotransferase OS=Halomonas sp. TD01 OX=999141 GN=GME_08344 PE=4 SV=1	1	2	2	8.6	8.6	29.254	268	268	0	2.2625	NaN	NaN	NaN	0	0	Median	90447000	0	90447000				556	1178;3059	True;True	1192;3092	1608;4159	1867;4812	1867;4812
F7SQ53	F7SQ53	tr|F7SQ53|F7SQ53_9GAMM Transcriptional activator anti-ECFsigma factor OS=Halomonas sp. TD01 OX=999141 GN=GME_13155 PE=4 SV=1	1	1	1	4.8	4.8	25.514	230	230	0	2.2497	NaN	NaN	NaN	0	0	Median	107460000	0	107460000				837	4404	TRUE	4447	5894	6803	6803
F7SP05	F7SP05	tr|F7SP05|F7SP05_9GAMM Amino acid ABC transporter, ATP-binding protein OS=Halomonas sp. TD01 OX=999141 GN=GME_11147 PE=4 SV=1	1	2	2	9.4	9.4	28.147	256	256	0	2.2409	NaN	NaN	NaN	0	0	Median	35892000	35892000	0				724	807;2817	True;True	820;2839	1150;3765	1347;4324	1347;4324	51	1
F7SML7	F7SML7	tr|F7SML7|F7SML7_9GAMM NAD(P) transhydrogenase, beta subunit (Fragment) OS=Halomonas sp. TD01 OX=999141 GN=GME_08699 PE=4 SV=1	1	2	2	7.1	7.1	38.035	365	365	0	2.2388	NaN	NaN	NaN	0	0	Median	5668300	0	5668300				570	1290;3299	True;True	1305;3332	1749;4461	2027;5163	2027;5163
F7SHS9	F7SHS9	tr|F7SHS9|F7SHS9_9GAMM Glycolate oxidase FAD binding subunit OS=Halomonas sp. TD01 OX=999141 GN=glcE PE=4 SV=1	1	1	1	3	3	39.391	366	366	0	2.2382	NaN	NaN	NaN	0	0	Median	68452000	0	68452000				12	2670	TRUE	2692	3563	4089	4089
F7SKY8	F7SKY8	tr|F7SKY8|F7SKY8_9GAMM Uncharacterized protein OS=Halomonas sp. TD01 OX=999141 GN=GME_05750 PE=4 SV=1	1	1	1	22.5	22.5	7.7385	71	71	0	2.2279	NaN	NaN	NaN	0	0	Median	0	0	0				398	3779	TRUE	3820	5097	5877	5877
F7SRR0	F7SRR0	tr|F7SRR0|F7SRR0_9GAMM Phosphoribosyl-AMP cyclohydrolase OS=Halomonas sp. TD01 OX=999141 GN=hisI PE=3 SV=1	1	1	1	7.1	7.1	17.235	155	155	0	2.2171	NaN	NaN	NaN	0	0	Median	0	0	0				1027	876	TRUE	889	1235	1446	1446
F7STD9	F7STD9	tr|F7STD9|F7STD9_9GAMM Hydroxypyruvate reductase OS=Halomonas sp. TD01 OX=999141 GN=GME_18887 PE=4 SV=1	1	1	1	3.2	3.2	47.038	440	440	0	2.217	NaN	NaN	NaN	0	0	Median	31509000	0	31509000				1212	49	TRUE	49	58	65	65
F7SNK4	F7SNK4	tr|F7SNK4|F7SNK4_9GAMM Chromosome partitioning protein ParB OS=Halomonas sp. TD01 OX=999141 GN=GME_10386 PE=3 SV=1	1	1	1	4.8	4.8	33.944	310	310	0	2.1986	NaN	NaN	NaN	0	0	Median	33039000	0	33039000				657	4538	TRUE	4581	6055	6994	6994
F7ST36	F7ST36	tr|F7ST36|F7ST36_9GAMM ABC transporter permease OS=Halomonas sp. TD01 OX=999141 GN=GME_18348 PE=3 SV=1	1	1	1	1.8	1.8	61.697	566	566	0	2.1829	NaN	NaN	NaN	0	0	Median	0	0	0				1174	4515	TRUE	4558	6026	6963	6963
F7SJ78	F7SJ78	tr|F7SJ78|F7SJ78_9GAMM dTDP-4-dehydrorhamnose reductase OS=Halomonas sp. TD01 OX=999141 GN=GME_02690 PE=3 SV=1	1	1	1	3.7	3.7	32.77	298	298	0	2.1737	NaN	NaN	NaN	0	0	Median	78087000	0	78087000				157	2597	TRUE	2619	3476	3991	3991
F7SK92	F7SK92	tr|F7SK92|F7SK92_9GAMM Thiamine_BP domain-containing protein OS=Halomonas sp. TD01 OX=999141 GN=GME_04512 PE=4 SV=1	1	2	2	15.9	15.9	9.3697	82	82	0	2.1685	NaN	NaN	NaN	0	0	Median	196450000	0	196450000				325	2338;3321	True;True	2359;3354	3134;4490;4491;4492	3586;5197;5198;5199;5200	3586;5199
F7SKD6	F7SKD6	tr|F7SKD6|F7SKD6_9GAMM Cytochrome C biogenesis protein CcmG OS=Halomonas sp. TD01 OX=999141 GN=GME_04732 PE=4 SV=1	1	2	2	13.7	13.7	19.913	175	175	0	2.1612	NaN	NaN	NaN	0	0	Median	229350000	0	229350000				349	1802;3103	True;True	1822;3136	2440;4212	2811;4877	2811;4877
F7STA7	F7STA7	tr|F7STA7|F7STA7_9GAMM OmpW OS=Halomonas sp. TD01 OX=999141 GN=GME_18725 PE=4 SV=1	1	1	1	8.7	8.7	22.107	208	208	0	2.1352	NaN	NaN	NaN	0	0	Median	63827000	0	63827000				1201	2920	TRUE	2950	3972	4589	4589
F7SS81	F7SS81	tr|F7SS81|F7SS81_9GAMM LysR family transcriptional regulator OS=Halomonas sp. TD01 OX=999141 GN=GME_16817 PE=3 SV=1	1	2	2	5.9	5.9	34.503	304	304	0	2.1294	NaN	NaN	NaN	0	0	Median	35468000	0	35468000				1076	483;3138	True;True	492;3171	703;4251	837;4923	837;4923
F7SQ81	F7SQ81	tr|F7SQ81|F7SQ81_9GAMM 50S ribosomal protein L24 OS=Halomonas sp. TD01 OX=999141 GN=rplX PE=3 SV=1	1	1	1	9.6	9.6	11.504	104	104	0	2.127	NaN	NaN	NaN	0	0	Median	106270000	0	106270000				857	622	TRUE	634	886	1045	1045
F7SNY9	F7SNY9	tr|F7SNY9|F7SNY9_9GAMM Colicin V production protein OS=Halomonas sp. TD01 OX=999141 GN=GME_11067 PE=4 SV=1	1	1	1	5.1	5.1	21.515	196	196	0	2.1252	NaN	NaN	NaN	0	0	Median	64503000	0	64503000				714	1065	TRUE	1079	1471	1710	1710
F7SIQ7	F7SIQ7	tr|F7SIQ7|F7SIQ7_9GAMM Uncharacterized protein OS=Halomonas sp. TD01 OX=999141 GN=GME_01824 PE=4 SV=1	1	1	1	3.6	3.6	34.404	305	305	0	2.1161	NaN	NaN	NaN	0	0	Median	95324000	0	95324000				91	108	TRUE	108	134	148	148
F7SHV7	F7SHV7	tr|F7SHV7|F7SHV7_9GAMM UspF, Universal stress protein OS=Halomonas sp. TD01 OX=999141 GN=GME_00300 PE=4 SV=1	1	1	1	7	7	15.859	142	142	0	2.1055	NaN	NaN	NaN	0	0	Median	66625000	0	66625000				22	330	TRUE	335	501	615	615
F7STD7	F7STD7	tr|F7STD7|F7STD7_9GAMM Hydroxypyruvate isomerase OS=Halomonas sp. TD01 OX=999141 GN=GME_18877 PE=3 SV=1	1	1	1	4.3	4.3	28.618	258	258	0	2.0696	NaN	NaN	NaN	0	0	Median	178440000	0	178440000				1210	206	TRUE	207	293	360	360
F7SM50	F7SM50	tr|F7SM50|F7SM50_9GAMM ABC transporter ATP-binding protein OS=Halomonas sp. TD01 OX=999141 GN=GME_07864 PE=4 SV=1	1	2	2	5.5	5.5	34.523	311	311	0	2.0578	NaN	NaN	NaN	0	0	Median	41450000	0	41450000				535	1500;3512	True;True	1516;3545	2016;4752	2320;5485	2320;5485
F7SJL3	F7SJL3	tr|F7SJL3|F7SJL3_9GAMM RNA-binding protein Hfq OS=Halomonas sp. TD01 OX=999141 GN=hfq PE=3 SV=1	1	1	1	11	11	9.1906	82	82	0	2.0547	NaN	NaN	NaN	0	0	Median	540150000	540150000	0				206	3012	TRUE	3045	4103	4751	4751
F7SKK2	F7SKK2	tr|F7SKK2|F7SKK2_9GAMM LysR family transcriptional regulator OS=Halomonas sp. TD01 OX=999141 GN=GME_05070 PE=3 SV=1	1	1	1	4.3	4.3	34.1	303	303	0	2.0516	NaN	NaN	NaN	0	0	Median	20143000	0	20143000				363	419	TRUE	427	620	749	749
F7SNP0	F7SNP0	tr|F7SNP0|F7SNP0_9GAMM ADP-L-glycero-D-manno-heptose-6-epimerase OS=Halomonas sp. TD01 OX=999141 GN=hldD PE=3 SV=1	1	2	2	7.5	7.5	35.454	318	318	0	2.0514	NaN	NaN	NaN	0	0	Median	110070000	0	110070000				673	892;2519	True;True	906;2541	1257;3366	1470;3844	1470;3844
F7SK21	F7SK21	tr|F7SK21|F7SK21_9GAMM Uncharacterized protein OS=Halomonas sp. TD01 OX=999141 GN=GME_04157 PE=4 SV=1	1	2	2	9.4	9.4	20.611	181	181	0	2.0352	NaN	NaN	NaN	0	0	Median	209700000	0	209700000				295	1;1291	True;True	1;1306	1;1750	1;2028	1;2028
F7SNW1	F7SNW1	tr|F7SNW1|F7SNW1_9GAMM Xanthine phosphoribosyltransferase OS=Halomonas sp. TD01 OX=999141 GN=gpt PE=3 SV=1	1	2	2	11.9	11.9	18.259	159	159	0	2.0324	NaN	NaN	NaN	0	0	Median	210430000	0	210430000				698	1556;2445	True;True	1574;2466	2131;3273	2464;3744	2464;3744
F7SPL3	F7SPL3	tr|F7SPL3|F7SPL3_9GAMM Binding-protein-dependent transport systems inner membrane component OS=Halomonas sp. TD01 OX=999141 GN=GME_12187 PE=3 SV=1	1	1	1	3.9	3.9	30.876	280	280	0	2.016	NaN	NaN	NaN	0	0	Median	143970000	143970000	0				783	2854	TRUE	2881	3844	4420;4421;4422	4422
F7SMW1	F7SMW1	tr|F7SMW1|F7SMW1_9GAMM Bifunctional aldehyde dehydrogenase/enoyl-CoA hydratase OS=Halomonas sp. TD01 OX=999141 GN=GME_09169 PE=4 SV=1	1	2	2	3.1	3.1	73.522	680	680	0	2.0134	NaN	NaN	NaN	0	0	Median	192260000	0	192260000				588	259;1321	True;True	262;1336	406;1787	504;2065	504;2065
F7STB1	F7STB1	tr|F7STB1|F7STB1_9GAMM Bifunctional protein PutA OS=Halomonas sp. TD01 OX=999141 GN=GME_18745 PE=3 SV=1	1	1	1	1.1	1.1	117.5	1063	1063	0	2.0109	NaN	NaN	NaN	0	0	Median	34756000	0	34756000				1204	2236	TRUE	2257	3013	3455	3455
F7SND1	F7SND1	tr|F7SND1|F7SND1_9GAMM Glutamate decarboxylase OS=Halomonas sp. TD01 OX=999141 GN=GME_10021 PE=3 SV=1	1	1	1	2.4	2.4	51.033	459	459	0	1.9907	NaN	NaN	NaN	0	0	Median	0	0	0				630	517	TRUE	526	742	881	881
F7SMA3	F7SMA3	tr|F7SMA3|F7SMA3_9GAMM Uncharacterized protein OS=Halomonas sp. TD01 OX=999141 GN=GME_08129 PE=4 SV=1	1	2	2	11.6	11.6	16.293	146	146	0	1.989	NaN	NaN	NaN	0	0	Median	60119000	0	60119000				550	1349;1541	True;True	1365;1559	1826;2112	2105;2442	2105;2442
F7SM65	F7SM65	tr|F7SM65|F7SM65_9GAMM Glycosyl transferase, group 2 family protein OS=Halomonas sp. TD01 OX=999141 GN=GME_07939 PE=4 SV=1	1	1	1	2.1	2.1	53.788	474	474	0	1.9844	NaN	NaN	NaN	0	0	Median	99453000	0	99453000				538	4343	TRUE	4386	5821	6723	6723
F7SSI9	F7SSI9	tr|F7SSI9|F7SSI9_9GAMM ABC transporter-like protein OS=Halomonas sp. TD01 OX=999141 GN=GME_17357 PE=4 SV=1	1	1	1	4	4	30.08	272	272	0	1.9837	NaN	NaN	NaN	0	0	Median	55030000	0	55030000				1105	3375	TRUE	3408	4563;4564	5273;5274	5274
F7STA3	F7STA3	tr|F7STA3|F7STA3_9GAMM Probable alpha-L-glutamate ligase OS=Halomonas sp. TD01 OX=999141 GN=rimK PE=3 SV=1	1	3	3	8.3	8.3	32.854	302	302	0	1.9709	NaN	NaN	NaN	1	0	Median	40915000000	21398000000	19517000000				1199	2834;3531;3929	True;True;True	2860;3564;3970	3821;4773;5289	4397;5506;6115	4397;5506;6115
F7SRB6	F7SRB6	tr|F7SRB6|F7SRB6_9GAMM Xanthine dehydrogenase, small subunit OS=Halomonas sp. TD01 OX=999141 GN=GME_15230 PE=4 SV=1	1	1	1	3.3	3.3	53.157	485	485	0	1.9629	NaN	NaN	NaN	0	0	Median	23392000	0	23392000				987	3277	TRUE	3310	4423;4424	5123;5124	5123
F7SPG4	F7SPG4	tr|F7SPG4|F7SPG4_9GAMM Cobalamin biosynthesis protein CobW OS=Halomonas sp. TD01 OX=999141 GN=GME_11942 PE=4 SV=1	1	2	2	7.2	7.2	40.577	373	373	0	1.9431	NaN	NaN	NaN	0	0	Median	0	0	0				772	1039;2863	True;True	1053;2891	1444;3855	1677;4438	1677;4438
F7SRW6	F7SRW6	tr|F7SRW6|F7SRW6_9GAMM Dihydroorotase OS=Halomonas sp. TD01 OX=999141 GN=pyrC PE=3 SV=1	1	1	1	2.9	2.9	37.461	345	345	0	1.9395	NaN	NaN	NaN	0	0	Median	65838000	0	65838000				1056	1424	TRUE	1440	1916	2206	2206
F7SQW5	F7SQW5	tr|F7SQW5|F7SQW5_9GAMM Phosphomannomutase OS=Halomonas sp. TD01 OX=999141 GN=GME_14475 PE=3 SV=1	1	2	2	5.4	5.4	49.588	460	460	0	1.9315	NaN	NaN	NaN	0	0	Median	115670000	0	115670000				944	1257;2026	True;True	1272;2046	1709;2715	1982;3131	1982;3131
F7SQT5	F7SQT5	tr|F7SQT5|F7SQT5_9GAMM Cytochrome P450 OS=Halomonas sp. TD01 OX=999141 GN=GME_14325 PE=3 SV=1	1	1	1	2	2	55.898	489	489	0	1.9314	NaN	NaN	NaN	0	0	Median	83387000	0	83387000				935	1335	TRUE	1350	1809	2087	2087
F7SQA5	F7SQA5	tr|F7SQA5|F7SQA5_9GAMM Protein translocase subunit SecE OS=Halomonas sp. TD01 OX=999141 GN=secE PE=3 SV=1	1	1	1	7.9	7.9	13.528	127	127	0	1.9194	NaN	NaN	NaN	0	0	Median	56137000	0	56137000				881	729	TRUE	741	1017	1186	1186
F7SNF7	F7SNF7	tr|F7SNF7|F7SNF7_9GAMM 4-hydroxybenzoate octaprenyltransferase OS=Halomonas sp. TD01 OX=999141 GN=ubiA PE=3 SV=1	1	1	1	4.1	4.1	33.149	296	296	0	1.9086	NaN	NaN	NaN	0	0	Median	0	0	0				636	23	TRUE	23	29	36	36
F7SSY5	F7SSY5	tr|F7SSY5|F7SSY5_9GAMM Probable protein kinase UbiB OS=Halomonas sp. TD01 OX=999141 GN=GME_18093 PE=3 SV=1	1	2	2	3.1	3.1	61.923	540	540	0	1.9081	NaN	NaN	NaN	0	0	Median	35424000	0	35424000				1158	357;2668	True;True	363;2690	535;3561	655;4087	655;4087
F7SP60	F7SP60	tr|F7SP60|F7SP60_9GAMM Octanoyltransferase OS=Halomonas sp. TD01 OX=999141 GN=lipB PE=3 SV=1	1	1	1	5.5	5.5	23.697	217	217	0	1.9056	NaN	NaN	NaN	0	0	Median	0	0	0				745	2706	TRUE	2728	3607	4138	4138
F7SSQ8	F7SSQ8	tr|F7SSQ8|F7SSQ8_9GAMM Cytidylate kinase OS=Halomonas sp. TD01 OX=999141 GN=cmk PE=3 SV=1	1	2	2	9.2	9.2	24.421	229	229	0	1.894	NaN	NaN	NaN	0	0	Median	172540000	0	172540000				1134	653;3911	True;True	665;3952	923;5269	1083;6092	1083;6092
F7SIQ1	F7SIQ1	tr|F7SIQ1|F7SIQ1_9GAMM Homocysteine methyltransferase (Fragment) OS=Halomonas sp. TD01 OX=999141 GN=mmuM PE=4 SV=1	1	1	1	7.1	7.1	19.107	182	182	0	1.883	NaN	NaN	NaN	0	0	Median	0	0	0				90	3679	TRUE	3717	4973	5730	5730
F7SKR0	F7SKR0	tr|F7SKR0|F7SKR0_9GAMM Uncharacterized protein OS=Halomonas sp. TD01 OX=999141 GN=GME_05360 PE=3 SV=1	1	1	1	2.5	2.5	47.081	441	441	0	1.8636	NaN	NaN	NaN	0	0	Median	0	0	0				375	3267	TRUE	3300	4406	5101	5101
F7SRI6	F7SRI6	tr|F7SRI6|F7SRI6_9GAMM Probable queuosine precursor transporter OS=Halomonas sp. TD01 OX=999141 GN=GME_15580 PE=3 SV=1	1	1	1	5.9	5.9	24.953	222	222	0	1.8467	NaN	NaN	NaN	0	0	Median	46856000	0	46856000				1013	2791	TRUE	2813	3715	4260	4260
F7SLD3	F7SLD3	tr|F7SLD3|F7SLD3_9GAMM Peptidyl-prolyl cis-trans isomerase OS=Halomonas sp. TD01 OX=999141 GN=GME_06489 PE=3 SV=1	1	1	1	12.5	12.5	17.322	160	160	0	1.8338	NaN	NaN	NaN	0	0	Median	13173000	0	13173000				432	899	TRUE	913	1266;1267	1479;1480	1479
F7SJL0	F7SJL0	tr|F7SJL0|F7SJL0_9GAMM N-acetylmuramoyl-L-alanine amidase OS=Halomonas sp. TD01 OX=999141 GN=GME_03352 PE=4 SV=1	1	1	1	3.2	3.2	55.085	503	503	0	1.8218	NaN	NaN	NaN	0	0	Median	0	0	0				203	1454	TRUE	1470	1953	2248	2248
F7STF0	F7STF0	tr|F7STF0|F7STF0_9GAMM Uncharacterized protein OS=Halomonas sp. TD01 OX=999141 GN=GME_18942 PE=4 SV=1	1	1	1	10.8	10.8	9.693	83	83	0	1.8168	NaN	NaN	NaN	0	0	Median	0	0	0				1214	1310	TRUE	1325	1772	2050	2050
F7SM25	F7SM25	tr|F7SM25|F7SM25_9GAMM 30S ribosomal protein S20 OS=Halomonas sp. TD01 OX=999141 GN=rpsT PE=3 SV=1	1	2	2	20.5	20.5	10.034	88	88	0	1.8126	NaN	NaN	NaN	0	0	Median	55892000	0	55892000				528	236;1832	True;True	237;1852	339;2474	413;2859	413;2859
F7SJG5	F7SJG5	tr|F7SJG5|F7SJG5_9GAMM D-ser_dehydrat domain-containing protein OS=Halomonas sp. TD01 OX=999141 GN=GME_03127 PE=4 SV=1	1	1	1	3.5	3.5	43.345	402	402	0	1.8064	NaN	NaN	NaN	0	0	Median	33537000	0	33537000				183	1213	TRUE	1228	1648	1913	1913
F7SQL6	F7SQL6	tr|F7SQL6|F7SQL6_9GAMM Aminotransferase (Fragment) OS=Halomonas sp. TD01 OX=999141 GN=GME_13978 PE=4 SV=1	1	1	1	10.1	10.1	11.31	99	99	0	1.8015	NaN	NaN	NaN	0	0	Median	190090000	0	190090000				916	124	TRUE	124	153	171	171
F7SSL3	F7SSL3	tr|F7SSL3|F7SSL3_9GAMM Succinate-semialdehyde dehydrogenase I OS=Halomonas sp. TD01 OX=999141 GN=GME_17477 PE=3 SV=1	1	2	2	5.4	5.4	51.939	485	485	0	1.8013	NaN	NaN	NaN	0	0	Median	137170000	0	137170000				1114	955;2165	True;True	969;2186	1342;2914	1564;3345	1564;3345
F7SHR5	F7SHR5	tr|F7SHR5|F7SHR5_9GAMM Transcriptional activator Anr (Fragment) OS=Halomonas sp. TD01 OX=999141 GN=GME_00090 PE=4 SV=1	1	1	1	5.2	5.2	17.508	154	154	0	1.77	NaN	NaN	NaN	0	0	Median	222760000	0	222760000				7	1402	TRUE	1418	1892	2178	2178
F7SJ87	F7SJ87	tr|F7SJ87|F7SJ87_9GAMM Uncharacterized protein OS=Halomonas sp. TD01 OX=999141 GN=GME_02735 PE=4 SV=1	1	1	1	3.4	3.4	33.846	293	293	0	1.7593	NaN	NaN	NaN	0	0	Median	100060000	0	100060000				164	3167	TRUE	3200	4287	4964	4964
F7SHU4	F7SHU4	tr|F7SHU4|F7SHU4_9GAMM Ureidoglycolate lyase OS=Halomonas sp. TD01 OX=999141 GN=GME_00235 PE=3 SV=1	1	1	1	5.5	5.5	17.878	163	163	0	1.736	NaN	NaN	NaN	0	0	Median	114590000	0	114590000				19	952	TRUE	966	1339	1561	1561
F7SP59	F7SP59	tr|F7SP59|F7SP59_9GAMM Lipoyl synthase OS=Halomonas sp. TD01 OX=999141 GN=lipA PE=3 SV=1	1	1	1	2.6	2.6	38.993	352	352	0	1.7304	NaN	NaN	NaN	0	0	Median	32093000	0	32093000				744	3778	TRUE	3819	5096	5876	5876
F7SPB7	F7SPB7	tr|F7SPB7|F7SPB7_9GAMM Uncharacterized protein OS=Halomonas sp. TD01 OX=999141 GN=GME_11707 PE=4 SV=1	1	1	1	5.7	5.7	15.726	140	140	0	1.6951	NaN	NaN	NaN	0	0	Median	250510000	0	250510000				763	528	TRUE	537	770	918	918
F7SIX3	F7SIX3	tr|F7SIX3|F7SIX3_9GAMM Lytic murein transglycosylase OS=Halomonas sp. TD01 OX=999141 GN=GME_02159 PE=4 SV=1	1	1	1	2.2	2.2	45.721	418	418	0	1.6925	NaN	NaN	NaN	0	0	Median	31629000	0	31629000				113	662	TRUE	674	935	1096	1096
F7SJ57	F7SJ57	tr|F7SJ57|F7SJ57_9GAMM Thymidylate synthase OS=Halomonas sp. TD01 OX=999141 GN=thyA PE=3 SV=1	1	1	1	3.3	3.3	31.349	276	276	0	1.6889	NaN	NaN	NaN	0	0	Median	95201000	0	95201000				146	3883	TRUE	3924	5236	6052	6052
F7SQG5	F7SQG5	tr|F7SQG5|F7SQG5_9GAMM Flagellar transcriptional regulator FlhD OS=Halomonas sp. TD01 OX=999141 GN=flhD PE=3 SV=1	1	1	1	15.5	15.5	12.407	110	110	0	1.6843	NaN	NaN	NaN	0	0	Median	0	0	0				904	2487	TRUE	2509	3324	3799	3799
F7SJA6	F7SJA6	tr|F7SJA6|F7SJA6_9GAMM Phosphoglucomutase OS=Halomonas sp. TD01 OX=999141 GN=GME_02830 PE=3 SV=1	1	1	1	1.5	1.5	98.222	896	896	0	1.6708	NaN	NaN	NaN	0	0	Median	0	0	0				174	128	TRUE	128	157	177	177
REV__F7SHZ0	REV__F7SHZ0	tr|F7SHZ0|F7SHZ0_9GAMM Arginine decarboxylase OS=Halomonas sp. TD01 OX=999141 GN=GME_00465 PE=4 SV=1	1	2	2	0	0	106.79	925	925	0.00096899	1.6599	NaN	NaN	NaN	0	0	Median	302740000	302740000	0		+		1235	616;2721	True;True	628;2743	879;3624	1038;4157	1038;4157
F7SSY4	F7SSY4	tr|F7SSY4|F7SSY4_9GAMM SCP2 domain-containing protein OS=Halomonas sp. TD01 OX=999141 GN=GME_18088 PE=4 SV=1	1	1	1	8.1	8.1	25.336	223	223	0.00096805	1.6589	NaN	NaN	NaN	0	0	Median	82596000	0	82596000				1157	2732	TRUE	2754	3636	4169	4169
F7SLH4	F7SLH4	tr|F7SLH4|F7SLH4_9GAMM Uncharacterized protein OS=Halomonas sp. TD01 OX=999141 GN=GME_06699 PE=4 SV=1	1	1	1	9.6	9.6	25.03	219	219	0.00096712	1.6557	NaN	NaN	NaN	0	0	Median	27439000	0	27439000				454	413	TRUE	420	612	741	741
F7SPE2	F7SPE2	tr|F7SPE2|F7SPE2_9GAMM Pyridoxamine 5-phosphate oxidase-like protein OS=Halomonas sp. TD01 OX=999141 GN=GME_11832 PE=4 SV=1	1	1	1	10.9	10.9	17.042	156	156	0.00096618	1.6551	NaN	NaN	NaN	0	0	Median	14343000	0	14343000				769	2807	TRUE	2829	3754	4312	4312
F7SHX1	F7SHX1	tr|F7SHX1|F7SHX1_9GAMM Uncharacterized protein OS=Halomonas sp. TD01 OX=999141 GN=GME_00370 PE=4 SV=1	1	1	1	1.5	1.5	52.449	474	474	0.00096525	1.6536	NaN	NaN	NaN	0	0	Median	0	0	0				24	3160	TRUE	3193	4276;4277;4278;4279	4950;4951;4952;4953;4954;4955;4956	4955
F7SNA7	F7SNA7	tr|F7SNA7|F7SNA7_9GAMM Usp, Universal stress protein OS=Halomonas sp. TD01 OX=999141 GN=GME_09901 PE=4 SV=1	1	1	1	4.3	4.3	31.792	281	281	0.00096432	1.6469	NaN	NaN	NaN	0	0	Median	0	0	0				616	1027	TRUE	1041	1429	1660	1660
F7SSW5	F7SSW5	tr|F7SSW5|F7SSW5_9GAMM Pseudouridine synthase OS=Halomonas sp. TD01 OX=999141 GN=GME_17993 PE=3 SV=1	1	3	3	10.7	10.7	33.208	289	289	0.00096339	1.6389	NaN	NaN	NaN	0	0	Median	163620000	0	163620000				1151	2205;3333;4455	True;True;True	2226;3366;4498	2973;4507;5956	3412;5215;6879;6880	3412;5215;6879
F7SP78	F7SP78	tr|F7SP78|F7SP78_9GAMM Glutaredoxin family protein OS=Halomonas sp. TD01 OX=999141 GN=GME_11512 PE=4 SV=1	1	1	1	10.9	10.9	14.914	128	128	0.00096246	1.6298	NaN	NaN	NaN	0	0	Median	110030000	0	110030000				753	3955	TRUE	3996	5320	6153	6153
F7SP54	F7SP54	tr|F7SP54|F7SP54_9GAMM Uncharacterized protein OS=Halomonas sp. TD01 OX=999141 GN=GME_11392 PE=4 SV=1	1	1	1	5.2	5.2	17.478	154	154	0.00096154	1.6163	NaN	NaN	NaN	0	0	Median	83460000	0	83460000				741	3732	TRUE	3772	5038	5809	5809
F7SJI8	F7SJI8	tr|F7SJI8|F7SJI8_9GAMM Uncharacterized protein OS=Halomonas sp. TD01 OX=999141 GN=GME_03242 PE=4 SV=1	1	2	1	3.7	2.1	70.243	657	657	0.00096061	1.6096	NaN	NaN	NaN	0	0	Median	30824000	0	30824000				192	1526;2910	False;True	1543;2940	2056;3960	2365;4573	2365;4573
F7SQU6	F7SQU6	tr|F7SQU6|F7SQU6_9GAMM Uncharacterized protein OS=Halomonas sp. TD01 OX=999141 GN=GME_14380 PE=4 SV=1	1	1	1	5.5	5.5	21.528	201	201	0.00095969	1.5921	NaN	NaN	NaN	0	0	Median	157730000	0	157730000				939	4216	TRUE	4258	5650	6524	6524
F7SPS5	F7SPS5	tr|F7SPS5|F7SPS5_9GAMM Ribosome maturation factor RimP OS=Halomonas sp. TD01 OX=999141 GN=rimP PE=3 SV=1	1	1	1	9.2	9.2	17.047	153	153	0.00095877	1.5688	NaN	NaN	NaN	0	0	Median	0	0	0				811	1145	TRUE	1159	1570	1823	1823
F7SN90	F7SN90	tr|F7SN90|F7SN90_9GAMM Thiazole synthase OS=Halomonas sp. TD01 OX=999141 GN=thiG PE=3 SV=1	1	1	1	4.5	4.5	27.994	264	264	0.00095785	1.5647	NaN	NaN	NaN	0	0	Median	0	0	0				611	3224	TRUE	3257	4355	5045	5045
F7SLK7	F7SLK7	tr|F7SLK7|F7SLK7_9GAMM Apolipoprotein N-acyltransferase OS=Halomonas sp. TD01 OX=999141 GN=lnt PE=3 SV=1	1	1	1	4.7	4.7	52.974	485	485	0.00095694	1.5592	NaN	NaN	NaN	0	0	Median	55827000	0	55827000				464	4204	TRUE	4246	5635	6505	6505
F7STC9	F7STC9	tr|F7STC9|F7STC9_9GAMM Radical SAM family protein OS=Halomonas sp. TD01 OX=999141 GN=GME_18835 PE=4 SV=1	1	1	1	3.4	3.4	40.547	358	358	0.00095602	1.5533	NaN	NaN	NaN	0	0	Median	13686000	0	13686000				1207	710	TRUE	722	994;995;996	1161;1162;1163	1161
F7SJB6	F7SJB6	tr|F7SJB6|F7SJB6_9GAMM Short-chain dehydrogenase/reductase SDR OS=Halomonas sp. TD01 OX=999141 GN=GME_02880 PE=4 SV=1	1	1	1	4.9	4.9	28.324	268	268	0.00095511	1.5497	NaN	NaN	NaN	0	0	Median	0	0	0				179	2997	TRUE	3029	4075	4716	4716
REV__F7SQP5	REV__F7SQP5	tr|F7SQP5|F7SQP5_9GAMM 2-hydroxymuconic semialdehyde dehydrogenase OS=Halomonas sp. TD01 OX=999141 GN=GME_14123 PE=3 SV=1	1	1	1	0	0	53.034	488	488	0.0019102	1.5439	NaN	NaN	NaN	0	0	Median	157670000	0	157670000		+		1243	190	TRUE	191	266	330	330
F7SSM1	F7SSM1	tr|F7SSM1|F7SSM1_9GAMM Inorganic pyrophosphatase OS=Halomonas sp. TD01 OX=999141 GN=ppa PE=3 SV=1	1	1	1	6.2	6.2	19.558	176	176	0.0019084	1.5364	NaN	NaN	NaN	0	0	Median	272600000	0	272600000				1119	4001	TRUE	4042	5379	6217	6217
F7SJ25	F7SJ25	tr|F7SJ25|F7SJ25_9GAMM 3,4-dihydroxy-2-butanone 4-phosphate synthase OS=Halomonas sp. TD01 OX=999141 GN=ribB PE=3 SV=1	1	1	1	3.1	3.1	42.249	388	388	0.0019066	1.5361	NaN	NaN	NaN	0	0	Median	12780000	0	12780000				128	1694	TRUE	1713	2301	2659	2659
F7SMA9	F7SMA9	tr|F7SMA9|F7SMA9_9GAMM PAS/PAC sensor-containing diguanylate cyclase/phosphodiesterase OS=Halomonas sp. TD01 OX=999141 GN=GME_08159 PE=4 SV=1	1	1	1	1.3	1.3	116.93	1036	1036	0.0019048	1.533	NaN	NaN	NaN	0	0	Median	157150000	157150000	0				551	1292	TRUE	1307	1751	2029	2029	36	672
F7SPA8	F7SPA8	tr|F7SPA8|F7SPA8_9GAMM AraC family transcriptional regulator OS=Halomonas sp. TD01 OX=999141 GN=GME_11662 PE=4 SV=1	1	1	1	4.6	4.6	24.229	218	218	0.0019029	1.5327	NaN	NaN	NaN	0	0	Median	62830000	0	62830000				762	2741	TRUE	2763	3650	4188	4188
F7SSS5	F7SSS5	tr|F7SSS5|F7SSS5_9GAMM N-acetyl-anhydromuranmyl-L-alanine amidase OS=Halomonas sp. TD01 OX=999141 GN=GME_17793 PE=4 SV=1	1	1	1	4.8	4.8	21.466	188	188	0.0019011	1.532	NaN	NaN	NaN	0	0	Median	27273000	0	27273000				1140	3408	TRUE	3441	4611	5326	5326
F7SSQ6	F7SSQ6	tr|F7SSQ6|F7SSQ6_9GAMM Chorismate mutase OS=Halomonas sp. TD01 OX=999141 GN=GME_17692 PE=4 SV=1	1	1	1	2.8	2.8	40.914	363	363	0.0018993	1.5239	NaN	NaN	NaN	0	0	Median	37907000	0	37907000				1132	1874	TRUE	1894	2525	2920	2920
F7SLR4	F7SLR4	tr|F7SLR4|F7SLR4_9GAMM Indole-3-glycerol phosphate synthase OS=Halomonas sp. TD01 OX=999141 GN=trpC PE=3 SV=1	1	2	2	8.2	8.2	29.355	267	267	0.0018975	1.5194	NaN	NaN	NaN	0	0	Median	112930000	71030000	41901000				494	269;3352	True;True	272;3385	419;4533	519;5241	519;5241
F7SLG5	F7SLG5	tr|F7SLG5|F7SLG5_9GAMM Ribosome biogenesis GTPase A OS=Halomonas sp. TD01 OX=999141 GN=GME_06649 PE=3 SV=1	1	1	1	3.2	3.2	34.679	317	317	0.0018957	1.5106	NaN	NaN	NaN	0	0	Median	170960000	0	170960000				450	268	TRUE	271	418	518	518
F7SLV7	F7SLV7	tr|F7SLV7|F7SLV7_9GAMM Recombination protein RecR OS=Halomonas sp. TD01 OX=999141 GN=recR PE=3 SV=1	1	1	1	4	4	21.759	201	201	0.0018939	1.5029	NaN	NaN	NaN	0	0	Median	71840000	0	71840000				509	4141	TRUE	4183	5558	6414	6414
F7SHT1	F7SHT1	tr|F7SHT1|F7SHT1_9GAMM L-lactate permease OS=Halomonas sp. TD01 OX=999141 GN=GME_00170 PE=3 SV=1	1	1	1	2.7	2.7	58.926	563	563	0.0018921	1.502	NaN	NaN	NaN	0	0	Median	0	0	0				13	2853	TRUE	2880	3843	4419	4419	1	390
F7SS68	F7SS68	tr|F7SS68|F7SS68_9GAMM Branched-chain acyl-CoA dehydrogenase OS=Halomonas sp. TD01 OX=999141 GN=GME_16752 PE=3 SV=1	1	1	1	4.4	4.4	41.955	384	384	0.0018904	1.4984	NaN	NaN	NaN	0	0	Median	0	0	0				1074	3727	TRUE	3767	5031	5802	5802
F7SK97	F7SK97	tr|F7SK97|F7SK97_9GAMM DNA-binding transcriptional regulator CsiR OS=Halomonas sp. TD01 OX=999141 GN=GME_04537 PE=4 SV=1	1	1	1	4.4	4.4	25.981	229	229	0.0018886	1.4846	NaN	NaN	NaN	0	0	Median	67851000	0	67851000				329	887	TRUE	900	1250	1463	1463
F7SSZ7	F7SSZ7	tr|F7SSZ7|F7SSZ7_9GAMM Two component transcriptional regulator OS=Halomonas sp. TD01 OX=999141 GN=GME_18153 PE=4 SV=1	1	1	1	4.4	4.4	28.473	252	252	0.0018868	1.4795	NaN	NaN	NaN	0	0	Median	159520000	0	159520000				1164	1262	TRUE	1277	1715	1988;1989	1988
F7SNH0	F7SNH0	tr|F7SNH0|F7SNH0_9GAMM Guanylate kinase OS=Halomonas sp. TD01 OX=999141 GN=gmk PE=3 SV=1	1	1	1	4.8	4.8	23.498	210	210	0.0018832	1.4779	NaN	NaN	NaN	0	0	Median	204400000	0	204400000				641	4012	TRUE	4053	5392	6232	6232
F7SLF7	F7SLF7	tr|F7SLF7|F7SLF7_9GAMM Dihydroorotate dehydrogenase (quinone) OS=Halomonas sp. TD01 OX=999141 GN=pyrD PE=3 SV=1	1	1	1	3	3	35.674	337	337	0.001885	1.4779	NaN	NaN	NaN	0	0	Median	36596000	0	36596000				446	1747	TRUE	1766	2368;2369	2732;2733	2733
F7SIM0	F7SIM0	tr|F7SIM0|F7SIM0_9GAMM Methyltransferase OS=Halomonas sp. TD01 OX=999141 GN=GME_01639 PE=4 SV=1	1	1	1	5.5	5.5	27.5	255	255	0.0018815	1.4556	NaN	NaN	NaN	0	0	Median	163770000	0	163770000				86	1966	TRUE	1986	2638	3045	3045
F7STI3	F7STI3	tr|F7STI3|F7STI3_9GAMM Glycine oxidase ThiO OS=Halomonas sp. TD01 OX=999141 GN=GME_19107 PE=4 SV=1	1	1	1	3.8	3.8	42.922	395	395	0.0018797	1.4495	NaN	NaN	NaN	0	0	Median	0	0	0				1228	1098	TRUE	1112	1511	1751	1751
F7SJT5	F7SJT5	tr|F7SJT5|F7SJT5_9GAMM UDP-N-acetylmuramoylalanine--D-glutamate ligase OS=Halomonas sp. TD01 OX=999141 GN=murD PE=3 SV=1	1	2	2	4.2	4.2	45.544	432	432	0.0018779	1.4483	NaN	NaN	NaN	0	0	Median	90805000	0	90805000				248	39;1388	True;True	39;1404	47;1873	54;2158	54;2158
F7SN56	F7SN56	tr|F7SN56|F7SN56_9GAMM GTP cyclohydrolase-2 OS=Halomonas sp. TD01 OX=999141 GN=ribA PE=3 SV=1	1	1	1	3.3	3.3	23.342	211	211	0.0018762	1.4475	NaN	NaN	NaN	0	0	Median	16558000	0	16558000				602	1587	TRUE	1605	2169	2508	2508
F7SPX8	F7SPX8	tr|F7SPX8|F7SPX8_9GAMM Uncharacterized protein OS=Halomonas sp. TD01 OX=999141 GN=GME_12768 PE=4 SV=1	1	2	2	3.8	3.8	72.366	639	639	0.0018744	1.4423	NaN	NaN	NaN	0	0	Median	13925000	13925000	0				825	2879;3147	True;True	2909;3180	3885;4261	4471;4933	4471;4933	65	1
F7SIG0	F7SIG0	tr|F7SIG0|F7SIG0_9GAMM ABC transporter ATP-binding/permease protein OS=Halomonas sp. TD01 OX=999141 GN=GME_01339 PE=4 SV=1	1	1	1	1.9	1.9	70.11	632	632	0.0018727	1.4381	NaN	NaN	NaN	0	0	Median	39731000	0	39731000				71	4315	TRUE	4358	5790	6687	6687
F7SR44	F7SR44	tr|F7SR44|F7SR44_9GAMM Uncharacterized protein OS=Halomonas sp. TD01 OX=999141 GN=GME_14870 PE=4 SV=1	1	1	1	6.2	6.2	14.584	130	130	0.0018709	1.4285	NaN	NaN	NaN	0	0	Median	71697000000	71697000000	0				976	2952	TRUE	2984	4020;4021	4654;4655	4654
F7SSM4	F7SSM4	tr|F7SSM4|F7SSM4_9GAMM Ribonuclease T OS=Halomonas sp. TD01 OX=999141 GN=rnt PE=3 SV=1	1	1	1	5.4	5.4	24.508	222	222	0.0018692	1.428	NaN	NaN	NaN	0	0	Median	68720000	0	68720000				1121	2274	TRUE	2295	3058	3504	3504
F7SJU9	F7SJU9	tr|F7SJU9|F7SJU9_9GAMM Nitrilase/cyanide hydratase and apolipoprotein N-acyltransferase OS=Halomonas sp. TD01 OX=999141 GN=GME_03797 PE=4 SV=1	1	1	1	5.7	5.7	33.193	300	300	0.0018674	1.4111	NaN	NaN	NaN	0	0	Median	242040000	242040000	0				258	3270	TRUE	3303	4412	5107;5108	5108
REV__F7SRT1	REV__F7SRT1	tr|F7SRT1|F7SRT1_9GAMM UDP-glucose 6-dehydrogenase OS=Halomonas sp. TD01 OX=999141 GN=GME_16057 PE=3 SV=1	1	1	1	0	0	47.336	430	430	0.0028011	1.4101	NaN	NaN	NaN	0	0	Median	267900000	267900000	0		+		1245	2281	TRUE	2302	3065	3511	3511
F7STL3	F7STL3	tr|F7STL3|F7STL3_9GAMM Hemolysin (Fragment) OS=Halomonas sp. TD01 OX=999141 GN=GME_19257 PE=4 SV=1	1	1	1	3.2	3.2	27.562	281	281	0.0027985	1.4069	NaN	NaN	NaN	0	0	Median	1359700000	1359700000	0				1234	3064	TRUE	3097	4164	4817	4817
F7SLF9	F7SLF9	tr|F7SLF9|F7SLF9_9GAMM Ribosomal RNA large subunit methyltransferase K/L OS=Halomonas sp. TD01 OX=999141 GN=rlmL PE=3 SV=1	1	1	1	1.6	1.6	82.543	740	740	0.0027959	1.3962	NaN	NaN	NaN	0	0	Median	39938000	0	39938000				447	1631	TRUE	1649	2225	2573	2573
F7SMU6	F7SMU6	tr|F7SMU6|F7SMU6_9GAMM PaaX family transcriptional regulator OS=Halomonas sp. TD01 OX=999141 GN=GME_09094 PE=4 SV=1	1	1	1	3.2	3.2	35.588	308	308	0.0027933	1.3957	NaN	NaN	NaN	0	0	Median	48607000	0	48607000				582	2759	TRUE	2781	3674	4215	4215
F7SI12	F7SI12	tr|F7SI12|F7SI12_9GAMM Isocitrate dehydrogenase OS=Halomonas sp. TD01 OX=999141 GN=GME_00575 PE=4 SV=1	1	1	1	5.3	5.3	36.405	338	338	0.0027907	1.3887	NaN	NaN	NaN	0	0	Median	0	0	0				32	28	TRUE	28	34	41	41
F7SIH5	F7SIH5	tr|F7SIH5|F7SIH5_9GAMM N-succinylglutamate 5-semialdehyde dehydrogenase OS=Halomonas sp. TD01 OX=999141 GN=astD PE=3 SV=1	1	1	1	1.6	1.6	52.053	491	491	0.0027881	1.3837	NaN	NaN	NaN	0	0	Median	0	0	0				79	1406	TRUE	1422	1896	2182	2182
F7SIL2	F7SIL2	tr|F7SIL2|F7SIL2_9GAMM PfpI family intracellular peptidase OS=Halomonas sp. TD01 OX=999141 GN=GME_01599 PE=4 SV=1	1	1	1	4.8	4.8	20.399	189	189	0.0027855	1.3796	NaN	NaN	NaN	0	0	Median	0	0	0				84	1221	TRUE	1236	1660	1926	1926
F7SI19	F7SI19	tr|F7SI19|F7SI19_9GAMM TraR/DksA family transcriptional regulator OS=Halomonas sp. TD01 OX=999141 GN=GME_00610 PE=4 SV=1	1	1	1	10.6	10.6	12.727	113	113	0.0027829	1.3794	NaN	NaN	NaN	0	0	Median	0	0	0				34	1172	TRUE	1186	1602	1860	1860
F7SQE6	F7SQE6	tr|F7SQE6|F7SQE6_9GAMM RNA polymerase sigma factor FliA OS=Halomonas sp. TD01 OX=999141 GN=fliA PE=3 SV=1	1	1	1	5.2	5.2	26.349	233	233	0.0027804	1.3784	NaN	NaN	NaN	0	0	Median	42251000	0	42251000				894	1180	TRUE	1194	1610	1870	1870
F7SRB7	F7SRB7	tr|F7SRB7|F7SRB7_9GAMM TetR family transcriptional regulator OS=Halomonas sp. TD01 OX=999141 GN=GME_15235 PE=4 SV=1	1	2	2	6.8	6.8	24.484	219	219	0.0027778	1.377	NaN	NaN	NaN	0	0	Median	196960000	155130000	41828000				988	2539;4143	True;True	2561;4185	3389;5560	3871;6416	3871;6416	81;82	70;71
F7SL03	F7SL03	tr|F7SL03|F7SL03_9GAMM Aldehyde reductase OS=Halomonas sp. TD01 OX=999141 GN=GME_05835 PE=4 SV=1	1	1	1	6.2	6.2	30.089	273	273	0.0027752	1.3728	NaN	NaN	NaN	0	0	Median	61265000	0	61265000				399	4366	TRUE	4409	5848	6752	6752
F7SQ71	F7SQ71	tr|F7SQ71|F7SQ71_9GAMM 50S ribosomal protein L36 OS=Halomonas sp. TD01 OX=999141 GN=rpmJ PE=3 SV=1	1	1	1	17.1	17.1	4.8819	41	41	0.0027726	1.3678	NaN	NaN	NaN	0	0	Median	1557100000	0	1557100000				847	4061	TRUE	4103	5453	6300	6300
F7SSA8	F7SSA8	tr|F7SSA8|F7SSA8_9GAMM ABC1 domain-containing protein OS=Halomonas sp. TD01 OX=999141 GN=GME_16952 PE=4 SV=1	1	1	1	2.9	2.9	46.793	415	415	0.0027701	1.3667	NaN	NaN	NaN	0	0	Median	0	0	0				1086	521	TRUE	530	759	906	906
F7SI45	F7SI45	tr|F7SI45|F7SI45_9GAMM 4-hydroxythreonine-4-phosphate dehydrogenase OS=Halomonas sp. TD01 OX=999141 GN=pdxA PE=3 SV=1	1	1	1	3.2	3.2	36.324	349	349	0.0027675	1.3564	NaN	NaN	NaN	0	0	Median	0	0	0				46	3941	TRUE	3982	5302	6129	6129
REV__F7SJ31	REV__F7SJ31	tr|F7SJ31|F7SJ31_9GAMM Lon protease OS=Halomonas sp. TD01 OX=999141 GN=lon PE=2 SV=1	1	1	1	0	0	91.982	819	819	0.00369	1.3516	NaN	NaN	NaN	0	0	Median	0	0	0		+		1238	2328	TRUE	2349	3123	3574	3574
F7SHR4	F7SHR4	tr|F7SHR4|F7SHR4_9GAMM Transcriptional regulator Anr (Fragment) OS=Halomonas sp. TD01 OX=999141 GN=GME_00085 PE=4 SV=1	1	2	2	21.7	21.7	12.296	106	106	0.0036866	1.3479	NaN	NaN	NaN	0	0	Median	242880000	0	242880000				6	1364;2278	True;True	1380;2299	1846;3062	2127;3508	2127;3508
F7SRE4	F7SRE4	tr|F7SRE4|F7SRE4_9GAMM ATP-dependent Clp protease proteolytic subunit OS=Halomonas sp. TD01 OX=999141 GN=clpP PE=3 SV=1	1	1	1	2.9	2.9	22.417	205	205	0.0036832	1.3428	NaN	NaN	NaN	0	0	Median	30480000	0	30480000				998	987	TRUE	1001	1381	1607	1607
REV__F7SLA9	REV__F7SLA9	tr|F7SLA9|F7SLA9_9GAMM Chitobiase OS=Halomonas sp. TD01 OX=999141 GN=GME_06365 PE=4 SV=1	1	1	1	0	0	99.814	899	899	0.0046041	1.3367	NaN	NaN	NaN	0	0	Median	6358300000	6358300000	0		+		1240	1385	TRUE	1401	1870	2155	2155
F7SPD3	F7SPD3	tr|F7SPD3|F7SPD3_9GAMM Acetyltransferase (GNAT) family protein OS=Halomonas sp. TD01 OX=999141 GN=GME_11787 PE=4 SV=1	1	1	1	9.2	9.2	16.082	141	141	0.0045998	1.3334	NaN	NaN	NaN	0	0	Median	151550000	0	151550000				766	3112	TRUE	3145	4222	4890;4891	4891
F7SML0	F7SML0	tr|F7SML0|F7SML0_9GAMM Allophanate hydrolase subunit 2 OS=Halomonas sp. TD01 OX=999141 GN=GME_08664 PE=4 SV=1	1	1	1	4.5	4.5	32.954	310	310	0.0045956	1.3333	NaN	NaN	NaN	0	0	Median	123150000	0	123150000				568	2666	TRUE	2688	3559	4085	4085
F7SKA0	F7SKA0	tr|F7SKA0|F7SKA0_9GAMM TRAP transporter 4TM/12TM fusion protein OS=Halomonas sp. TD01 OX=999141 GN=GME_04552 PE=4 SV=1	1	1	1	1.5	1.5	70.932	670	670	0.0045914	1.3282	NaN	NaN	NaN	0	0	Median	1207600000	0	1207600000				330	2779	TRUE	2801	3701	4245	4245
F7SJN9	F7SJN9	tr|F7SJN9|F7SJN9_9GAMM Uncharacterized protein OS=Halomonas sp. TD01 OX=999141 GN=GME_03497 PE=4 SV=1	1	2	2	1.9	1.9	139.84	1290	1290	0.0045872	1.3275	NaN	NaN	NaN	0	0	Median	135280000	0	135280000				220	277;3316	True;True	280;3349	431;4485	534;5192	534;5192
F7SJJ7	F7SJJ7	tr|F7SJJ7|F7SJJ7_9GAMM Putative monovalent cation/H+ antiporter subunit A OS=Halomonas sp. TD01 OX=999141 GN=GME_03287 PE=4 SV=1	1	1	1	1.5	1.5	101.65	943	943	0.004583	1.3248	NaN	NaN	NaN	0	0	Median	19337000	0	19337000				194	460	TRUE	469	672	802	802
F7ST22	F7ST22	tr|F7ST22|F7ST22_9GAMM Uncharacterized protein OS=Halomonas sp. TD01 OX=999141 GN=GME_18278 PE=4 SV=1	1	1	1	10.7	10.7	12.832	122	122	0.0045788	1.3245	NaN	NaN	NaN	0	0	Median	13670000	0	13670000				1168	4142	TRUE	4184	5559	6415	6415
F7SN58	F7SN58	tr|F7SN58|F7SN58_9GAMM Polyamine aminopropyltransferase OS=Halomonas sp. TD01 OX=999141 GN=speE PE=3 SV=1	1	1	1	4.2	4.2	31.951	286	286	0.0045746	1.3134	NaN	NaN	NaN	0	0	Median	19941000	0	19941000				603	4294	TRUE	4336	5759	6652	6652
F7SPS9	F7SPS9	tr|F7SPS9|F7SPS9_9GAMM Dihydropteroate synthase OS=Halomonas sp. TD01 OX=999141 GN=GME_12519 PE=3 SV=1	1	1	1	3	3	32.623	305	305	0.0045704	1.3104	NaN	NaN	NaN	0	0	Median	89427000	0	89427000				814	4304	TRUE	4347	5772	6667	6667
F7SS39	F7SS39	tr|F7SS39|F7SS39_9GAMM Phage regulatory protein OS=Halomonas sp. TD01 OX=999141 GN=GME_16590 PE=4 SV=1	1	1	1	5.9	5.9	23.851	222	222	0.0045662	1.3006	NaN	NaN	NaN	0	0	Median	0	0	0				1069	2169	TRUE	2190	2919	3350	3350
F7SPJ8	F7SPJ8	tr|F7SPJ8|F7SPJ8_9GAMM Two-component response regulator KdpE OS=Halomonas sp. TD01 OX=999141 GN=GME_12112 PE=4 SV=1	1	1	1	3.8	3.8	26.957	240	240	0.004562	1.3005	NaN	NaN	NaN	0	0	Median	158060000	0	158060000				780	4345	TRUE	4388	5823	6726	6726
F7SLX7	F7SLX7	tr|F7SLX7|F7SLX7_9GAMM Phosphate transport system permease protein PstA OS=Halomonas sp. TD01 OX=999141 GN=GME_07499 PE=3 SV=1	1	1	1	3.1	3.1	42.577	388	388	0.0045579	1.2982	NaN	NaN	NaN	0	0	Median	25228000	0	25228000				516	2977	TRUE	3009	4049	4687	4687
F7SK10	F7SK10	tr|F7SK10|F7SK10_9GAMM Ribonuclease 3 OS=Halomonas sp. TD01 OX=999141 GN=rnc PE=3 SV=1	1	1	1	3.5	3.5	25.866	230	230	0.0045537	1.2977	NaN	NaN	NaN	0	0	Median	0	0	0				287	2635	TRUE	2657	3520	4040	4040
F7SPP8	F7SPP8	tr|F7SPP8|F7SPP8_9GAMM Pyrroline-5-carboxylate reductase OS=Halomonas sp. TD01 OX=999141 GN=proC PE=3 SV=1	1	1	1	3.3	3.3	28.442	274	274	0.0045496	1.292	NaN	NaN	NaN	0	0	Median	103310000	0	103310000				796	2417	TRUE	2438	3233	3698	3698
F7SMK2	F7SMK2	tr|F7SMK2|F7SMK2_9GAMM Diguanylate cyclase/phosphodiesterase with GAF sensor OS=Halomonas sp. TD01 OX=999141 GN=GME_08624 PE=4 SV=1	1	1	1	1.3	1.3	100.01	899	899	0.0045455	1.2879	NaN	NaN	NaN	0	0	Median	79102000	0	79102000				565	1994	TRUE	2014	2674	3083	3083
F7SIY9	F7SIY9	tr|F7SIY9|F7SIY9_9GAMM Membrane fusion protein (MFP) family protein OS=Halomonas sp. TD01 OX=999141 GN=GME_02239 PE=3 SV=1	1	1	1	1.9	1.9	53.534	476	476	0.0045413	1.286	NaN	NaN	NaN	0	0	Median	207120000	0	207120000				121	4078	TRUE	4120	5475	6323	6323
F7SNL7	F7SNL7	tr|F7SNL7|F7SNL7_9GAMM Uncharacterized protein OS=Halomonas sp. TD01 OX=999141 GN=GME_10451 PE=4 SV=1	1	1	1	7.2	7.2	13.675	125	125	0.0045372	1.2758	NaN	NaN	NaN	0	0	Median	44550000	0	44550000				662	1561	TRUE	1579	2137	2472	2472
F7SRJ0	F7SRJ0	tr|F7SRJ0|F7SRJ0_9GAMM Potassium/proton antiporter OS=Halomonas sp. TD01 OX=999141 GN=GME_15600 PE=3 SV=1	1	2	2	3.7	3.7	61.268	568	568	0.0045331	1.2726	NaN	NaN	NaN	0	0	Median	139060000	0	139060000				1015	3697;4004	True;True	3737;4045	4996;5383	5758;6221	5758;6221
F7SQD6;F7SRK6	F7SQD6;F7SRK6	tr|F7SQD6|F7SQD6_9GAMM Single-stranded DNA-binding protein OS=Halomonas sp. TD01 OX=999141 GN=GME_13570 PE=3 SV=1;tr|F7SRK6|F7SRK6_9GAMM Single-stranded DNA-binding protein OS=Halomonas sp. TD01 OX=999141 GN=GME_15680 PE=3 SV=1	2	2	2	7.5	7.5	23.156	214	214;183	0.004529	1.2566	NaN	NaN	NaN	0	0	Median	585680000	0	585680000				889	2098;3669	True;True	2118;3706	2804;4962	3223;5715	3223;5715
F7SJG9	F7SJG9	tr|F7SJG9|F7SJG9_9GAMM Transcription elongation factor GreB OS=Halomonas sp. TD01 OX=999141 GN=greB PE=3 SV=1	1	1	1	5.6	5.6	19.951	177	177	0.0045249	1.2404	NaN	NaN	NaN	0	0	Median	19479000	0	19479000				186	3317	TRUE	3350	4486	5193	5193
F7SP36	F7SP36	tr|F7SP36|F7SP36_9GAMM Leucine--tRNA ligase OS=Halomonas sp. TD01 OX=999141 GN=leuS PE=3 SV=1	1	2	2	2.1	2.1	96.626	861	861	0.0045208	1.2345	NaN	NaN	NaN	0	0	Median	129650000	0	129650000				730	991;3028	True;True	1005;3061	1385;4122	1611;4772	1611;4772
F7SKD9	F7SKD9	tr|F7SKD9|F7SKD9_9GAMM Chromosome partition protein Smc OS=Halomonas sp. TD01 OX=999141 GN=smc PE=3 SV=1	1	1	1	1	1	131.95	1163	1163	0.0045167	1.2342	NaN	NaN	NaN	0	0	Median	24501000	0	24501000				351	895	TRUE	909	1261	1474	1474
F7SJW2	F7SJW2	tr|F7SJW2|F7SJW2_9GAMM Pseudouridine synthase OS=Halomonas sp. TD01 OX=999141 GN=GME_03862 PE=3 SV=1	1	1	1	3.8	3.8	35.045	313	313	0.0045126	1.2263	NaN	NaN	NaN	0	0	Median	151530000	0	151530000				264	4283	TRUE	4325	5744	6634	6634
F7SI41	F7SI41	tr|F7SI41|F7SI41_9GAMM Nucleotidyl transferase OS=Halomonas sp. TD01 OX=999141 GN=GME_00720 PE=4 SV=1	1	1	1	8.2	8.2	23.937	219	219	0.0045086	1.2178	NaN	NaN	NaN	0	0	Median	48591000	0	48591000				42	2002	TRUE	2022	2684	3093	3093
F7SMU0	F7SMU0	tr|F7SMU0|F7SMU0_9GAMM Uncharacterized protein OS=Halomonas sp. TD01 OX=999141 GN=GME_09064 PE=4 SV=1	1	1	1	2.2	2.2	39.32	359	359	0.0045045	1.2153	NaN	NaN	NaN	0	0	Median	51183000	51183000	0				580	1640	TRUE	1658	2234	2582	2582
F7SK67	F7SK67	tr|F7SK67|F7SK67_9GAMM FAD linked oxidase OS=Halomonas sp. TD01 OX=999141 GN=GME_04387 PE=4 SV=1	1	1	1	3.5	3.5	49.55	460	460	0.0045005	1.2121	NaN	NaN	NaN	0	0	Median	0	0	0				318	3975	TRUE	4016	5343;5344	6176;6177	6177
F7SNP9	F7SNP9	tr|F7SNP9|F7SNP9_9GAMM Bifunctional protein HldE OS=Halomonas sp. TD01 OX=999141 GN=hldE PE=3 SV=1	1	1	1	2.3	2.3	50.767	476	476	0.0044964	1.2099	NaN	NaN	NaN	0	0	Median	98200000	0	98200000				677	2057	TRUE	2077	2750	3168	3168
F7SSM7	F7SSM7	tr|F7SSM7|F7SSM7_9GAMM Signal-transduction protein OS=Halomonas sp. TD01 OX=999141 GN=GME_17547 PE=4 SV=1	1	1	1	2.7	2.7	42.745	375	375	0.0044924	1.2098	NaN	NaN	NaN	0	0	Median	0	0	0				1124	3312	TRUE	3345	4481	5188	5188
F7SLD7	F7SLD7	tr|F7SLD7|F7SLD7_9GAMM N-acetyltransferase domain-containing protein OS=Halomonas sp. TD01 OX=999141 GN=GME_06509 PE=4 SV=1	1	1	1	6.4	6.4	15.377	140	140	0.0044883	1.1992	NaN	NaN	NaN	0	0	Median	23281000	0	23281000				434	2540	TRUE	2562	3390	3872	3872
F7SLX2	F7SLX2	tr|F7SLX2|F7SLX2_9GAMM Transaldolase OS=Halomonas sp. TD01 OX=999141 GN=tal PE=3 SV=1	1	1	1	5.4	5.4	34.223	312	312	0.0044843	1.1979	NaN	NaN	NaN	0	0	Median	6971000	0	6971000				515	248	TRUE	251	390	486	486
F7SM90	F7SM90	tr|F7SM90|F7SM90_9GAMM Response regulator OS=Halomonas sp. TD01 OX=999141 GN=GME_08064 PE=4 SV=1	1	1	1	2.9	2.9	65.673	589	589	0.0044803	1.1942	NaN	NaN	NaN	0	0	Median	11272000	0	11272000				546	2999	TRUE	3031	4077	4718;4719	4718
F7SJZ9	F7SJZ9	tr|F7SJZ9|F7SJZ9_9GAMM Exonuclease III OS=Halomonas sp. TD01 OX=999141 GN=GME_04047 PE=4 SV=1	1	2	2	6.5	6.5	31.954	277	277	0.0044763	1.1836	NaN	NaN	NaN	0	0	Median	65253000	65253000	0				281	1201;3332	True;True	1216;3365	1633;4506	1895;5214	1895;5214
F7SMY2	F7SMY2	tr|F7SMY2|F7SMY2_9GAMM Transcriptional regulator PhhR OS=Halomonas sp. TD01 OX=999141 GN=GME_09274 PE=4 SV=1	1	1	1	2.5	2.5	57.403	520	520	0.0044723	1.1794	NaN	NaN	NaN	0	0	Median	0	0	0				589	3972	TRUE	4013	5339	6172	6172
F7SIE7	F7SIE7	tr|F7SIE7|F7SIE7_9GAMM Carboxylesterase OS=Halomonas sp. TD01 OX=999141 GN=GME_01272 PE=4 SV=1	1	1	1	7.2	7.2	24.007	221	221	0.0044683	1.176	NaN	NaN	NaN	0	0	Median	0	0	0				68	2025	TRUE	2045	2714	3130	3130
F7ST44	F7ST44	tr|F7ST44|F7ST44_9GAMM Crp/FNR family transcriptional regulator OS=Halomonas sp. TD01 OX=999141 GN=GME_18388 PE=4 SV=1	1	1	1	4.9	4.9	29.999	267	267	0.0044643	1.1609	NaN	NaN	NaN	0	0	Median	0	0	0				1176	969	TRUE	983	1357	1581	1581
REV__F7SIM1	REV__F7SIM1	tr|F7SIM1|F7SIM1_9GAMM Nitroreductase OS=Halomonas sp. TD01 OX=999141 GN=GME_01644 PE=3 SV=1	1	1	1	0	0	27.04	243	243	0.0053571	1.1596	NaN	NaN	NaN	0	0	Median	120600000	120600000	0		+		1237	214	TRUE	215	305	373	373
F7STB9	F7STB9	tr|F7STB9|F7STB9_9GAMM Serine protease GlpG OS=Halomonas sp. TD01 OX=999141 GN=GME_18785 PE=4 SV=1	1	1	1	4.6	4.6	31.432	283	283	0.0053524	1.1482	NaN	NaN	NaN	0	0	Median	43285000	0	43285000				1206	1508	TRUE	1524	2028	2334	2334
F7SKC3	F7SKC3	tr|F7SKC3|F7SKC3_9GAMM Translational regulator CsrA OS=Halomonas sp. TD01 OX=999141 GN=csrA PE=3 SV=1	1	1	1	9.7	9.7	7.0349	62	62	0.0053476	1.147	NaN	NaN	NaN	0	0	Median	64257000	64257000	0				344	2846	TRUE	2872	3835	4411	4411
F7SJ83	F7SJ83	tr|F7SJ83|F7SJ83_9GAMM Uncharacterized protein OS=Halomonas sp. TD01 OX=999141 GN=GME_02715 PE=4 SV=1	1	1	1	12.5	12.5	12.847	112	112	0.0053428	1.1401	NaN	NaN	NaN	0	0	Median	113870000	0	113870000				160	193	TRUE	194	270	334	334
F7SRD1	F7SRD1	tr|F7SRD1|F7SRD1_9GAMM DUF2489 domain-containing protein OS=Halomonas sp. TD01 OX=999141 GN=GME_15305 PE=4 SV=1	1	1	1	16.1	16.1	17.738	155	155	0.0053381	1.1347	NaN	NaN	NaN	0	0	Median	168070000	0	168070000				989	4134	TRUE	4176	5549	6404	6404
F7SKA7	F7SKA7	tr|F7SKA7|F7SKA7_9GAMM Shikimate kinase OS=Halomonas sp. TD01 OX=999141 GN=aroK PE=3 SV=1	1	1	1	4.3	4.3	21.329	188	188	0.0053333	1.1337	NaN	NaN	NaN	0	0	Median	0	0	0				333	2489	TRUE	2511	3326	3801	3801
F7SQW0	F7SQW0	tr|F7SQW0|F7SQW0_9GAMM Cell division ATP-binding protein FtsE OS=Halomonas sp. TD01 OX=999141 GN=ftsE PE=3 SV=1	1	1	1	5.9	5.9	24.655	222	222	0.0053286	1.1276	NaN	NaN	NaN	0	0	Median	0	0	0				943	331	TRUE	336	502	616	616
F7SRP4	F7SRP4	tr|F7SRP4|F7SRP4_9GAMM Pyridoxine/pyridoxamine 5-phosphate oxidase OS=Halomonas sp. TD01 OX=999141 GN=pdxH PE=3 SV=1	1	1	1	7	7	24.924	214	214	0.0053239	1.1196	NaN	NaN	NaN	0	0	Median	15902000	0	15902000				1021	3930	TRUE	3971	5290	6116	6116
F7SLL4	F7SLL4	tr|F7SLL4|F7SLL4_9GAMM M18 family aminopeptidase OS=Halomonas sp. TD01 OX=999141 GN=GME_06899 PE=3 SV=1	1	2	2	5.8	5.8	47.413	434	434	0.0053191	1.1168	NaN	NaN	NaN	1	0	Median	105680000	61285000	44394000				470	570;2869	True;True	580;2898	818;3864	970;4447	970;4447	32;33	1;30
F7SPJ2	F7SPJ2	tr|F7SPJ2|F7SPJ2_9GAMM 6-phosphogluconolactonase OS=Halomonas sp. TD01 OX=999141 GN=pgl PE=3 SV=1	1	1	1	5	5	23.951	221	221	0.0053144	1.1135	NaN	NaN	NaN	0	0	Median	33116000	0	33116000				778	3508	TRUE	3541	4748	5480	5480
F7SPZ7	F7SPZ7	tr|F7SPZ7|F7SPZ7_9GAMM Helicase ATP-binding domain-containing protein OS=Halomonas sp. TD01 OX=999141 GN=GME_12875 PE=4 SV=1	1	2	2	3	3	85.35	772	772	0.0053097	1.1121	NaN	NaN	NaN	1	0	Median	84261000	31619000	52642000				831	66;1819	True;True	66;1839	82;2457	91;2836	91;2836
F7SMG8	F7SMG8	tr|F7SMG8|F7SMG8_9GAMM RND family efflux transporter MFP subunit OS=Halomonas sp. TD01 OX=999141 GN=GME_08454 PE=3 SV=1	1	1	1	2.1	2.1	41.738	386	386	0.0053004	1.102	NaN	NaN	NaN	0	0	Median	25631000000	25631000000	0				562	2217	TRUE	2238	2993	3434	3434
F7SHY9	F7SHY9	tr|F7SHY9|F7SHY9_9GAMM Uncharacterized protein OS=Halomonas sp. TD01 OX=999141 GN=GME_00460 PE=4 SV=1	1	1	1	2.3	2.3	39.056	345	345	0.005305	1.102	NaN	NaN	NaN	0	0	Median	92425000	92425000	0				26	3036	TRUE	3069	4131	4781	4781
F7SRV2	F7SRV2	tr|F7SRV2|F7SRV2_9GAMM LysR family transcriptional regulator OS=Halomonas sp. TD01 OX=999141 GN=GME_16162 PE=3 SV=1	1	1	1	4.3	4.3	34.286	305	305	0.0052957	1.0978	NaN	NaN	NaN	0	0	Median	0	0	0				1048	285	TRUE	288	442;443	547;548	547
F7SJ01	F7SJ01	tr|F7SJ01|F7SJ01_9GAMM ABC transporter permease OS=Halomonas sp. TD01 OX=999141 GN=GME_02305 PE=4 SV=1	1	1	1	1.4	1.4	92.077	854	854	0.005291	1.0962	NaN	NaN	NaN	0	0	Median	153190000	0	153190000				124	3970	TRUE	4011	5337	6170	6170
F7SNB1	F7SNB1	tr|F7SNB1|F7SNB1_9GAMM TRAP transporter small transmembrane protein OS=Halomonas sp. TD01 OX=999141 GN=GME_09921 PE=4 SV=1	1	1	1	3.2	3.2	20.88	186	186	0.0052863	1.0951	NaN	NaN	NaN	0	0	Median	56512000	0	56512000				618	3965	TRUE	4006	5330	6163	6163
F7SP70	F7SP70	tr|F7SP70|F7SP70_9GAMM Gamma-glutamyl phosphate reductase OS=Halomonas sp. TD01 OX=999141 GN=proA PE=3 SV=1	1	1	1	3	3	46.391	435	435	0.0052817	1.0853	NaN	NaN	NaN	0	0	Median	0	0	0				750	1605	TRUE	1623	2193	2538	2538
F7SSI7	F7SSI7	tr|F7SSI7|F7SSI7_9GAMM Transcriptional regulator OS=Halomonas sp. TD01 OX=999141 GN=GME_17347 PE=4 SV=1	1	1	1	8.9	8.9	17.958	158	158	0.005277	1.0606	NaN	NaN	NaN	0	0	Median	0	0	0				1103	2820	TRUE	2844	3771	4331	4331	94;95	68;78
F7SPK1	F7SPK1	tr|F7SPK1|F7SPK1_9GAMM Potassium-transporting ATPase ATP-binding subunit OS=Halomonas sp. TD01 OX=999141 GN=kdpB PE=3 SV=1	1	1	1	1.8	1.8	70.117	678	678	0.0052724	1.0584	NaN	NaN	NaN	0	0	Median	331380000	331380000	0				781	2872	TRUE	2901	3868	4452	4452
F7SKT5	F7SKT5	tr|F7SKT5|F7SKT5_9GAMM LysR family transcriptional regulator OS=Halomonas sp. TD01 OX=999141 GN=GME_05485 PE=3 SV=1	1	1	1	4.7	4.7	37.183	338	338	0.0052678	1.0467	NaN	NaN	NaN	0	0	Median	14798000	0	14798000				379	1311	TRUE	1326	1773	2051	2051
F7STH0	F7STH0	tr|F7STH0|F7STH0_9GAMM MethyTransf_Reg domain-containing protein OS=Halomonas sp. TD01 OX=999141 GN=GME_19042 PE=4 SV=1	1	1	1	2	2	57.311	511	511	0.0052632	1.042	NaN	NaN	NaN	0	0	Median	28277000	0	28277000				1220	3029	TRUE	3062	4123	4773	4773
F7SPH6	F7SPH6	tr|F7SPH6|F7SPH6_9GAMM Uncharacterized protein OS=Halomonas sp. TD01 OX=999141 GN=GME_12002 PE=3 SV=1	1	2	2	5.3	5.3	65.079	600	600	0.0052585	1.0413	NaN	NaN	NaN	0	0	Median	16876000	0	16876000				774	4243;4280	True;True	4285;4322	5692;5739	6575;6628	6575;6628
F7SL59	F7SL59	tr|F7SL59|F7SL59_9GAMM NUDIX hydrolase OS=Halomonas sp. TD01 OX=999141 GN=GME_06115 PE=4 SV=1	1	1	1	6.5	6.5	21.134	185	185	0.0052539	1.0411	NaN	NaN	NaN	0	0	Median	303690000	0	303690000				409	2081	TRUE	2101	2784	3203	3203
F7SRJ2	F7SRJ2	tr|F7SRJ2|F7SRJ2_9GAMM NotI domain-containing protein OS=Halomonas sp. TD01 OX=999141 GN=GME_15610 PE=4 SV=1	1	1	1	4	4	19.905	174	174	0.0052493	1.0341	NaN	NaN	NaN	0	0	Median	234160000	234160000	0				1016	780	TRUE	793	1111;1112	1304;1305	1305
F7SKM9	F7SKM9	tr|F7SKM9|F7SKM9_9GAMM Chromosome replication initiation inhibitor protein OS=Halomonas sp. TD01 OX=999141 GN=GME_05205 PE=3 SV=1	1	1	1	5.2	5.2	31.804	288	288	0.0052448	1.0315	NaN	NaN	NaN	0	0	Median	0	0	0				371	154	TRUE	154	189	210	210
F7SRP3	F7SRP3	tr|F7SRP3|F7SRP3_9GAMM N-acetyltransferase domain-containing protein OS=Halomonas sp. TD01 OX=999141 GN=GME_15865 PE=4 SV=1	1	1	1	1.4	1.4	101.33	915	915	0.0052402	1.0276	NaN	NaN	NaN	0	0	Median	28125000	28125000	0				1020	4500	TRUE	4543	6008	6942	6942
F7SSR5	F7SSR5	tr|F7SSR5|F7SSR5_9GAMM Dephospho-CoA kinase OS=Halomonas sp. TD01 OX=999141 GN=coaE PE=3 SV=1	1	2	2	8.1	8.1	21.842	198	198	0.0052356	1.0248	NaN	NaN	NaN	0	0	Median	32845000	0	32845000				1137	226;2532	True;True	227;2554	324;3380	396;3860	396;3860
F7SMV8	F7SMV8	tr|F7SMV8|F7SMV8_9GAMM Phenylacetate-CoA oxygenase, PaaI subunit OS=Halomonas sp. TD01 OX=999141 GN=GME_09154 PE=4 SV=1	1	1	1	3.3	3.3	30.295	269	269	0.005231	1.0242	NaN	NaN	NaN	0	0	Median	0	0	0				586	1860	TRUE	1880	2506	2896	2896
F7SPY4	F7SPY4	tr|F7SPY4|F7SPY4_9GAMM Glutamate 5-kinase OS=Halomonas sp. TD01 OX=999141 GN=proB PE=3 SV=1	1	1	1	2.6	2.6	40.166	379	379	0.0052265	1.0165	NaN	NaN	NaN	0	0	Median	33318000	0	33318000				826	1719	TRUE	1738	2331	2692	2692
F7SSH1	F7SSH1	tr|F7SSH1|F7SSH1_9GAMM TRAP dicarboxylate transporter subunit DctP OS=Halomonas sp. TD01 OX=999141 GN=GME_17267 PE=4 SV=1	1	1	1	2.8	2.8	39.929	355	355	0.0052219	1.0165	NaN	NaN	NaN	0	0	Median	24942000	0	24942000				1102	1365	TRUE	1381	1847	2128	2128
F7SNY1	F7SNY1	tr|F7SNY1|F7SNY1_9GAMM Putative pterin-4-alpha-carbinolamine dehydratase OS=Halomonas sp. TD01 OX=999141 GN=GME_11021 PE=3 SV=1	1	1	1	9.8	9.8	12.524	112	112	0.0052174	1.013	NaN	NaN	NaN	0	0	Median	0	0	0				711	3872	TRUE	3913	5223	6037	6037
F7STD8	F7STD8	tr|F7STD8|F7STD8_9GAMM 2-hydroxy-3-oxopropionate reductase OS=Halomonas sp. TD01 OX=999141 GN=GME_18882 PE=4 SV=1	1	1	1	3.4	3.4	30.47	294	294	0.0052129	1.0022	NaN	NaN	NaN	0	0	Median	0	0	0				1211	253	TRUE	256	399	495	495
F7SJK3	F7SJK3	tr|F7SJK3|F7SJK3_9GAMM Phosphatidylserine decarboxylase proenzyme OS=Halomonas sp. TD01 OX=999141 GN=psd PE=3 SV=1	1	2	2	9	9	30.063	277	277	0.0052083	0.9941	NaN	NaN	NaN	0	0	Median	203510000	203510000	0				197	1294;2625	True;True	1309;2647	1753;3508	2031;4026	2031;4026
F7ST46	F7ST46	tr|F7ST46|F7ST46_9GAMM META domain-containing protein OS=Halomonas sp. TD01 OX=999141 GN=GME_18408 PE=4 SV=1	1	1	1	10.1	10.1	16.399	149	149	0.0052038	0.98695	NaN	NaN	NaN	0	0	Median	60341000	0	60341000				1177	2243	TRUE	2264	3020	3463	3463
F7SNW6	F7SNW6	tr|F7SNW6|F7SNW6_9GAMM ABC transporter permease OS=Halomonas sp. TD01 OX=999141 GN=GME_10946 PE=3 SV=1	1	1	1	3.2	3.2	22.901	217	217	0.0051993	0.98434	NaN	NaN	NaN	0	0	Median	769280000	0	769280000				703	4131	TRUE	4173	5546	6401	6401
[truncated: 89 more rows]

## Sheet: H.b-P-Vs，Peptides
Sequence	Length	Missed cleavages	Mass	Proteins	Leading razor protein	Start position	End position	Unique (Groups)	Unique (Proteins)	Charges	PEP	Score	Ratio H/L	Ratio H/L normalized	Ratio H/L variability [%]	Ratio H/L count	Ratio H/L iso-count	Ratio H/L type	Intensity	Intensity L	Intensity H	Reverse	Potential contaminant	id	Protein group IDs	Mod. peptide IDs	Evidence IDs	MS/MS IDs	Best MS/MS	Oxidation (M) site IDs	MS/MS Count
[truncated: 4,557 more rows]

[truncated: 2 more sheets: H.b-G-Vs，Protein Groups, H.b-G-Vs，Peptides]
